# Supplementary material for: The Polycomb-Dependent Epigenome Controls β Cell Dysfunction, Dedifferentiation, and Diabetes
Source: Cell Metab. 2018 Jun 5;27(6):1294–1308.e7. doi: 10.1016/j.cmet.2018.04.013 (PMC5989056; doi:10.1016/j.cmet.2018.04.013)
Supplement: Table S1. Chromatin State for Individual Genes, Related to Figure 1 [file mmc2.xls]

## Sheet: Table S1
Supplementary Table 1: Chromatin state for individual genes (Related to Figure 1)
Table shows the chromatin states per gene.
TSS and genebody state labels correspond to Figure 1E.genes with biotype "protein_coding", "lincRNA" or "antisense". The genebody state denotes the maximum single state
Chromatin states were only assigned to coverage over the genebody whereas the TSS state denotes chromatin state at the TSS
gene_name	gene_biotype	tss_state	max_genebody_state
Gnai3	protein_coding	A	F
Cdc45	protein_coding	B	I
H19	lincRNA	M	N
Apoh	protein_coding	O	O
Narf	protein_coding	A	G
Cav2	protein_coding	L	X
Klf6	protein_coding	A	F
Scmh1	protein_coding	J	J
Cox5a	protein_coding	A	F
Tbx2	protein_coding	M	M
Tbx4	protein_coding	M	N
Ngfr	protein_coding	L	M
Wnt3	protein_coding	M	N
Wnt9a	protein_coding	L	N
Fer	protein_coding	J	I
Xpo6	protein_coding	A	G
Axin2	protein_coding	B	H
Brat1	protein_coding	A	H
Gna12	protein_coding	A	E
Slc22a18	protein_coding	O	N
Itgb2l	protein_coding	N	I
Igsf5	protein_coding	L	I
Pih1d2	protein_coding	A	J
Dlat	protein_coding	B	G
Sdhd	protein_coding	A	F
Fgf23	protein_coding	N	N
Fgf6	protein_coding	N	M
Ccnd2	protein_coding	A	G
Gpr107	protein_coding	B	G
Nalcn	protein_coding	B	I
Btbd17	protein_coding	C	D
Slfn4	protein_coding	O	N
Th	protein_coding	E	D
Ins2	protein_coding	A	A
Scnn1g	protein_coding	B	I
Tspan32	protein_coding	O	O
Lhx2	protein_coding	M	M
Clec2g	protein_coding	P	Q
Gmpr	protein_coding	A	F
Glra1	protein_coding	L	N
Trim25	protein_coding	A	G
Dgke	protein_coding	A	G
Scpep1	protein_coding	A	G
Mnt	protein_coding	A	F
Itgb2	protein_coding	N	O
Hddc2	protein_coding	L	I
Tpd52l1	protein_coding	B	I
Pemt	protein_coding	B	X
Cdh1	protein_coding	A	D
Cdh4	protein_coding	A	I
Ckmt1	protein_coding	B	I
Bcl6b	protein_coding	L	D
Clec10a	protein_coding	O	N
Alox12	protein_coding	L	O
Arvcf	protein_coding	C	H
Comt	protein_coding	B	F
Rtca	protein_coding	L	G
Dbt	protein_coding	B	H
Dazap2	protein_coding	A	G
Rem1	protein_coding	M	M
Rnf17	protein_coding	N	Q
Trappc10	protein_coding	A	G
Ccm2	protein_coding	E	J
Wap	protein_coding	O	N
Tbrg4	protein_coding	A	G
Tmprss2	protein_coding	B	I
Mx1	protein_coding	K	O
Fap	protein_coding	N	O
Gcg	protein_coding	M	N
Ndufa9	protein_coding	B	G
Lck	protein_coding	O	X
Tssk3	protein_coding	K	J
Cttnbp2	protein_coding	B	J
Galnt1	protein_coding	E	J
Myf5	protein_coding	N	N
Mkrn2	protein_coding	A	G
Pparg	protein_coding	L	I
Raf1	protein_coding	B	G
Sept1	protein_coding	O	O
Pdgfb	protein_coding	L	O
Acvrl1	protein_coding	O	X
Grasp	protein_coding	A	F
Acvr1b	protein_coding	A	G
Tom1l2	protein_coding	A	E
Gpa33	protein_coding	P	O
Zfp385a	protein_coding	L	O
Itga5	protein_coding	L	O
Gabra2	protein_coding	L	P
Wdr77	protein_coding	A	G
Adora3	protein_coding	I	I
Atp5f1	protein_coding	L	G
Sox9	protein_coding	L	M
Hnrnpd	protein_coding	A	D
Dynlt1c	protein_coding	A	G
C1d	protein_coding	B	E
Gm2a	protein_coding	A	I
Krit1	protein_coding	A	G
Clcn4	protein_coding	A	G
Vmn2r88	protein_coding	T	T
Grm6	protein_coding	M	Q
Sema4f	protein_coding	L	N
Hk2	protein_coding	L	N
Myo18a	protein_coding	G	G
Sez6	protein_coding	L	O
Haao	protein_coding	O	O
Cd52	protein_coding	O	O
Abhd15	protein_coding	A	L
Hoxb6	protein_coding	M	M
Loxl3	protein_coding	L	O
Tcl1b5	protein_coding	N	N
Btn1a1	protein_coding	L	N
Kat2b	protein_coding	B	G
Rab5b	protein_coding	A	G
Cryba1	protein_coding	W	X
Dnmt3l	protein_coding	O	N
Aire	protein_coding	L	O
Icosl	protein_coding	L	O
Spg7	protein_coding	A	H
Sult5a1	protein_coding	O	O
Rpl13	protein_coding	A	B
Chmp1a	protein_coding	A	G
Rpa1	protein_coding	A	G
Serpinf1	protein_coding	R	O
Tubgcp3	protein_coding	B	H
Oprm1	protein_coding	N	P
Polr3d	protein_coding	A	F
Tcf7	protein_coding	M	O
Il12rb1	protein_coding	O	O
Slc5a5	protein_coding	M	O
Kcnn3	protein_coding	L	J
Usp32	protein_coding	A	J
Car4	protein_coding	M	N
Txnrd3	protein_coding	B	I
Fasl	protein_coding	O	P
Zfp512b	protein_coding	B	G
Dnajc5	protein_coding	A	F
Tpd52l2	protein_coding	A	G
Bcl11a	protein_coding	L	X
Il4	protein_coding	O	O
Pxmp4	protein_coding	A	J
Gnb1l	protein_coding	B	I
Dbh	protein_coding	N	N
Mmp11	protein_coding	L	O
Smarcb1	protein_coding	A	G
Vpreb3	protein_coding	X	O
Hip1r	protein_coding	A	F
Nsun5	protein_coding	A	G
Top1mt	protein_coding	L	O
Hoxa10	protein_coding	M	M
Hoxa4	protein_coding	M	M
Mmp14	protein_coding	L	N
Slc7a7	protein_coding	K	X
Oxa1l	protein_coding	A	G
Heatr6	protein_coding	A	G
Ccl3	protein_coding	N	N
Wfdc18	protein_coding	N	N
Icam4	protein_coding	M	L
Ilf2	protein_coding	A	G
Chtop	protein_coding	A	G
Snapin	protein_coding	B	G
S100a4	protein_coding	E	D
S100a3	protein_coding	E	X
S100a5	protein_coding	O	O
S100a6	protein_coding	K	K
Scn4a	protein_coding	P	O
Icam2	protein_coding	K	O
Mapk7	protein_coding	B	G
Epn2	protein_coding	A	E
B9d1	protein_coding	B	G
Sec24b	protein_coding	A	G
N4bp3	protein_coding	B	H
Rmnd5b	protein_coding	A	G
Nhp2	protein_coding	B	G
Vps9d1	protein_coding	A	G
Zfp276	protein_coding	A	G
C1ql4	protein_coding	M	M
Mfsd10	protein_coding	A	G
Luzp1	protein_coding	J	F
Slc13a2	protein_coding	K	O
Kctd10	protein_coding	A	H
Poldip2	protein_coding	A	G
Sebox	protein_coding	O	O
Ift20	protein_coding	A	F
Col6a1	protein_coding	O	O
Pcbp3	protein_coding	A	J
Lgals9	protein_coding	M	O
Cnnm3	protein_coding	A	G
Lman2l	protein_coding	A	H
Mcm3ap	protein_coding	A	G
Pcnt	protein_coding	L	H
Ftcd	protein_coding	P	N
Mxd1	protein_coding	A	G
Gmcl1	protein_coding	A	J
Snrnp27	protein_coding	A	G
Oas1c	protein_coding	A	I
Oas1h	protein_coding	N	N
Calm1	protein_coding	A	F
Agpat3	protein_coding	F	G
Slc26a3	protein_coding	O	O
Sema6b	protein_coding	D	I
Uhrf1	protein_coding	L	I
Dpp9	protein_coding	A	G
Ramp2	protein_coding	B	X
Lsr	protein_coding	B	F
Gramd1a	protein_coding	A	G
Hpn	protein_coding	O	O
Gabrg1	protein_coding	L	P
Ckb	protein_coding	A	B
Sp1	protein_coding	A	F
Itgb7	protein_coding	M	O
Myg1	protein_coding	B	G
Rarg	protein_coding	B	J
Pfdn5	protein_coding	A	F
Efnb2	protein_coding	B	O
Rrp15	protein_coding	A	I
Rnd2	protein_coding	B	I
Srr	protein_coding	A	J
Sync	protein_coding	B	X
Fndc5	protein_coding	B	I
Acp5	protein_coding	R	N
Cnn1	protein_coding	M	O
Fbxo9	protein_coding	B	G
Vps50	protein_coding	C	J
Hars	protein_coding	B	G
Zmat2	protein_coding	A	G
Ube2c	protein_coding	L	I
Smg5	protein_coding	A	G
Cct3	protein_coding	A	G
Glmp	protein_coding	B	F
Mef2d	protein_coding	A	G
Tmem79	protein_coding	E	X
Snd1	protein_coding	A	F
Col18a1	protein_coding	M	O
Slc19a1	protein_coding	L	H
Kpnb1	protein_coding	A	G
Npepps	protein_coding	A	G
Tbx21	protein_coding	L	N
Mrpl10	protein_coding	A	G
Cyp51	protein_coding	A	G
Tcf25	protein_coding	A	G
Tubb6	protein_coding	A	J
Def8	protein_coding	C	H
Meox1	protein_coding	M	M
Sost	protein_coding	M	M
Nkx2-1	protein_coding	M	M
Pax9	protein_coding	M	N
Irx2	protein_coding	L	M
Col1a1	protein_coding	M	O
Itga3	protein_coding	B	H
Sgca	protein_coding	R	O
Dlx3	protein_coding	M	M
Foxm1	protein_coding	B	I
Itfg2	protein_coding	A	J
Nrip2	protein_coding	M	O
Tulp3	protein_coding	A	J
Gtf2h4	protein_coding	A	J
Tubb5	protein_coding	A	F
Ell2	protein_coding	A	E
Jup	protein_coding	A	G
Fkbp10	protein_coding	K	O
Klhl10	protein_coding	K	I
Mnx1	protein_coding	A	L
Nom1	protein_coding	A	G
Ergic1	protein_coding	A	J
Tnk1	protein_coding	A	G
Acap1	protein_coding	O	O
Tcea3	protein_coding	L	O
Csn3	protein_coding	E	P
Ifrd1	protein_coding	A	G
Stk38l	protein_coding	A	E
Brpf1	protein_coding	A	G
Akr1b3	protein_coding	A	G
Hoxc13	protein_coding	M	M
Hoxc11	protein_coding	M	M
Hoxc8	protein_coding	M	M
Hoxc6	protein_coding	M	M
Gstt1	protein_coding	B	E
Gstt3	protein_coding	L	L
Ddt	protein_coding	A	L
Tat	protein_coding	J	H
Marveld3	protein_coding	C	F
Ddx18	protein_coding	A	G
Ubl3	protein_coding	A	D
Gramd3	protein_coding	C	F
Eef1e1	protein_coding	B	G
Akt1	protein_coding	A	F
Cldn15	protein_coding	J	O
Il16	protein_coding	O	O
Tcirg1	protein_coding	L	J
Naglu	protein_coding	A	I
Coasy	protein_coding	C	F
Smo	protein_coding	L	O
Tspan33	protein_coding	A	E
Crnkl1	protein_coding	L	G
Rin2	protein_coding	L	I
Folh1	protein_coding	T	T
Chordc1	protein_coding	A	G
Rtcb	protein_coding	B	G
Pwp1	protein_coding	B	G
Fbxo7	protein_coding	A	J
Capns1	protein_coding	R	G
Lrp3	protein_coding	A	H
Dsg4	protein_coding	Q	Q
Evx2	protein_coding	M	M
Hoxd13	protein_coding	M	M
Hoxd12	protein_coding	M	M
Folr1	protein_coding	X	X
Clpb	protein_coding	B	I
Sept7	protein_coding	A	G
Zdhhc4	protein_coding	A	G
Rac1	protein_coding	A	F
Nup214	protein_coding	A	G
Aif1l	protein_coding	L	N
Cpa3	protein_coding	P	P
Ltbp1	protein_coding	M	P
Ugp2	protein_coding	B	J
Kcnh6	protein_coding	A	F
Trmt1	protein_coding	B	H
Nacc1	protein_coding	A	G
Nfix	protein_coding	L	I
Slc1a5	protein_coding	L	I
Vwf	protein_coding	N	N
Siae	protein_coding	B	H
Vsig2	protein_coding	I	X
Esam	protein_coding	K	K
Spa17	protein_coding	A	I
Taco1	protein_coding	A	J
Grik3	protein_coding	L	N
Npas1	protein_coding	M	N
Sipa1l2	protein_coding	I	I
Ap4e1	protein_coding	B	G
Blvra	protein_coding	B	H
Fam98a	protein_coding	A	F
Ltbp2	protein_coding	L	O
Kmt2a	protein_coding	A	G
Ift46	protein_coding	J	G
Tmem25	protein_coding	A	J
Cd3g	protein_coding	N	N
Trappc6a	protein_coding	B	O
Supt6	protein_coding	A	G
Spag5	protein_coding	C	X
Foxn1	protein_coding	I	O
Unc119	protein_coding	E	E
Rab34	protein_coding	B	H
Sdf2	protein_coding	A	G
Ccne1	protein_coding	B	H
Hsf2bp	protein_coding	X	O
Bbc3	protein_coding	A	B
Mybpc3	protein_coding	N	N
Psmc3	protein_coding	A	G
Acp2	protein_coding	A	G
Rapsn	protein_coding	N	N
Slc39a13	protein_coding	A	G
Celf2	protein_coding	O	X
Nr1h3	protein_coding	L	C
Ddb2	protein_coding	B	I
Spi1	protein_coding	O	O
Sf3a1	protein_coding	A	G
Stat6	protein_coding	B	H
Clgn	protein_coding	L	N
Napsa	protein_coding	N	N
Vrk3	protein_coding	A	G
Smg9	protein_coding	A	H
Paxip1	protein_coding	A	G
Rmnd5a	protein_coding	C	G
Mov10	protein_coding	B	G
Ppm1j	protein_coding	L	N
Rhoc	protein_coding	B	J
Prr27	protein_coding	Q	P
Tead3	protein_coding	L	O
Ppard	protein_coding	A	J
Def6	protein_coding	C	O
Peg3	protein_coding	A	F
Zim1	protein_coding	A	H
Metrn	protein_coding	L	X
Lmf1	protein_coding	A	H
Narfl	protein_coding	C	G
Angptl4	protein_coding	L	O
Dbf4	protein_coding	B	I
Daxx	protein_coding	C	G
Cd320	protein_coding	B	X
Ipo4	protein_coding	A	G
Tm9sf1	protein_coding	A	F
Rec8	protein_coding	L	G
Irf9	protein_coding	B	G
Gmpr2	protein_coding	B	G
Mdp1	protein_coding	L	H
Dhrs1	protein_coding	B	H
Ncan	protein_coding	M	N
Tmem161a	protein_coding	B	G
Armc6	protein_coding	A	H
Borcs8	protein_coding	L	H
Slc25a42	protein_coding	A	E
Snx9	protein_coding	A	J
Ranbp3	protein_coding	A	G
Ndufa11	protein_coding	B	G
Bmp8b	protein_coding	M	N
Nr2f6	protein_coding	A	F
Use1	protein_coding	A	F
Ocel1	protein_coding	A	F
Dyrk1b	protein_coding	A	G
Braf	protein_coding	A	G
Ndufb2	protein_coding	A	G
Hltf	protein_coding	A	G
Prpf6	protein_coding	A	G
Rgs19	protein_coding	B	H
Rgs20	protein_coding	L	P
Abhd3	protein_coding	A	I
Snrpd1	protein_coding	C	E
Tchp	protein_coding	L	G
Tiam1	protein_coding	O	O
Tsc2	protein_coding	B	G
Rpl3l	protein_coding	N	O
Slc9a3r2	protein_coding	L	I
Puf60	protein_coding	A	G
Golga2	protein_coding	A	G
Uck1	protein_coding	A	G
Scin	protein_coding	L	P
Ikzf4	protein_coding	B	H
Mien1	protein_coding	A	L
Pon1	protein_coding	N	N
Axl	protein_coding	M	N
Tgfb1	protein_coding	L	O
Ccdc97	protein_coding	A	G
Zfp40	protein_coding	V	V
Akap8l	protein_coding	A	G
Shh	protein_coding	M	M
Pdcd2l	protein_coding	A	G
Gtf2f1	protein_coding	A	G
Clpp	protein_coding	A	G
Alkbh7	protein_coding	A	G
Pspn	protein_coding	G	G
Dennd1c	protein_coding	O	O
Med6	protein_coding	L	H
Prkd1	protein_coding	A	E
Lcp2	protein_coding	N	N
Cse1l	protein_coding	A	G
Naa20	protein_coding	A	F
Prkra	protein_coding	B	H
Fkbp7	protein_coding	A	H
Plekha3	protein_coding	B	H
Ykt6	protein_coding	A	G
Baz1b	protein_coding	A	G
Pex6	protein_coding	A	H
Mrpl2	protein_coding	A	G
Mea1	protein_coding	A	B
Gnmt	protein_coding	L	H
Grin2d	protein_coding	L	O
Kdelr1	protein_coding	A	G
Tmem143	protein_coding	B	J
Ggct	protein_coding	A	H
Jag2	protein_coding	B	H
Btbd6	protein_coding	B	F
Nudt14	protein_coding	B	I
Epdr1	protein_coding	L	P
Flii	protein_coding	A	G
Top3a	protein_coding	B	H
Atg4d	protein_coding	A	G
Qtrt1	protein_coding	A	G
Plin4	protein_coding	H	H
Hdgfrp2	protein_coding	A	H
Chaf1a	protein_coding	B	I
Adprh	protein_coding	A	G
Tmem39a	protein_coding	N	G
Timmdc1	protein_coding	A	G
Pla1a	protein_coding	O	O
Mcm2	protein_coding	B	H
Tpra1	protein_coding	A	G
Nab1	protein_coding	A	I
Adgre5	protein_coding	L	I
Il17ra	protein_coding	A	H
Lamb1	protein_coding	M	O
Kcnn1	protein_coding	L	I
Arrdc2	protein_coding	A	G
Ppp1r17	protein_coding	O	O
Cd36	protein_coding	K	X
Map2k7	protein_coding	A	G
Timm44	protein_coding	A	G
Ap2a2	protein_coding	A	G
Pnkp	protein_coding	B	F
Med25	protein_coding	B	G
Bcam	protein_coding	L	I
Clptm1	protein_coding	A	G
Relb	protein_coding	A	I
Tomm40	protein_coding	A	G
Apoe	protein_coding	M	M
Apoc2	protein_coding	O	O
Hbp1	protein_coding	C	G
Prkar2b	protein_coding	B	E
Cdkn1b	protein_coding	A	B
Klf4	protein_coding	A	L
Ap1m1	protein_coding	A	G
Rab8a	protein_coding	A	G
Hmgn2	protein_coding	A	A
Fam32a	protein_coding	A	F
Elf3	protein_coding	A	G
Cyp2c29	protein_coding	U	T
Stard3nl	protein_coding	A	J
Stk11	protein_coding	A	F
Efna2	protein_coding	B	I
Atp5d	protein_coding	A	F
Ppp5c	protein_coding	B	G
Cdk12	protein_coding	A	G
Lipe	protein_coding	E	H
Pafah1b2	protein_coding	A	G
Tbc1d8	protein_coding	A	E
Cnot11	protein_coding	A	G
Slc2a3	protein_coding	L	O
Foxj2	protein_coding	B	G
Sri	protein_coding	A	G
Dgcr2	protein_coding	A	G
Irf3	protein_coding	A	G
Bcl2l12	protein_coding	B	E
Zfp959	protein_coding	A	V
Mpnd	protein_coding	B	G
Sh3gl1	protein_coding	A	F
Ebi3	protein_coding	N	N
Ccdc94	protein_coding	A	H
Ranbp2	protein_coding	A	G
Edar	protein_coding	K	O
Grk5	protein_coding	L	E
Dvl3	protein_coding	A	G
Abcf3	protein_coding	A	G
Eif2b5	protein_coding	B	G
Cyth2	protein_coding	A	G
Sult2b1	protein_coding	L	I
Car11	protein_coding	M	X
Dlgap1	protein_coding	K	O
Plag1	protein_coding	B	J
Hck	protein_coding	L	N
Mrpl4	protein_coding	A	G
Keap1	protein_coding	B	G
Ap1m2	protein_coding	B	H
Glg1	protein_coding	A	E
Atp8b3	protein_coding	K	N
Btbd2	protein_coding	A	G
Csnk1g2	protein_coding	F	G
Abhd17a	protein_coding	A	G
Mob3a	protein_coding	A	J
Cacnb3	protein_coding	L	G
Ccdc65	protein_coding	L	O
Fkbp11	protein_coding	B	R
Ddx23	protein_coding	A	G
Pld3	protein_coding	A	H
Grik5	protein_coding	B	H
Cd79a	protein_coding	I	E
Rabac1	protein_coding	A	A
Etv3	protein_coding	A	G
Prkcsh	protein_coding	B	G
Elavl3	protein_coding	L	N
Rab3b	protein_coding	J	E
St8sia6	protein_coding	M	P
Fcgrt	protein_coding	O	O
Nosip	protein_coding	B	G
Pih1d1	protein_coding	A	I
Rps11	protein_coding	A	B
Supt5	protein_coding	A	G
Dll3	protein_coding	M	M
Paf1	protein_coding	A	G
Timm50	protein_coding	A	H
Med29	protein_coding	A	G
Bicd1	protein_coding	A	J
Ncstn	protein_coding	A	G
Pex19	protein_coding	B	G
Phyhip	protein_coding	C	H
Crhr2	protein_coding	O	O
Inmt	protein_coding	D	E
Cyp4f18	protein_coding	N	N
Impdh1	protein_coding	A	G
Psg18	protein_coding	T	T
Dusp3	protein_coding	C	G
Prodh	protein_coding	L	O
Dgcr14	protein_coding	B	G
Slc25a1	protein_coding	B	B
Dgcr6	protein_coding	X	H
Ddr1	protein_coding	A	G
Ier3	protein_coding	A	B
Fosb	protein_coding	A	A
Klc4	protein_coding	L	H
Ercc1	protein_coding	L	J
Cyp17a1	protein_coding	O	O
As3mt	protein_coding	B	G
Homer3	protein_coding	I	I
Crtc1	protein_coding	B	F
Rnf215	protein_coding	A	G
Sec14l2	protein_coding	L	O
Aven	protein_coding	I	I
Cp	protein_coding	K	P
Crot	protein_coding	B	H
Rps6ka1	protein_coding	B	I
Calb2	protein_coding	M	N
Snrnp200	protein_coding	A	G
Ciao1	protein_coding	B	G
Has1	protein_coding	M	N
Taf6l	protein_coding	A	F
Insig2	protein_coding	A	J
Kpna6	protein_coding	B	G
Man1a	protein_coding	A	J
Itpkc	protein_coding	A	G
Adck4	protein_coding	A	G
Brd8	protein_coding	A	G
Kif20a	protein_coding	A	G
Farsa	protein_coding	A	G
Gcdh	protein_coding	L	G
Mast2	protein_coding	B	J
Dnase2a	protein_coding	L	E
Rad23a	protein_coding	A	F
Calr	protein_coding	A	A
Syce2	protein_coding	L	X
Nfat5	protein_coding	J	G
Nob1	protein_coding	A	G
Nqo1	protein_coding	D	D
Ppfia3	protein_coding	A	I
Gys1	protein_coding	B	I
Ruvbl2	protein_coding	B	H
Lin7b	protein_coding	B	F
Bax	protein_coding	A	F
Il7r	protein_coding	P	P
Tfam	protein_coding	B	G
Zfp81	protein_coding	B	V
Efnb3	protein_coding	L	I
Mmd	protein_coding	A	E
Hlf	protein_coding	B	I
Fam162a	protein_coding	A	J
Rpl8	protein_coding	A	B
Grm3	protein_coding	M	P
Ssbp2	protein_coding	A	J
Fancl	protein_coding	O	J
Brinp2	protein_coding	L	O
Gstm5	protein_coding	B	I
Gstm7	protein_coding	K	O
Gstm3	protein_coding	X	X
Stat3	protein_coding	A	G
Stat5a	protein_coding	K	H
Ptrf	protein_coding	M	O
Map3k11	protein_coding	B	G
Akt2	protein_coding	C	G
Dnaja3	protein_coding	A	G
Hmox2	protein_coding	A	E
Cdip1	protein_coding	A	F
Zak	protein_coding	L	O
Cwc15	protein_coding	A	G
Col5a3	protein_coding	M	N
Dnmt1	protein_coding	B	H
Ppan	protein_coding	A	G
Angptl2	protein_coding	D	J
Cacna1e	protein_coding	M	P
Cacna1b	protein_coding	A	I
Trmt10a	protein_coding	A	I
Etv1	protein_coding	L	I
Kifc2	protein_coding	B	H
Psap	protein_coding	D	G
Pax2	protein_coding	L	N
Wars2	protein_coding	A	I
Atn1	protein_coding	A	F
Phb2	protein_coding	A	F
Ptpn6	protein_coding	A	J
Eno2	protein_coding	B	H
Emg1	protein_coding	A	F
Lpcat3	protein_coding	A	F
Atp6v1f	protein_coding	A	E
Il12b	protein_coding	M	N
Clcn3	protein_coding	A	E
Hif3a	protein_coding	M	O
Gpx6	protein_coding	N	N
Gpx5	protein_coding	N	N
Pde1c	protein_coding	B	I
Utp20	protein_coding	B	H
Spic	protein_coding	K	O
9330159F19Rik	protein_coding	I	H
Cul3	protein_coding	A	D
Sst	protein_coding	M	M
Il11	protein_coding	M	O
Large	protein_coding	L	S
Ddx56	protein_coding	A	G
Tmed4	protein_coding	A	G
Col26a1	protein_coding	M	N
Bid	protein_coding	B	I
Ralb	protein_coding	B	J
Ppp1cc	protein_coding	A	G
Dnajb11	protein_coding	A	G
Tbccd1	protein_coding	A	H
Clec11a	protein_coding	X	E
Zfp324	protein_coding	A	G
Gab2	protein_coding	B	X
Coro1c	protein_coding	A	D
Tax1bp1	protein_coding	A	G
Psg17	protein_coding	N	N
Psg19	protein_coding	N	P
Ctse	protein_coding	N	N
Ndrg2	protein_coding	L	N
Mettl17	protein_coding	A	G
Arhgef40	protein_coding	B	I
Pnpla6	protein_coding	B	H
Mcoln1	protein_coding	A	J
Arhgef18	protein_coding	B	J
Pkn2	protein_coding	A	J
Cd33	protein_coding	N	N
Etfb	protein_coding	A	J
Nkg7	protein_coding	N	N
Lim2	protein_coding	N	N
Stxbp2	protein_coding	B	G
Pcp2	protein_coding	O	I
Sgce	protein_coding	L	O
Chn2	protein_coding	O	O
Wwox	protein_coding	B	O
Slbp	protein_coding	A	G
Tyr	protein_coding	N	P
Ghrhr	protein_coding	N	N
Aqp1	protein_coding	O	O
Arid3b	protein_coding	F	J
Cnn2	protein_coding	M	X
Polr2e	protein_coding	B	G
Abca13	protein_coding	O	Q
Myo9b	protein_coding	A	J
Hdac9	protein_coding	C	I
Ly9	protein_coding	P	N
Cd244	protein_coding	N	N
Adgre1	protein_coding	N	T
Mtfp1	protein_coding	B	G
Rab23	protein_coding	B	H
Rab11a	protein_coding	A	G
Eif2b2	protein_coding	A	G
Dlst	protein_coding	A	G
Pgf	protein_coding	B	H
Ulk2	protein_coding	A	G
Ccl24	protein_coding	O	O
Dgkq	protein_coding	L	G
Tmed11	protein_coding	N	N
Grap	protein_coding	O	O
Pou1f1	protein_coding	N	N
Chmp2b	protein_coding	A	J
Plod3	protein_coding	B	H
Ap1s1	protein_coding	B	G
Mapk13	protein_coding	L	I
Srpk1	protein_coding	A	G
Pax3	protein_coding	M	M
Lbr	protein_coding	A	G
Crabp2	protein_coding	L	M
Nes	protein_coding	M	N
Bcan	protein_coding	L	M
Hapln2	protein_coding	N	N
Prcc	protein_coding	C	G
Rrnad1	protein_coding	B	G
Hdgf	protein_coding	B	G
Slc25a18	protein_coding	D	X
Thop1	protein_coding	A	H
Apba3	protein_coding	C	G
Matk	protein_coding	L	M
Pias4	protein_coding	C	G
Map2k1	protein_coding	A	E
Sgta	protein_coding	A	G
Nmrk2	protein_coding	O	O
Tmem242	protein_coding	A	H
Dtx2	protein_coding	C	G
Zp3	protein_coding	O	O
Hspb1	protein_coding	L	L
Rasa4	protein_coding	L	O
Syt5	protein_coding	C	H
Hnrnpa2b1	protein_coding	A	F
Fxyd4	protein_coding	K	O
Ccdc130	protein_coding	A	G
Mri1	protein_coding	B	G
Prkacb	protein_coding	B	J
Sgsh	protein_coding	A	H
Chd5	protein_coding	L	V
Cstb	protein_coding	A	L
Sh2b2	protein_coding	L	N
Pex5	protein_coding	B	G
Jkamp	protein_coding	A	G
Cd44	protein_coding	L	I
Slc1a2	protein_coding	L	O
Eif2ak4	protein_coding	A	H
Wdr1	protein_coding	A	G
Slc2a9	protein_coding	N	I
Wisp1	protein_coding	M	O
Ndrg1	protein_coding	A	F
4930550C14Rik	protein_coding	C	J
Man2b1	protein_coding	A	H
Klf5	protein_coding	A	F
Wdr83	protein_coding	B	F
Prdx2	protein_coding	A	F
Polr2a	protein_coding	A	G
Shbg	protein_coding	O	O
Senp3	protein_coding	A	G
Corin	protein_coding	L	X
Plekha8	protein_coding	A	H
G6pc2	protein_coding	A	B
Spc25	protein_coding	A	F
Dnah2	protein_coding	K	I
Ripk4	protein_coding	A	G
Ufd1l	protein_coding	A	G
Zfp287	protein_coding	B	H
Prlr	protein_coding	B	E
Letm1	protein_coding	B	H
Ubqln1	protein_coding	A	G
Fgfr4	protein_coding	L	I
Cadm3	protein_coding	R	N
Fcer1a	protein_coding	Q	Q
Txn2	protein_coding	A	G
Casp14	protein_coding	N	N
Slc1a6	protein_coding	L	N
Slc1a3	protein_coding	L	P
Crbn	protein_coding	A	G
Il5ra	protein_coding	N	N
Msh6	protein_coding	A	G
Fbxo11	protein_coding	A	E
Mlxipl	protein_coding	A	F
Tbl2	protein_coding	A	G
Wbscr22	protein_coding	L	G
Nid1	protein_coding	M	O
Mcm5	protein_coding	L	I
Hmox1	protein_coding	A	H
Mprip	protein_coding	A	G
Cic	protein_coding	A	G
Pafah1b3	protein_coding	B	F
Il27ra	protein_coding	M	N
Prkaca	protein_coding	A	G
Asf1b	protein_coding	L	X
Myl10	protein_coding	N	N
Ddx39	protein_coding	C	G
Dnajb1	protein_coding	A	A
Msh4	protein_coding	G	P
Usp40	protein_coding	B	G
Evx1	protein_coding	M	M
Kbtbd4	protein_coding	A	F
Celf1	protein_coding	D	G
Ndufs3	protein_coding	B	G
Por	protein_coding	A	F
Igf1r	protein_coding	B	E
Insr	protein_coding	B	J
Fcer2a	protein_coding	W	N
Cyp2a5	protein_coding	N	N
Atp4a	protein_coding	O	D
Trim28	protein_coding	B	G
Ube2m	protein_coding	B	F
Adcy9	protein_coding	B	F
Mef2c	protein_coding	K	O
Ctr9	protein_coding	A	G
Eif4g2	protein_coding	A	G
Mrvi1	protein_coding	M	O
Pcyt1a	protein_coding	A	J
Zfp592	protein_coding	A	G
Psmd4	protein_coding	A	G
Tmod4	protein_coding	E	J
Insrr	protein_coding	B	F
Cabp5	protein_coding	T	T
Snx6	protein_coding	A	G
Mthfd2	protein_coding	C	H
Kit	protein_coding	L	I
Tomm40l	protein_coding	A	H
Nr1i3	protein_coding	O	O
Apoa2	protein_coding	D	D
Pan2	protein_coding	A	G
Cs	protein_coding	B	H
Ampd3	protein_coding	M	N
Bcas2	protein_coding	A	G
Ctcf	protein_coding	A	G
Pard6a	protein_coding	A	G
Agrp	protein_coding	B	O
Pvalb	protein_coding	N	N
Tfap4	protein_coding	B	H
Ranbp1	protein_coding	A	G
Cd247	protein_coding	I	O
Rfx5	protein_coding	A	G
Psmb4	protein_coding	A	F
Mmp8	protein_coding	Q	N
Slc30a4	protein_coding	A	J
Sqrdl	protein_coding	A	E
Bloc1s6	protein_coding	A	G
Metap1	protein_coding	A	J
Gpr108	protein_coding	B	H
Tnfsf14	protein_coding	N	Q
Gata6	protein_coding	A	J
Rsl1d1	protein_coding	A	G
Apc	protein_coding	A	E
Reep5	protein_coding	A	G
Ergic3	protein_coding	A	G
Uqcc1	protein_coding	A	J
Spo11	protein_coding	P	N
Ncoa2	protein_coding	A	E
Prl4a1	protein_coding	Q	R
Trh	protein_coding	M	N
Nr2c2	protein_coding	A	J
Nr2c1	protein_coding	B	H
Smpd4	protein_coding	L	H
Pex1	protein_coding	B	G
Otx1	protein_coding	L	M
Kctd20	protein_coding	A	F
Itgae	protein_coding	O	O
Ctns	protein_coding	A	G
P2rx5	protein_coding	M	O
Shpk	protein_coding	A	H
Trpv1	protein_coding	O	N
Ephb3	protein_coding	L	I
Tuft1	protein_coding	A	J
Rcn1	protein_coding	B	I
Dnase1	protein_coding	H	H
Trap1	protein_coding	B	H
Naa60	protein_coding	A	G
1700037C18Rik	protein_coding	D	G
Ankrd13d	protein_coding	B	I
Tyrp1	protein_coding	O	P
Tpr	protein_coding	A	G
Pdc	protein_coding	P	Q
BC003331	protein_coding	A	G
Prg4	protein_coding	O	O
Dhx34	protein_coding	A	H
Kptn	protein_coding	A	I
Napa	protein_coding	A	G
Sra1	protein_coding	A	G
Calcoco2	protein_coding	N	N
Atp5g1	protein_coding	A	F
Snf8	protein_coding	B	G
Tbcb	protein_coding	B	G
Inpp5k	protein_coding	A	J
Crkl	protein_coding	A	F
Upk3bl	protein_coding	N	N
Eps8l1	protein_coding	D	I
Clint1	protein_coding	A	G
Prss16	protein_coding	M	M
Cdkal1	protein_coding	L	I
5430419D17Rik	protein_coding	N	N
Htra1	protein_coding	L	N
Zbtb17	protein_coding	A	J
Clcnkb	protein_coding	N	N
Fam131c	protein_coding	L	O
Fblim1	protein_coding	L	P
Hspb7	protein_coding	O	O
Epor	protein_coding	M	L
Ccdc159	protein_coding	A	I
Mob1b	protein_coding	A	J
Atp6v1b1	protein_coding	N	N
Vax1	protein_coding	M	M
Atp6v1b2	protein_coding	A	G
Eps15l1	protein_coding	A	G
Tep1	protein_coding	B	H
Ttc5	protein_coding	B	G
Osgep	protein_coding	A	J
Aamp	protein_coding	A	G
Tmbim1	protein_coding	B	G
Arpc2	protein_coding	A	G
Kmt2b	protein_coding	A	G
Zbtb32	protein_coding	O	X
Etv2	protein_coding	M	M
Upk1a	protein_coding	O	O
Tmem147	protein_coding	A	L
Rps9	protein_coding	A	F
Tfpt	protein_coding	A	G
Susd2	protein_coding	E	O
Ggt5	protein_coding	K	O
Ggt1	protein_coding	N	O
Crip2	protein_coding	B	O
Crip1	protein_coding	B	E
Cbfa2t3	protein_coding	O	F
Fbln1	protein_coding	L	O
Gcat	protein_coding	A	G
Tek	protein_coding	K	P
Mpl	protein_coding	N	N
Elovl1	protein_coding	A	G
Med8	protein_coding	A	G
Cdc20	protein_coding	L	J
Adamts4	protein_coding	M	O
Pvrl4	protein_coding	L	O
Pfdn2	protein_coding	A	E
Rnf114	protein_coding	C	F
Neurl1a	protein_coding	C	E
Srm	protein_coding	A	B
Epha2	protein_coding	L	O
Rbm14	protein_coding	A	D
Actn3	protein_coding	K	O
A530013C23Rik	lincRNA	L	E
Zdhhc24	protein_coding	A	J
Bbs1	protein_coding	C	H
Slc34a3	protein_coding	O	O
Ndor1	protein_coding	B	G
Nsmf	protein_coding	B	H
Prl7a1	protein_coding	P	P
Prl8a9	protein_coding	Q	Q
Pdk1	protein_coding	A	H
Ptbp1	protein_coding	A	F
Mvd	protein_coding	A	H
Cyba	protein_coding	L	O
Itih3	protein_coding	P	O
Tmem110	protein_coding	L	I
Sfmbt1	protein_coding	A	E
Itih1	protein_coding	D	O
Ihh	protein_coding	L	M
Prkag3	protein_coding	L	N
Cryba2	protein_coding	L	L
Atp7b	protein_coding	B	O
Defb2	protein_coding	P	P
Slc4a1	protein_coding	Q	N
Rundc3a	protein_coding	A	G
Slc4a3	protein_coding	B	H
Cdt1	protein_coding	B	H
Runx1t1	protein_coding	A	E
Snai3	protein_coding	L	O
Aprt	protein_coding	A	E
Gtf2h1	protein_coding	A	H
Hfe	protein_coding	B	I
Slc5a6	protein_coding	B	H
Tcf23	protein_coding	O	N
Nphs1	protein_coding	O	O
Aplp1	protein_coding	B	G
Qrich1	protein_coding	A	G
P4htm	protein_coding	B	F
Usp19	protein_coding	A	G
Cdc42	protein_coding	A	F
Pknox1	protein_coding	A	H
D130043K22Rik	protein_coding	L	I
Gmnn	protein_coding	B	H
Acot13	protein_coding	A	J
Zfp184	protein_coding	B	I
Cyp27b1	protein_coding	M	M
Cdk4	protein_coding	A	G
B4galnt1	protein_coding	L	M
Mettl1	protein_coding	A	G
Tspan31	protein_coding	A	C
Kif5b	protein_coding	A	G
Saal1	protein_coding	L	H
Tph2	protein_coding	L	N
Krt23	protein_coding	N	N
Cnp	protein_coding	A	G
Ttc25	protein_coding	A	O
Sulf2	protein_coding	L	O
Sod2	protein_coding	A	G
Tmco6	protein_coding	A	F
Stambp	protein_coding	B	H
Ezh1	protein_coding	A	G
Hap1	protein_coding	A	F
P3h4	protein_coding	L	G
Ctnnb1	protein_coding	C	G
Eif1b	protein_coding	A	F
Klk4	protein_coding	N	N
Chrd	protein_coding	B	I
Psmd2	protein_coding	A	G
Syngr3	protein_coding	L	L
Vars	protein_coding	A	G
Vwa7	protein_coding	G	O
Hspa1l	protein_coding	L	X
Slc44a4	protein_coding	D	O
Msh5	protein_coding	L	O
Abhd16a	protein_coding	A	G
Neu1	protein_coding	A	G
Ddah2	protein_coding	L	O
Clic1	protein_coding	B	F
Lsm2	protein_coding	A	J
Pole	protein_coding	B	I
Atp1a2	protein_coding	M	O
Atp1a4	protein_coding	O	O
Casq1	protein_coding	X	X
Stx1a	protein_coding	B	X
Ceacam9	protein_coding	O	O
Zfp775	protein_coding	B	I
Scube2	protein_coding	L	O
Mrpl49	protein_coding	A	F
Dennd2c	protein_coding	Q	O
Mark3	protein_coding	A	G
Gatad1	protein_coding	P	P
Pcdha11	protein_coding	M	S
2310003L06Rik	protein_coding	Q	T
M6pr	protein_coding	L	G
Lrrc8a	protein_coding	A	G
Mc5r	protein_coding	L	O
Ppp2r1a	protein_coding	A	G
Fance	protein_coding	A	H
Tinf2	protein_coding	B	G
Tssk4	protein_coding	X	X
Hapln4	protein_coding	L	V
Dus3l	protein_coding	A	G
Gtpbp3	protein_coding	B	G
Tgfbr1	protein_coding	A	E
Homer1	protein_coding	B	X
Rad51c	protein_coding	A	I
Gabrb2	protein_coding	M	P
Cav1	protein_coding	M	O
Arpp19	protein_coding	A	J
Bcl2l1	protein_coding	B	D
Khsrp	protein_coding	A	G
Dio2	protein_coding	K	O
Ccdc124	protein_coding	A	E
Cct4	protein_coding	A	G
0610009B22Rik	protein_coding	A	E
Cpt1c	protein_coding	L	I
Twist2	protein_coding	L	N
Zfp655	protein_coding	A	G
Rhoa	protein_coding	A	G
Zmiz1	protein_coding	A	E
Ankrd26	protein_coding	A	H
Aldh16a1	protein_coding	A	H
Hnrnpa0	protein_coding	A	B
Prrg2	protein_coding	B	G
Hnrnph1	protein_coding	A	F
Ift43	protein_coding	B	I
Id3	protein_coding	L	L
Tcap	protein_coding	I	I
Arid1a	protein_coding	A	F
Crlf1	protein_coding	L	M
Ctsd	protein_coding	C	G
Rplp1	protein_coding	A	L
Cabs1	protein_coding	P	P
Hmgcll1	protein_coding	B	I
Ttc9b	protein_coding	M	M
Phox2a	protein_coding	L	M
Abhd8	protein_coding	A	G
Ift22	protein_coding	B	G
Fzd3	protein_coding	A	J
1700008O03Rik	protein_coding	K	O
Ap2s1	protein_coding	A	G
Fgfrl1	protein_coding	L	O
4930432K21Rik	protein_coding	D	O
Fhl2	protein_coding	A	X
Emc10	protein_coding	A	G
Clstn3	protein_coding	B	I
Fbxw9	protein_coding	B	J
Spib	protein_coding	O	N
Fnbp4	protein_coding	A	G
Cers4	protein_coding	B	I
Scrn3	protein_coding	A	H
Phax	protein_coding	B	G
Tle1	protein_coding	A	J
1700109H08Rik	protein_coding	G	G
Relt	protein_coding	A	D
Snrpb2	protein_coding	A	G
Ubc	protein_coding	A	A
Prpf31	protein_coding	L	H
Sertad1	protein_coding	A	F
Carhsp1	protein_coding	A	G
Elk3	protein_coding	B	J
Herpud2	protein_coding	A	G
Rdh13	protein_coding	B	H
Adam21	protein_coding	X	P
Nutf2	protein_coding	A	G
Fut1	protein_coding	L	O
Arpc5	protein_coding	A	G
Rnf151	protein_coding	E	G
Elavl2	protein_coding	L	P
Pou2f2	protein_coding	M	O
Mgst1	protein_coding	L	O
Nfib	protein_coding	L	O
Htr3b	protein_coding	M	N
Rab25	protein_coding	B	J
Ubqln4	protein_coding	A	G
Rbfox1	protein_coding	M	Q
Rps18	protein_coding	A	F
Rps15a	protein_coding	A	F
Ncaph2	protein_coding	A	G
Hipk1	protein_coding	A	G
Gprc5b	protein_coding	L	O
Man1a2	protein_coding	A	J
Ceacam5	protein_coding	T	T
Tppp2	protein_coding	R	O
Acyp1	protein_coding	A	J
Cldn13	protein_coding	O	O
Cd163	protein_coding	O	N
Hdac5	protein_coding	A	G
Rala	protein_coding	A	J
Clec3a	protein_coding	N	N
Vdac3	protein_coding	A	G
Slc1a7	protein_coding	O	O
Vps72	protein_coding	A	G
Gabpa	protein_coding	A	G
Bmp7	protein_coding	L	O
Dynll1	protein_coding	A	G
Pdcl	protein_coding	B	G
Tmem184b	protein_coding	A	F
Gm5965	protein_coding	P	P
Rsph14	protein_coding	D	I
Nf2	protein_coding	A	J
Cabp7	protein_coding	B	F
Zmat5	protein_coding	A	J
Ewsr1	protein_coding	A	G
Ap1b1	protein_coding	A	G
Derl3	protein_coding	C	G
Gstt4	protein_coding	O	O
Tbx1	protein_coding	L	M
Gnat2	protein_coding	I	G
Bcl2l13	protein_coding	A	J
2610028H24Rik	protein_coding	K	M
Spatc1l	protein_coding	O	O
Dqx1	protein_coding	H	M
Ccl8	protein_coding	N	N
Lnp	protein_coding	A	J
Prr29	protein_coding	D	X
Tmem8c	protein_coding	X	O
Fam163b	protein_coding	L	O
Trpm5	protein_coding	K	O
Ascl2	protein_coding	M	M
Rarres2	protein_coding	O	I
Pttg1ip	protein_coding	A	G
Trpm2	protein_coding	L	I
Ube2g2	protein_coding	A	F
Mpo	protein_coding	N	N
Lpo	protein_coding	N	N
Met	protein_coding	B	I
Slc16a12	protein_coding	A	D
Syn2	protein_coding	A	J
Nav1	protein_coding	O	G
Tnpo1	protein_coding	A	F
Myod1	protein_coding	M	M
Otog	protein_coding	O	N
Rnmt	protein_coding	A	G
Kcnq1	protein_coding	L	O
Srp14	protein_coding	A	F
6330409D20Rik	protein_coding	M	O
Cdk9	protein_coding	A	G
Tor2a	protein_coding	A	G
Fpgs	protein_coding	A	G
Mkl2	protein_coding	C	J
Cbx5	protein_coding	A	E
Odam	protein_coding	P	Q
Apobec3	protein_coding	B	H
St6galnac1	protein_coding	N	P
Sardh	protein_coding	O	O
Vav2	protein_coding	B	X
Tex15	protein_coding	Q	P
Ppp2cb	protein_coding	A	G
G0s2	protein_coding	L	K
Dmap1	protein_coding	A	G
Pla2g12b	protein_coding	O	N
Mcu	protein_coding	A	I
Oit3	protein_coding	M	O
Bcr	protein_coding	B	G
Fxyd5	protein_coding	M	X
Tfcp2	protein_coding	A	H
Pou6f2	protein_coding	O	N
Pou6f1	protein_coding	X	H
Ubp1	protein_coding	A	G
Nuak2	protein_coding	A	C
Ick	protein_coding	A	I
Sdhb	protein_coding	A	G
Cox4i2	protein_coding	M	O
Snap47	protein_coding	B	J
Wnt3a	protein_coding	M	N
Kdsr	protein_coding	A	H
Vps4b	protein_coding	A	G
Rps25	protein_coding	A	G
Kif19a	protein_coding	B	H
Aldh3a2	protein_coding	A	G
Zmynd10	protein_coding	D	O
Tmem115	protein_coding	C	L
Hyal2	protein_coding	B	F
Ifrd2	protein_coding	B	G
Hyal1	protein_coding	D	E
Tusc2	protein_coding	A	F
Nprl2	protein_coding	A	G
Slc38a3	protein_coding	L	O
Cacna2d2	protein_coding	L	N
Rassf1	protein_coding	A	G
Epn3	protein_coding	M	O
Rnf112	protein_coding	L	I
Slc3a2	protein_coding	A	G
Nxf1	protein_coding	A	G
Stx5a	protein_coding	A	G
Slc47a1	protein_coding	M	N
Pifo	protein_coding	L	W
Tnfrsf13b	protein_coding	P	N
Spire2	protein_coding	A	H
Prox1	protein_coding	A	J
Raver1	protein_coding	A	F
2610507B11Rik	protein_coding	A	G
AI597479	protein_coding	A	G
Tmem86a	protein_coding	A	H
Optc	protein_coding	M	N
Tex14	protein_coding	D	O
Ifi35	protein_coding	A	D
Rdm1	protein_coding	C	H
Nedd8	protein_coding	B	J
Gosr1	protein_coding	A	G
Mrpl52	protein_coding	A	J
Spaca7	protein_coding	M	N
Kansl3	protein_coding	A	G
Eya4	protein_coding	L	P
Ebf3	protein_coding	L	M
Uckl1os	antisense	D	B
Myt1	protein_coding	C	G
Faf1	protein_coding	A	J
Gm266	protein_coding	M	M
Tsacc	protein_coding	B	I
Mettl16	protein_coding	A	G
Dazl	protein_coding	R	W
Apol7a	protein_coding	P	O
Pigyl	protein_coding	A	B
Rbm25	protein_coding	A	G
Psen2	protein_coding	A	H
Acaa1b	protein_coding	M	O
Plcd1	protein_coding	L	O
Fads1	protein_coding	B	H
Lmbr1	protein_coding	A	I
Tnfrsf22	protein_coding	V	I
Cars	protein_coding	A	G
Phlda2	protein_coding	L	L
Asz1	protein_coding	S	P
Wnt2	protein_coding	R	N
Gabra1	protein_coding	M	P
Grid2ip	protein_coding	L	O
Kdelr3	protein_coding	B	I
1700006E09Rik	protein_coding	O	O
Apip	protein_coding	A	H
Pdhx	protein_coding	A	H
Vac14	protein_coding	A	H
Mcoln2	protein_coding	L	N
Slc5a1	protein_coding	M	O
1700049J03Rik	antisense	A	N
Akt1s1	protein_coding	A	F
Tbrg1	protein_coding	A	G
Panx3	protein_coding	O	N
Adssl1	protein_coding	A	O
Cfap161	protein_coding	O	S
Brf1	protein_coding	A	G
Vipr2	protein_coding	L	P
Odc1	protein_coding	A	G
Thg1l	protein_coding	B	H
Adam19	protein_coding	R	O
Pabpc4	protein_coding	A	G
Exoc3l2	protein_coding	M	M
Zfp296	protein_coding	L	D
Plin5	protein_coding	L	M
Sugp1	protein_coding	A	G
Dmrtc2	protein_coding	N	N
Dhdh	protein_coding	B	J
Zfp790	protein_coding	B	G
Cpb1	protein_coding	P	P
Slc25a41	protein_coding	O	O
Fsd1	protein_coding	M	O
Pinlyp	protein_coding	C	X
Fuz	protein_coding	A	F
Sptbn4	protein_coding	A	G
Pgam1	protein_coding	A	G
Evi5	protein_coding	R	J
Evi5l	protein_coding	B	J
Snapc2	protein_coding	A	G
Git1	protein_coding	A	G
Gltp	protein_coding	B	X
Bnip2	protein_coding	A	G
Ccnt1	protein_coding	E	G
Scarf2	protein_coding	L	M
4930579F01Rik	protein_coding	K	P
Brms1l	protein_coding	A	J
Med15	protein_coding	A	G
Dhdds	protein_coding	A	G
Aim1l	protein_coding	O	O
Ubxn11	protein_coding	C	O
Mogat1	protein_coding	M	N
Tex22	protein_coding	A	O
Wnt8a	protein_coding	N	N
Tjap1	protein_coding	A	G
Ehf	protein_coding	C	X
Nanog	protein_coding	N	O
Rpl15	protein_coding	A	F
Tmem167	protein_coding	B	J
Steap4	protein_coding	M	O
Mplkip	protein_coding	A	D
Kif11	protein_coding	B	X
Rpa3	protein_coding	A	J
Mlkl	protein_coding	B	I
Phox2b	protein_coding	M	M
Tnpo3	protein_coding	A	G
Ttll5	protein_coding	A	I
Zfp715	protein_coding	D	G
Retn	protein_coding	N	N
Acpt	protein_coding	D	J
Cdh23	protein_coding	O	O
Rps5	protein_coding	A	G
Podnl1	protein_coding	N	N
Adgrl1	protein_coding	A	G
Amotl1	protein_coding	B	H
2200002J24Rik	protein_coding	E	X
Etv5	protein_coding	I	H
Tmem190	protein_coding	I	H
Gfod2	protein_coding	A	J
Enkd1	protein_coding	B	J
4933405L10Rik	protein_coding	D	X
Atp6v0d1	protein_coding	A	F
Ptprs	protein_coding	B	I
Slc41a1	protein_coding	A	H
Fer1l4	protein_coding	N	O
4931406B18Rik	protein_coding	N	N
Iglon5	protein_coding	L	O
Igf2bp1	protein_coding	M	N
B4galnt2	protein_coding	M	N
Zfp651	protein_coding	B	G
Nelfb	protein_coding	B	G
Card14	protein_coding	N	O
Tmem175	protein_coding	A	J
Bcas1	protein_coding	O	N
Tango2	protein_coding	A	H
4833413E03Rik	lincRNA	K	K
Aldh1a2	protein_coding	L	N
Ndufs2	protein_coding	A	F
Snx31	protein_coding	M	O
Atraid	protein_coding	A	F
Cad	protein_coding	A	G
Lypd8	protein_coding	N	N
Sh3bp5l	protein_coding	A	G
1810065E05Rik	protein_coding	N	N
Atad1	protein_coding	A	G
Pten	protein_coding	A	F
4933402N03Rik	protein_coding	N	P
Pea15a	protein_coding	C	C
Timm23	protein_coding	A	G
Tnfaip8l2	protein_coding	J	H
Trnt1	protein_coding	A	G
Ly6g6e	protein_coding	O	O
Ehmt2	protein_coding	A	G
Elof1	protein_coding	A	F
Med16	protein_coding	A	G
St3gal1	protein_coding	H	H
Tmem259	protein_coding	A	G
Rnf170	protein_coding	A	G
Clip3	protein_coding	B	J
Thap8	protein_coding	B	O
Myl2	protein_coding	N	O
Dedd	protein_coding	D	F
Mcemp1	protein_coding	N	N
Nit1	protein_coding	A	G
Pax5	protein_coding	M	N
Prdm15	protein_coding	A	H
Rnf168	protein_coding	A	G
Tctex1d2	protein_coding	B	J
Chp1	protein_coding	A	J
Sval2	protein_coding	P	P
Trpv4	protein_coding	L	N
Klhl3	protein_coding	L	I
Tvp23b	protein_coding	A	G
Dnajc7	protein_coding	B	G
Zfp385c	protein_coding	M	O
Cacybp	protein_coding	A	G
Cluap1	protein_coding	A	H
Zswim7	protein_coding	A	J
Pigl	protein_coding	A	E
Ndufa2	protein_coding	A	D
Pam16	protein_coding	B	E
Glis2	protein_coding	B	D
Cox6c	protein_coding	L	F
Bicc1	protein_coding	A	J
Ube2z	protein_coding	A	G
Gip	protein_coding	N	N
Tmem87b	protein_coding	B	G
Anapc1	protein_coding	A	G
Mertk	protein_coding	L	O
Tsg101	protein_coding	A	H
Hps5	protein_coding	A	H
Map3k4	protein_coding	A	H
Piezo1	protein_coding	B	O
Blk	protein_coding	O	O
Rnf166	protein_coding	A	H
Ankrd28	protein_coding	A	J
Ankrd52	protein_coding	A	G
Pkd2l2	protein_coding	B	O
Srp19	protein_coding	A	G
Tmbim7	protein_coding	P	N
Clec4f	protein_coding	N	N
Klra17	protein_coding	P	T
Wdfy2	protein_coding	A	J
Rbsn	protein_coding	A	G
Mrps25	protein_coding	B	G
Dguok	protein_coding	A	G
Camta1	protein_coding	L	O
Csf1	protein_coding	A	H
Strip1	protein_coding	A	G
Kif1a	protein_coding	A	G
Alx3	protein_coding	M	N
Slc25a11	protein_coding	A	G
Chrne	protein_coding	O	M
Cmc2	protein_coding	A	I
Chfr	protein_coding	A	G
Ceacam16	protein_coding	O	O
Hoxa2	protein_coding	M	M
Adam28	protein_coding	N	N
Ankrd53	protein_coding	M	I
Tex261	protein_coding	A	G
Fam120b	protein_coding	A	G
Tbp	protein_coding	A	G
Psmb1	protein_coding	A	G
Pdcd2	protein_coding	A	G
Dll1	protein_coding	B	H
Nol3	protein_coding	L	K
Fhod1	protein_coding	B	G
Plekhg4	protein_coding	N	O
Slc9a5	protein_coding	B	I
Elmo3	protein_coding	A	G
Stc1	protein_coding	L	O
4931428F04Rik	protein_coding	A	H
Tppp3	protein_coding	C	J
Msh3	protein_coding	A	I
Adamts13	protein_coding	M	O
Tmem208	protein_coding	A	G
E2f4	protein_coding	A	F
Surf4	protein_coding	A	F
Surf2	protein_coding	A	F
Dnajb9	protein_coding	A	F
Naf1	protein_coding	B	I
Yes1	protein_coding	A	J
Ppp1cb	protein_coding	A	F
Gorasp2	protein_coding	A	F
Tsen15	protein_coding	L	H
Oc90	protein_coding	N	Q
Efr3a	protein_coding	A	H
Trappc2l	protein_coding	A	G
Acsf3	protein_coding	A	H
Ddx19a	protein_coding	B	G
Galns	protein_coding	A	H
Gata2	protein_coding	M	M
C8g	protein_coding	A	X
Entpd2	protein_coding	L	O
Rabl6	protein_coding	A	G
Ptgds	protein_coding	O	O
Edf1	protein_coding	A	G
Clic3	protein_coding	J	G
Npdc1	protein_coding	B	G
Fbxw5	protein_coding	A	G
Slc25a13	protein_coding	B	I
Ube2i	protein_coding	A	G
Tsr3	protein_coding	A	F
Unkl	protein_coding	L	I
Lrrk1	protein_coding	L	O
Aldh1a3	protein_coding	L	O
Actn1	protein_coding	A	J
Sirt2	protein_coding	B	J
Hnrnpl	protein_coding	A	F
Nolc1	protein_coding	A	G
Casd1	protein_coding	A	H
Cnksr3	protein_coding	A	E
Map2	protein_coding	C	E
Cyp2j9	protein_coding	L	P
Nipsnap3a	protein_coding	N	Q
Abca1	protein_coding	B	G
Nipsnap3b	protein_coding	A	V
Sash1	protein_coding	B	I
Gadd45b	protein_coding	A	L
Slamf6	protein_coding	O	P
Slamf1	protein_coding	N	N
Zdhhc12	protein_coding	B	G
Endog	protein_coding	A	G
Golga7	protein_coding	A	G
Pcolce2	protein_coding	L	P
Cd48	protein_coding	Q	Q
Clpx	protein_coding	A	G
Trabd	protein_coding	A	G
Mov10l1	protein_coding	Q	N
Dennd6b	protein_coding	A	H
Cd83	protein_coding	L	O
Gzmb	protein_coding	P	N
Gzmf	protein_coding	N	N
Gzmn	protein_coding	N	N
Ager	protein_coding	X	E
Atf6b	protein_coding	A	G
Egfl8	protein_coding	G	G
Notch4	protein_coding	R	O
Ppt2	protein_coding	B	J
Prrt1	protein_coding	L	L
Rnf5	protein_coding	A	F
Fam163a	protein_coding	L	W
Cacfd1	protein_coding	A	G
Hivep2	protein_coding	A	E
2310057J18Rik	protein_coding	Q	W
Arnt	protein_coding	A	G
Itga2	protein_coding	B	X
Mocs2	protein_coding	A	G
Nat9	protein_coding	A	F
Lpl	protein_coding	L	H
Atp6v0e	protein_coding	A	F
Nkx2-5	protein_coding	M	M
Zfp318	protein_coding	A	H
Ttbk1	protein_coding	L	O
Srf	protein_coding	A	G
Gata3	protein_coding	M	M
Gata5	protein_coding	M	O
Lama5	protein_coding	L	I
Steap1	protein_coding	B	I
Steap2	protein_coding	A	D
Hspa8	protein_coding	A	A
Serac1	protein_coding	A	H
Psma2	protein_coding	A	G
Mrpl32	protein_coding	A	J
Setdb1	protein_coding	B	G
Anxa9	protein_coding	I	O
Arnt2	protein_coding	X	I
Prune	protein_coding	L	H
Cers2	protein_coding	B	G
Nlrp5	protein_coding	T	T
Capza2	protein_coding	C	G
Plekho1	protein_coding	B	H
Vps45	protein_coding	B	H
Prpf3	protein_coding	A	G
Anp32e	protein_coding	A	G
Aph1a	protein_coding	B	H
Tab2	protein_coding	A	E
Ppil4	protein_coding	A	G
Cnih1	protein_coding	L	J
Eps8	protein_coding	B	J
Med22	protein_coding	A	G
Abo	protein_coding	X	O
Surf1	protein_coding	A	F
Med28	protein_coding	A	G
Qdpr	protein_coding	D	F
Gnrh1	protein_coding	I	I
Tnr	protein_coding	L	O
Sqstm1	protein_coding	A	G
Nfe2l2	protein_coding	A	E
Rxrg	protein_coding	N	N
Rxra	protein_coding	B	E
Adamtsl4	protein_coding	L	O
Fcrls	protein_coding	N	N
Cd5l	protein_coding	N	N
Prpsap1	protein_coding	A	G
Fam184b	protein_coding	L	N
Ncapg	protein_coding	B	X
Lcorl	protein_coding	A	J
Lta4h	protein_coding	B	H
Amdhd1	protein_coding	L	O
Dstn	protein_coding	A	F
H2afy	protein_coding	A	G
Gtf2ird2	protein_coding	A	H
Bola1	protein_coding	A	A
Gatsl2	protein_coding	A	G
Fcgr1	protein_coding	N	N
Ncf1	protein_coding	O	O
Wnt11	protein_coding	L	O
Adss	protein_coding	A	J
1700016C15Rik	protein_coding	Q	S
Il17rb	protein_coding	L	N
Cacna1d	protein_coding	A	F
Chdh	protein_coding	L	N
Actr8	protein_coding	B	G
Lrrc27	protein_coding	A	I
Stk32c	protein_coding	L	N
Fnta	protein_coding	A	G
Skiv2l2	protein_coding	B	G
Lbp	protein_coding	X	X
Celsr1	protein_coding	L	I
Fli1	protein_coding	L	O
Stard13	protein_coding	B	E
Camk1g	protein_coding	L	I
Diexf	protein_coding	A	G
Hsd11b1	protein_coding	O	O
Syt14	protein_coding	A	J
H2-M3	protein_coding	B	J
Atp5e	protein_coding	A	F
Nelfcd	protein_coding	B	G
Tubb1	protein_coding	X	O
Ctsz	protein_coding	L	J
Slmo2	protein_coding	B	F
Sertad4	protein_coding	O	H
H2-M2	protein_coding	T	T
Ppdpf	protein_coding	B	B
Kcnq2	protein_coding	L	N
Eef1a2	protein_coding	L	N
Col20a1	protein_coding	X	O
Mpped2	protein_coding	B	I
Wt1	protein_coding	M	N
E2f3	protein_coding	B	I
Cr1l	protein_coding	B	G
Ppfibp1	protein_coding	A	E
Cd46	protein_coding	L	I
Cd34	protein_coding	L	O
Plgrkt	protein_coding	A	H
Cd274	protein_coding	A	J
Pdcd1lg2	protein_coding	P	P
Gtf3a	protein_coding	A	G
Mtif3	protein_coding	B	F
Lnx2	protein_coding	A	E
Il19	protein_coding	P	N
Dyrk3	protein_coding	A	J
Mapkapk2	protein_coding	A	E
Il10	protein_coding	N	O
Atxn10	protein_coding	A	J
Foxred2	protein_coding	B	H
Eif3d	protein_coding	A	G
H3f3b	protein_coding	A	B
Nup50	protein_coding	A	G
Phf21b	protein_coding	B	H
Nlrp14	protein_coding	N	N
Ift27	protein_coding	B	H
Pacsin2	protein_coding	A	X
Cmah	protein_coding	O	O
Ttll12	protein_coding	B	H
Bik	protein_coding	L	I
Scube1	protein_coding	L	O
Tox4	protein_coding	A	G
Mrps18c	protein_coding	A	J
Sulf1	protein_coding	M	P
Srsf6	protein_coding	A	F
Plcg1	protein_coding	A	G
Kctd2	protein_coding	A	G
Tmprss6	protein_coding	O	O
Kctd5	protein_coding	A	G
Pom121l2	protein_coding	M	M
Etaa1	protein_coding	A	G
Matn4	protein_coding	M	N
Svs4	protein_coding	N	N
Svs6	protein_coding	N	N
Slpi	protein_coding	N	N
Svs3a	protein_coding	N	N
Svs5	protein_coding	O	O
Rbpjl	protein_coding	M	N
Sdc4	protein_coding	A	H
Ccdc70	protein_coding	N	N
Prl5a1	protein_coding	P	Q
Nbr1	protein_coding	A	G
Cyth1	protein_coding	A	E
Rnd3	protein_coding	A	I
Brca1	protein_coding	L	I
Gast	protein_coding	E	D
Cntnap1	protein_coding	L	O
Nt5c3b	protein_coding	A	I
Coa3	protein_coding	C	B
Zpbp2	protein_coding	B	N
Gsdma	protein_coding	X	D
Med24	protein_coding	C	G
Gsdma2	protein_coding	K	O
Psmd3	protein_coding	A	G
Exosc10	protein_coding	A	G
Glod4	protein_coding	A	H
Vps53	protein_coding	A	H
Taok1	protein_coding	F	G
Dnttip1	protein_coding	A	G
Tnnc2	protein_coding	N	N
Acot8	protein_coding	A	G
Cd300lg	protein_coding	O	O
Spint4	protein_coding	N	O
Pyy	protein_coding	M	L
Mpp2	protein_coding	B	I
Ppy	protein_coding	K	K
Vtn	protein_coding	M	M
Nlk	protein_coding	A	J
Traf4	protein_coding	A	D
Aldoc	protein_coding	E	I
Stac2	protein_coding	L	O
Rpl19	protein_coding	A	G
Nek8	protein_coding	B	X
Cacnb4	protein_coding	O	P
Plxdc1	protein_coding	L	O
Arl5b	protein_coding	A	J
Zfp207	protein_coding	A	G
Psmd11	protein_coding	A	G
C1qtnf1	protein_coding	L	O
Pipox	protein_coding	K	O
Timp2	protein_coding	L	O
Zc3h18	protein_coding	A	G
Top2b	protein_coding	A	G
Rarb	protein_coding	L	O
Igfbp4	protein_coding	L	O
Cdc6	protein_coding	L	X
Suz12	protein_coding	A	G
Atad5	protein_coding	L	J
Crlf3	protein_coding	A	H
Krt27	protein_coding	N	N
Tns4	protein_coding	N	N
Tnfaip1	protein_coding	A	G
Abr	protein_coding	F	G
Rab11fip4	protein_coding	L	O
Cd40	protein_coding	L	O
Slc35c2	protein_coding	A	G
Zfp334	protein_coding	B	V
Elmo2	protein_coding	D	G
Wsb1	protein_coding	A	H
Ttpal	protein_coding	A	G
Rhot1	protein_coding	A	G
Hnf4g	protein_coding	R	I
Rhbdl3	protein_coding	A	I
Ada	protein_coding	L	O
Serinc3	protein_coding	A	G
Tha1	protein_coding	A	H
Pgs1	protein_coding	C	J
Birc5	protein_coding	L	X
Afmid	protein_coding	L	X
Trp53tg5	protein_coding	H	H
Pigt	protein_coding	A	H
Wfdc2	protein_coding	M	M
Etv4	protein_coding	L	N
Eppin	protein_coding	O	N
Dbndd2	protein_coding	B	H
Mmp9	protein_coding	M	M
Slc12a5	protein_coding	B	I
Ghdc	protein_coding	B	H
Pltp	protein_coding	L	O
Slc12a7	protein_coding	A	H
Ctsa	protein_coding	B	G
Zswim1	protein_coding	C	G
Slc12a4	protein_coding	B	I
Spata25	protein_coding	G	G
Myo1c	protein_coding	B	G
Crk	protein_coding	A	G
Cox7c	protein_coding	A	F
Pitpna	protein_coding	A	G
Mlx	protein_coding	B	G
Fam134c	protein_coding	A	G
Jph2	protein_coding	M	N
Dhx58	protein_coding	D	I
Rab5a	protein_coding	A	F
Hspb9	protein_coding	F	F
Nkiras2	protein_coding	A	F
Ppp2r5c	protein_coding	A	J
Ift52	protein_coding	A	G
Mybl2	protein_coding	L	I
Sgk2	protein_coding	D	I
Eya2	protein_coding	X	X
Prl3c1	protein_coding	P	P
B4galt5	protein_coding	A	D
Gdap1l1	protein_coding	A	G
Hnf4a	protein_coding	E	H
Ptgis	protein_coding	M	O
Cadps2	protein_coding	B	P
Ddx27	protein_coding	B	G
Cyth3	protein_coding	A	E
Cyth4	protein_coding	O	O
Rac3	protein_coding	L	O
Rrp7a	protein_coding	C	G
Cyb5r3	protein_coding	A	G
Ints2	protein_coding	A	G
Med13l	protein_coding	A	E
Hist1h2bc	protein_coding	A	F
Baiap2l2	protein_coding	D	O
Mafk	protein_coding	A	G
Med1	protein_coding	A	G
Erbb3	protein_coding	L	I
Stard3	protein_coding	A	G
Ikzf3	protein_coding	L	O
Mfng	protein_coding	L	O
Vmp1	protein_coding	A	J
Uchl5	protein_coding	A	J
Glrx2	protein_coding	L	G
Trove2	protein_coding	A	G
Stk4	protein_coding	A	H
Wfdc15b	protein_coding	M	O
Pmp22	protein_coding	L	I
Gdf9	protein_coding	X	P
Zcchc10	protein_coding	B	G
Prl8a2	protein_coding	Q	P
Tbx5	protein_coding	M	N
Psmb6	protein_coding	A	G
Spag7	protein_coding	A	G
Pfn1	protein_coding	B	C
Tomm34	protein_coding	A	G
Ywhab	protein_coding	B	G
Ksr1	protein_coding	A	O
Gpx3	protein_coding	L	K
Anxa6	protein_coding	A	G
Il12rb2	protein_coding	M	P
Zkscan6	protein_coding	A	G
Kpna2	protein_coding	B	G
Smurf2	protein_coding	A	E
Cep95	protein_coding	A	G
Vezf1	protein_coding	A	F
Cuedc1	protein_coding	B	E
Srsf1	protein_coding	A	F
Abi3	protein_coding	M	M
Shroom1	protein_coding	L	O
Kif3a	protein_coding	B	H
Sept8	protein_coding	B	H
Mtmr4	protein_coding	A	G
Mrm1	protein_coding	A	J
Mapt	protein_coding	A	I
Kansl1	protein_coding	B	F
Gid4	protein_coding	B	H
Myo1b	protein_coding	L	X
Dhx40	protein_coding	B	G
Ypel2	protein_coding	A	F
Akap1	protein_coding	B	H
Nol11	protein_coding	A	G
Derl2	protein_coding	A	G
C1qbp	protein_coding	B	G
Rpain	protein_coding	B	G
6330403K07Rik	lincRNA	L	K
Slc13a3	protein_coding	M	O
Kcnab3	protein_coding	A	J
Chd3	protein_coding	L	G
Kdm6b	protein_coding	C	G
1700125H20Rik	protein_coding	L	O
Appbp2	protein_coding	A	G
Wnt9b	protein_coding	L	N
Adora2b	protein_coding	A	X
Ncor1	protein_coding	D	G
Trpv2	protein_coding	L	O
Cenpv	protein_coding	A	G
Pcgf2	protein_coding	B	G
Cwc25	protein_coding	A	G
1700001P01Rik	protein_coding	G	X
Pip4k2b	protein_coding	A	G
Trim37	protein_coding	A	J
Ybx2	protein_coding	L	M
Ctdnep1	protein_coding	B	G
Elp5	protein_coding	B	G
Slc2a4	protein_coding	L	O
Gabarap	protein_coding	A	B
Cldn7	protein_coding	B	B
2810408A11Rik	protein_coding	B	O
Phf23	protein_coding	B	G
Acadvl	protein_coding	A	G
Dnah11	protein_coding	L	N
G3bp1	protein_coding	A	F
Atox1	protein_coding	A	H
Sparc	protein_coding	M	O
Mief2	protein_coding	B	G
Tbx3	protein_coding	L	M
Mmp20	protein_coding	O	P
Mmp7	protein_coding	X	P
Crhr1	protein_coding	L	O
Dusp14	protein_coding	K	X
Tada2a	protein_coding	A	H
Ikzf1	protein_coding	L	N
Tcaf3	protein_coding	N	N
Pnpo	protein_coding	A	F
Cog1	protein_coding	L	F
Cbx1	protein_coding	A	J
Cdk5rap3	protein_coding	A	G
Copz2	protein_coding	A	H
Slc25a39	protein_coding	A	F
Sp2	protein_coding	E	H
Aatf	protein_coding	A	J
Lhx1	protein_coding	B	L
Dync1h1	protein_coding	A	G
Cpsf4l	protein_coding	O	I
Pex12	protein_coding	A	F
Ndel1	protein_coding	A	G
Slc25a35	protein_coding	A	J
Zbtb4	protein_coding	A	J
Tnfsfm13	protein_coding	B	I
Mpdu1	protein_coding	A	G
Fxr2	protein_coding	A	G
Atp5g3	protein_coding	A	F
Cd68	protein_coding	F	J
Slc35g3	protein_coding	X	E
Acsl1	protein_coding	A	I
Abca5	protein_coding	A	J
Smyd4	protein_coding	A	J
Lsp1	protein_coding	O	O
Zfyve27	protein_coding	A	G
Avpi1	protein_coding	A	H
Sfrp5	protein_coding	L	L
Myh11	protein_coding	L	O
Rad51d	protein_coding	A	H
Fndc8	protein_coding	N	N
Unc45b	protein_coding	N	N
Pank3	protein_coding	A	F
Rars	protein_coding	A	G
Wwc1	protein_coding	L	O
Ict1	protein_coding	A	G
Fdxr	protein_coding	A	I
Otop3	protein_coding	L	O
Sult4a1	protein_coding	L	I
Pnpla5	protein_coding	O	N
Mrpl45	protein_coding	A	G
Mb	protein_coding	O	O
Irf1	protein_coding	A	G
Slc22a5	protein_coding	A	J
P4ha2	protein_coding	A	H
Alox12e	protein_coding	M	M
Arrb1	protein_coding	B	O
Il3	protein_coding	O	O
Csf2	protein_coding	O	O
Tm4sf5	protein_coding	O	O
Cxcl16	protein_coding	L	I
Pelp1	protein_coding	B	H
Med11	protein_coding	A	A
Alox15	protein_coding	M	M
Heatr9	protein_coding	I	I
Ccl6	protein_coding	O	O
Ccl4	protein_coding	N	N
Natd1	protein_coding	B	J
Map2k3	protein_coding	A	G
Ywhah	protein_coding	A	D
Hoxb1	protein_coding	M	M
Sart3	protein_coding	L	G
E2f2	protein_coding	L	E
Slfn3	protein_coding	N	N
Nars2	protein_coding	A	J
Slc35b4	protein_coding	A	F
Dnah1	protein_coding	L	N
Dalrd3	protein_coding	B	F
Fis1	protein_coding	A	G
Plod1	protein_coding	A	H
Rab3d	protein_coding	A	G
Mfsd3	protein_coding	B	H
Slc25a22	protein_coding	D	G
Aldh3a1	protein_coding	N	N
Ccl9	protein_coding	P	O
Scrn1	protein_coding	A	J
BC005537	protein_coding	A	F
Isyna1	protein_coding	A	G
Hars2	protein_coding	A	G
Cacng2	protein_coding	L	N
Tmem160	protein_coding	D	H
Rab5c	protein_coding	A	D
Styxl1	protein_coding	A	O
Mdh2	protein_coding	A	G
H13	protein_coding	A	G
Rnf145	protein_coding	A	G
Scn1b	protein_coding	B	I
Atp6v1e1	protein_coding	A	G
Chtf18	protein_coding	K	I
Lhx9	protein_coding	M	M
[truncated: 23,982 more rows]
