# Supplementary material for: The Polycomb-Dependent Epigenome Controls β Cell Dysfunction, Dedifferentiation, and Diabetes
Source: Cell Metab. 2018 Jun 5;27(6):1294–1308.e7. doi: 10.1016/j.cmet.2018.04.013 (PMC5989056; doi:10.1016/j.cmet.2018.04.013)
Supplement: Table S2. GSEA Reports for Diabetic versus Human RNA-Seq Data, Related to Figure 2 [file mmc3.xlsx]

## Sheet: T2D
Supplementary Table 2: GSEA reports for Diabetic vs Healthy human RNA-seq data. (Related to Figure 2)
See all tabs
REACTOME_BETA-CELL_GENEXPRESSION: Gene set btained from REACTOME, MSigDb collection
DE (Definitive endoderm), GT (Gut tube), FG (Fore gut), PE (Pancreatic endoderm), FE (Functional endocrine): Curated gene sets from Xie et al 2013 (10.1016/j.stem.2012.11.023)
IM-DM (Immature), MA-DM (Mature): Curated gene sets from Blum et al 2012 (10.1038/nbt.2141)
NAME	GS<br> follow link to MSigDB	GS DETAILS	SIZE	ES	NES	NOM p-val	FDR q-val	FWER p-val	RANK AT MAX	LEADING EDGE
DE	DE	Details ...	516	0.393359	2.10036	0	0	0	4481	tags=42%, list=22%, signal=53%
IM-DM	IM	Details ...	76	0.489142	2.0299	0	0	0	2946	tags=43%, list=15%, signal=51%
FG	FG	Details ...	378	0.26949	1.40926	0	0.0544659	0.145	3571	tags=27%, list=18%, signal=32%
GT	GT	Details ...	126	0.286087	1.30477	0.0532446	0.0898102	0.294	3596	tags=29%, list=18%, signal=35%
PE	PE	Details ...	177	0.228958	1.0724	0.305246	0.359177	0.835	5501	tags=37%, list=27%, signal=51%
MA-DM	MA-DM	Details ...	52	0.277507	1.05854	0.388416	0.327902	0.865	3259	tags=31%, list=16%, signal=37%

## Sheet: Healthy
Supplementary Table 2: GSEA reports for Diabetic vs human RNA-seq data. (Related to Figure 2)
See all tabs
REACTOME_BETA-CELL_GENEXPRESSION: Gene set btained from REACTOME, MSigDb collection
DE (Definitive endoderm), GT (Gut tube), FG (Fore gut), PE (Pancreatic endoderm), FE (Functional endocrine): Curated gene sets from Xie et al 2013 (10.1016/j.stem.2012.11.023)
IM (Immature), MA-DM (Mature-Doug Melton): Curated gene sets from Blum et al 2012 (10.1038/nbt.2141)
NAME	GS<br> follow link to MSigDB	GS DETAILS	SIZE	ES	NES	NOM p-val	FDR q-val	FWER p-val	RANK AT MAX	LEADING EDGE
FE	FE	Details ...	520	-0.328243	-1.85013	0	0.0041498	0.003	3036	tags=28%, list=15%, signal=33%
REACTOME_BETA-CELL_GENEXPRESSION	REACTOME_BETA-CELL_GENEXPRESSION	Details ...	16	-0.547923	-1.65975	0.0271493	0.0127404	0.026	2925	tags=44%, list=14%, signal=51%
