# Supplementary material for: The Polycomb-Dependent Epigenome Controls β Cell Dysfunction, Dedifferentiation, and Diabetes
Source: Cell Metab. 2018 Jun 5;27(6):1294–1308.e7. doi: 10.1016/j.cmet.2018.04.013 (PMC5989056; doi:10.1016/j.cmet.2018.04.013)
Supplement: Table S3. RNA-Seq Differential Gene Expression Report, Related to Figure 4 [file mmc4.xlsx]

## Sheet: Supplementary Table S3 825wks_D
Supplementary Table 3: RNA-seq differential gene expression report (Related to Figure 4)
Young: 8 weeks, Old: 25 weeks
DE: Differentially expressed, FDR<0.05
GeneID	Symbol	log2FC(youngKO/youngCtrl)	FDR(youngKO/youngCtrl)	Young_DEGs	log2FC(oldKO/oldCtrl)	FDR(oldKO/oldCtrl)	Old_DEGs
ENSMUSG00000000001.4	Gnai3	-0.0357263	0.970899	Not_DE_young	-0.42703	0.57074	Not_DE_old
ENSMUSG00000000028.14	Cdc45	0.0635861	0.947323	Not_DE_young	0.170899	0.846172	Not_DE_old
ENSMUSG00000000037.16	Scml2	0.659504	0.50226	Not_DE_young	1.15062	0.216983	Not_DE_old
ENSMUSG00000000056.7	Narf	-0.599416	0.672062	Not_DE_young	0.0831718	0.96409	Not_DE_old
ENSMUSG00000000058.6	Cav2	0.621711	0.513478	Not_DE_young	1.51453	0.0920963	Not_DE_old
ENSMUSG00000000078.6	Klf6	-0.478658	0.715497	Not_DE_young	-1.31167	0.300665	Not_DE_old
ENSMUSG00000000085.16	Scmh1	-0.0769866	0.798903	Not_DE_young	0.057717	0.862381	Not_DE_old
ENSMUSG00000000088.6	Cox5a	-0.456128	0.680277	Not_DE_young	0.145234	0.915295	Not_DE_old
ENSMUSG00000000093.6	Tbx2	0.0739972	0.947272	Not_DE_young	0.588262	0.480302	Not_DE_old
ENSMUSG00000000120.6	Ngfr	2.0218	0.0727047	Not_DE_young	2.58064	0.0202477	DE_old
ENSMUSG00000000125.5	Wnt3	0.202877	0.939361	Not_DE_young	3.4648	0.0667919	Not_DE_old
ENSMUSG00000000126.11	Wnt9a	0.730677	0.259027	Not_DE_young	2.73038	0.000420028	DE_old
ENSMUSG00000000127.14	Fer	-0.241449	0.475339	Not_DE_young	-0.443505	0.179646	Not_DE_old
ENSMUSG00000000131.15	Xpo6	-0.00146239	0.999926	Not_DE_young	-0.159619	0.724074	Not_DE_old
ENSMUSG00000000134.17	Tfe3	0.110529	0.904263	Not_DE_young	-0.219752	0.806016	Not_DE_old
ENSMUSG00000000142.15	Axin2	-0.376203	0.637193	Not_DE_young	0.490033	0.521654	Not_DE_old
ENSMUSG00000000148.17	Brat1	-0.369038	0.410424	Not_DE_young	0.0346282	0.955546	Not_DE_old
ENSMUSG00000000149.10	Gna12	0.150986	0.616932	Not_DE_young	-0.0553576	0.881651	Not_DE_old
ENSMUSG00000000154.16	Slc22a18	0.276257	0.830874	Not_DE_young	2.07063	0.0490188	DE_old
ENSMUSG00000000157.15	Itgb2l	-0.273695	0.871223	Not_DE_young	1.30271	0.310447	Not_DE_old
ENSMUSG00000000159.15	Igsf5	-0.158892	0.742945	Not_DE_young	0.603923	0.147637	Not_DE_old
ENSMUSG00000000167.14	Pih1d2	-0.470087	0.311719	Not_DE_young	-1.07004	0.0276516	DE_old
ENSMUSG00000000168.9	Dlat	-0.530139	0.427783	Not_DE_young	-0.301684	0.685778	Not_DE_old
ENSMUSG00000000171.4	Sdhd	-0.237481	0.699223	Not_DE_young	-0.464694	0.434369	Not_DE_old
ENSMUSG00000000184.12	Ccnd2	0.645618	0.099917	Not_DE_young	-0.951248	0.0230854	DE_old
ENSMUSG00000000194.13	Gpr107	-0.27643	0.241313	Not_DE_young	-0.0754448	0.784483	Not_DE_old
ENSMUSG00000000197.7	Nalcn	-0.470827	0.30726	Not_DE_young	-0.447261	0.329808	Not_DE_old
ENSMUSG00000000202.9	Btbd17	0.398052	0.540026	Not_DE_young	0.681999	0.27342	Not_DE_old
ENSMUSG00000000204.15	Slfn4	4.44171	0.0306585	DE_young	2.43215	0.198187	Not_DE_old
ENSMUSG00000000214.11	Th	-1.06966	0.043888	DE_young	-2.18089	0.00084129	DE_old
ENSMUSG00000000215.10	Ins2	0.0308228	0.975141	Not_DE_young	-3.44544	0.00076286	DE_old
ENSMUSG00000000216.8	Scnn1g	0.590698	0.339472	Not_DE_young	-0.271595	0.705856	Not_DE_old
ENSMUSG00000000223.13	Drp2	0.436122	0.813381	Not_DE_young	3.79563	0.0204395	DE_old
ENSMUSG00000000244.17	Tspan32	0.189915	0.948741	Not_DE_young	1.93078	0.316123	Not_DE_old
ENSMUSG00000000247.11	Lhx2	5.33986	0.0163375	DE_young	9.73228	0.000278741	DE_old
ENSMUSG00000000253.12	Gmpr	-0.345724	0.399403	Not_DE_young	-1.22753	0.0075714	DE_old
ENSMUSG00000000263.15	Glra1	1.25396	0.273253	Not_DE_young	0.821238	0.48171	Not_DE_old
ENSMUSG00000000266.11	Mid2	-0.396462	0.489996	Not_DE_young	-0.884858	0.122577	Not_DE_old
ENSMUSG00000000275.16	Trim25	0.887226	0.295336	Not_DE_young	-0.165991	0.882131	Not_DE_old
ENSMUSG00000000276.11	Dgke	-0.175929	0.755088	Not_DE_young	-0.703141	0.170667	Not_DE_old
ENSMUSG00000000278.10	Scpep1	0.106404	0.771763	Not_DE_young	-0.33566	0.317687	Not_DE_old
ENSMUSG00000000282.12	Mnt	-0.703503	0.309142	Not_DE_young	-0.692176	0.313464	Not_DE_old
ENSMUSG00000000290.13	Itgb2	1.41075	0.180898	Not_DE_young	1.93538	0.0545125	Not_DE_old
ENSMUSG00000000295.12	Hddc2	0.374385	0.58002	Not_DE_young	0.599233	0.360265	Not_DE_old
ENSMUSG00000000296.7	Tpd52l1	0.392969	0.347371	Not_DE_young	-0.116843	0.819394	Not_DE_old
ENSMUSG00000000301.16	Pemt	-0.388019	0.582811	Not_DE_young	0.742829	0.253953	Not_DE_old
ENSMUSG00000000303.12	Cdh1	0.330157	0.639903	Not_DE_young	-0.157738	0.854466	Not_DE_old
ENSMUSG00000000305.12	Cdh4	0.610132	0.250644	Not_DE_young	0.408703	0.455151	Not_DE_old
ENSMUSG00000000308.14	Ckmt1	0.656467	0.537374	Not_DE_young	1.71239	0.0860713	Not_DE_old
ENSMUSG00000000317.11	Bcl6b	-0.0605845	0.890675	Not_DE_young	-0.271564	0.469598	Not_DE_old
ENSMUSG00000000318.16	Clec10a	-1.12692	0.725947	Not_DE_young	2.79904	0.102465	Not_DE_old
ENSMUSG00000000320.10	Alox12	-0.0395677	0.984265	Not_DE_young	0.33199	0.826351	Not_DE_old
ENSMUSG00000000325.15	Arvcf	0.110871	0.783174	Not_DE_young	0.658158	0.0581675	Not_DE_old
ENSMUSG00000000326.12	Comt	0.0514562	0.884422	Not_DE_young	-0.240108	0.42474	Not_DE_old
ENSMUSG00000000339.14	Rtca	0.199731	0.705304	Not_DE_young	0.480964	0.319094	Not_DE_old
ENSMUSG00000000340.10	Dbt	-1.29783	0.17203	Not_DE_young	0.221823	0.837713	Not_DE_old
ENSMUSG00000000346.8	Dazap2	0.0736297	0.801941	Not_DE_young	-0.190724	0.48294	Not_DE_old
ENSMUSG00000000355.13	Mcts1	-0.246743	0.523029	Not_DE_young	-0.0978389	0.832244	Not_DE_old
ENSMUSG00000000359.3	Rem1	0.53542	0.696976	Not_DE_young	1.99267	0.0983058	Not_DE_old
ENSMUSG00000000365.8	Rnf17	0.985129	0.485879	Not_DE_young	1.48029	0.252128	Not_DE_old
ENSMUSG00000000374.7	Trappc10	-0.427224	0.240215	Not_DE_young	-0.280461	0.450085	Not_DE_old
ENSMUSG00000000378.15	Ccm2	-0.207097	0.573483	Not_DE_young	-0.239508	0.526164	Not_DE_old
ENSMUSG00000000384.15	Tbrg4	0.00929576	0.984559	Not_DE_young	0.138159	0.692508	Not_DE_old
ENSMUSG00000000385.7	Tmprss2	0.515497	0.455704	Not_DE_young	0.346877	0.648682	Not_DE_old
ENSMUSG00000000386.14	Mx1	4.38716	0.0223289	DE_young	1.39342	0.469604	Not_DE_old
ENSMUSG00000000392.17	Fap	0.215934	0.859879	Not_DE_young	1.23761	0.19689	Not_DE_old
ENSMUSG00000000394.15	Gcg	0.323829	0.64081	Not_DE_young	0.560085	0.39747	Not_DE_old
ENSMUSG00000000399.10	Ndufa9	-0.345049	0.644275	Not_DE_young	0.297042	0.703346	Not_DE_old
ENSMUSG00000000402.2	Egfl6	2.235	0.0317764	DE_young	7.0419	0.000128473	DE_old
ENSMUSG00000000409.14	Lck	1.75996	0.0610715	Not_DE_young	2.42144	0.0100551	DE_old
ENSMUSG00000000416.16	Cttnbp2	-0.171097	0.687754	Not_DE_young	-0.700982	0.0807506	Not_DE_old
ENSMUSG00000000420.15	Galnt1	-0.0574688	0.855207	Not_DE_young	-0.100147	0.739494	Not_DE_old
ENSMUSG00000000439.9	Mkrn2	-0.71334	0.0495326	DE_young	-0.578571	0.0880272	Not_DE_old
ENSMUSG00000000440.12	Pparg	-0.656343	0.544236	Not_DE_young	-1.40522	0.203408	Not_DE_old
ENSMUSG00000000441.17	Raf1	-0.545415	0.336802	Not_DE_young	-0.0456087	0.953091	Not_DE_old
ENSMUSG00000000486.13	2017-09-01	-0.716909	0.549169	Not_DE_young	2.05211	0.0468107	DE_old
ENSMUSG00000000489.6	Pdgfb	0.70425	0.0889313	Not_DE_young	1.30937	0.00297259	DE_old
ENSMUSG00000000530.16	Acvrl1	0.628724	0.102011	Not_DE_young	0.698752	0.0573177	Not_DE_old
ENSMUSG00000000531.4	Grasp	0.611774	0.262633	Not_DE_young	0.901508	0.0873	Not_DE_old
ENSMUSG00000000532.10	Acvr1b	-0.243537	0.632435	Not_DE_young	0.278582	0.583465	Not_DE_old
ENSMUSG00000000538.18	Tom1l2	-0.267721	0.487152	Not_DE_young	-0.447131	0.238274	Not_DE_old
ENSMUSG00000000544.14	Gpa33	0.472015	0.755008	Not_DE_young	0.711162	0.633941	Not_DE_old
ENSMUSG00000000552.9	Zfp385a	1.09078	0.0889313	Not_DE_young	2.29485	0.00120026	DE_old
ENSMUSG00000000555.6	Itga5	0.746466	0.241862	Not_DE_young	1.42592	0.0235106	DE_old
ENSMUSG00000000561.14	Wdr77	0.146492	0.738306	Not_DE_young	0.305802	0.460138	Not_DE_old
ENSMUSG00000000562.5	Adora3	-0.645206	0.526358	Not_DE_young	-1.55862	0.139639	Not_DE_old
ENSMUSG00000000563.17	Atp5f1	-0.0122154	0.98761	Not_DE_young	0.173042	0.76119	Not_DE_old
ENSMUSG00000000567.5	Sox9	1.21952	0.153389	Not_DE_young	3.62778	0.000460359	DE_old
ENSMUSG00000000568.15	Hnrnpd	0.290289	0.420776	Not_DE_young	-0.150368	0.716523	Not_DE_old
ENSMUSG00000000579.14	Dynlt1c	-0.404796	0.645669	Not_DE_young	0.80282	0.311083	Not_DE_old
ENSMUSG00000000581.8	C1d	0.425293	0.394492	Not_DE_young	0.194377	0.732392	Not_DE_old
ENSMUSG00000000594.7	Gm2a	0.480264	0.213981	Not_DE_young	0.782177	0.0395019	DE_old
ENSMUSG00000000600.15	Krit1	-0.0970709	0.750768	Not_DE_young	-0.0127427	0.975098	Not_DE_old
ENSMUSG00000000605.8	Clcn4	-0.0307301	0.939085	Not_DE_young	-0.36074	0.228782	Not_DE_old
ENSMUSG00000000627.15	Sema4f	0.558846	0.478578	Not_DE_young	2.28211	0.0049839	DE_old
ENSMUSG00000000628.10	Hk2	-0.801407	0.766421	Not_DE_young	0.0891043	0.979477	Not_DE_old
ENSMUSG00000000631.20	Myo18a	-0.60544	0.200185	Not_DE_young	-1.12828	0.023286	DE_old
ENSMUSG00000000632.13	Sez6	1.4763	0.204303	Not_DE_young	4.7564	0.000829236	DE_old
ENSMUSG00000000673.8	Haao	0.80514	0.657399	Not_DE_young	1.63357	0.317224	Not_DE_old
ENSMUSG00000000682.7	Cd52	1.77629	0.0773979	Not_DE_young	2.0086	0.0354047	DE_old
ENSMUSG00000000686.11	Abhd15	-1.17976	0.170173	Not_DE_young	-2.23475	0.0186935	DE_old
ENSMUSG00000000690.5	Hoxb6	0.708546	0.667117	Not_DE_young	4.64317	0.00247076	DE_old
ENSMUSG00000000693.10	Loxl3	0.901703	0.306976	Not_DE_young	1.07862	0.199049	Not_DE_old
ENSMUSG00000000708.14	Kat2b	-0.654014	0.0498892	DE_young	-0.999782	0.0048394	DE_old
ENSMUSG00000000711.2	Rab5b	-0.229039	0.437236	Not_DE_young	-0.176805	0.574754	Not_DE_old
ENSMUSG00000000732.8	Icosl	1.12414	0.0590181	Not_DE_young	2.35018	0.000561537	DE_old
ENSMUSG00000000738.17	Spg7	-0.0902518	0.744293	Not_DE_young	0.0889568	0.757875	Not_DE_old
ENSMUSG00000000739.13	Sult5a1	-0.0243775	0.999549	Not_DE_young	3.38182	0.092827	Not_DE_old
ENSMUSG00000000740.11	Rpl13	0.327769	0.529362	Not_DE_young	0.753776	0.123376	Not_DE_old
ENSMUSG00000000743.8	Chmp1a	0.16886	0.434595	Not_DE_young	0.1183	0.616178	Not_DE_old
ENSMUSG00000000751.13	Rpa1	-0.344062	0.227209	Not_DE_young	-0.852778	0.00670338	DE_old
ENSMUSG00000000753.15	Serpinf1	-0.438331	0.757042	Not_DE_young	1.60522	0.165572	Not_DE_old
ENSMUSG00000000759.14	Tubgcp3	-0.229918	0.31876	Not_DE_young	-0.0414464	0.88746	Not_DE_old
ENSMUSG00000000776.12	Polr3d	-0.243028	0.548782	Not_DE_young	0.0994574	0.836495	Not_DE_old
ENSMUSG00000000782.15	Tcf7	0.945718	0.468944	Not_DE_young	3.20523	0.0128896	DE_old
ENSMUSG00000000787.12	Ddx3x	-0.110683	0.893862	Not_DE_young	-0.409972	0.572389	Not_DE_old
ENSMUSG00000000791.8	Il12rb1	1.12865	0.536934	Not_DE_young	2.02396	0.235642	Not_DE_old
ENSMUSG00000000792.2	Slc5a5	1.65761	0.0574702	Not_DE_young	2.71943	0.00271568	DE_old
ENSMUSG00000000794.9	Kcnn3	-1.02657	0.120592	Not_DE_young	-0.808268	0.198857	Not_DE_old
ENSMUSG00000000804.14	Usp32	-0.201133	0.577794	Not_DE_young	0.0357764	0.940007	Not_DE_old
ENSMUSG00000000805.18	Car4	0.0804783	0.957406	Not_DE_young	-0.225629	0.873814	Not_DE_old
ENSMUSG00000000811.13	Txnrd3	0.112722	0.822004	Not_DE_young	0.40128	0.357118	Not_DE_old
ENSMUSG00000000823.16	Zfp512b	-0.457691	0.512013	Not_DE_young	-0.0950238	0.916632	Not_DE_old
ENSMUSG00000000826.16	Dnajc5	0.0352038	0.951843	Not_DE_young	-0.172041	0.722256	Not_DE_old
ENSMUSG00000000827.18	Tpd52l2	0.269892	0.719649	Not_DE_young	0.0236307	0.981795	Not_DE_old
ENSMUSG00000000838.17	Fmr1	-0.035081	0.960484	Not_DE_young	-0.109007	0.867273	Not_DE_old
ENSMUSG00000000861.15	Bcl11a	0.667806	0.413883	Not_DE_young	0.84779	0.283763	Not_DE_old
ENSMUSG00000000869.12	Il4	-0.167987	0.883725	Not_DE_young	0.80899	0.376986	Not_DE_old
ENSMUSG00000000876.11	Pxmp4	-0.366676	0.779566	Not_DE_young	0.527698	0.676138	Not_DE_old
ENSMUSG00000000881.12	Dlg3	-0.616562	0.0967787	Not_DE_young	-0.5221	0.138378	Not_DE_old
ENSMUSG00000000884.16	Gnb1l	0.107773	0.872569	Not_DE_young	0.109185	0.879	Not_DE_old
ENSMUSG00000000901.15	Mmp11	1.30817	0.31217	Not_DE_young	2.99075	0.0213548	DE_old
ENSMUSG00000000902.13	Smarcb1	0.153668	0.502656	Not_DE_young	0.111226	0.657864	Not_DE_old
ENSMUSG00000000903.3	Vpreb3	-1.04786	0.686007	Not_DE_young	1.91726	0.326799	Not_DE_old
ENSMUSG00000000915.15	Hip1r	-0.213746	0.468944	Not_DE_young	0.17192	0.578908	Not_DE_old
ENSMUSG00000000916.15	Nsun5	-0.0846445	0.909046	Not_DE_young	0.361822	0.55925	Not_DE_old
ENSMUSG00000000934.8	Top1mt	0.595847	0.428451	Not_DE_young	1.48339	0.0436026	DE_old
ENSMUSG00000000938.11	Hoxa10	3.13108	0.305225	Not_DE_young	9.44737	0.00213945	DE_old
ENSMUSG00000000942.10	Hoxa4	0.444128	0.827911	Not_DE_young	2.38821	0.166518	Not_DE_old
ENSMUSG00000000948.16	Gm38393	-1.05831	0.370783	Not_DE_young	0.089796	0.952991	Not_DE_old
ENSMUSG00000000957.9	Mmp14	1.00206	0.101035	Not_DE_young	1.74728	0.00551191	DE_old
ENSMUSG00000000958.9	Slc7a7	0.920825	0.447402	Not_DE_young	2.18173	0.0613562	Not_DE_old
ENSMUSG00000000959.6	Oxa1l	-0.128071	0.77287	Not_DE_young	0.00526837	0.992911	Not_DE_old
ENSMUSG00000000976.13	Heatr6	-0.400962	0.375687	Not_DE_young	-0.30593	0.514211	Not_DE_old
ENSMUSG00000000982.5	Ccl3	1.35408	0.41974	Not_DE_young	-0.0631064	0.979862	Not_DE_old
ENSMUSG00000000983.13	Wfdc18	0.306278	0.920113	Not_DE_young	4.52057	0.109112	Not_DE_old
ENSMUSG00000001014.5	Icam4	1.82677	0.120384	Not_DE_young	2.27044	0.0456558	DE_old
ENSMUSG00000001016.12	Ilf2	-0.101876	0.679016	Not_DE_young	-0.0531323	0.855101	Not_DE_old
ENSMUSG00000001017.15	Chtop	0.0963207	0.764292	Not_DE_young	-0.0910225	0.793846	Not_DE_old
ENSMUSG00000001018.15	Snapin	-0.343281	0.393041	Not_DE_young	-0.105158	0.82639	Not_DE_old
ENSMUSG00000001020.8	S100a4	0.105008	0.934599	Not_DE_young	1.13857	0.223772	Not_DE_old
ENSMUSG00000001025.8	S100a6	0.639699	0.505418	Not_DE_young	1.34995	0.135578	Not_DE_old
ENSMUSG00000001027.7	Scn4a	-1.85771	0.43342	Not_DE_young	1.12756	0.622739	Not_DE_old
ENSMUSG00000001029.15	Icam2	0.350522	0.503711	Not_DE_young	0.736716	0.138474	Not_DE_old
ENSMUSG00000001034.17	Mapk7	0.0557513	0.907525	Not_DE_young	0.2379	0.558231	Not_DE_old
ENSMUSG00000001036.17	Epn2	-0.144162	0.602314	Not_DE_young	-0.229816	0.39747	Not_DE_old
ENSMUSG00000001039.12	B9d1	-0.094086	0.880214	Not_DE_young	-0.0636521	0.926988	Not_DE_old
ENSMUSG00000001052.15	Sec24b	-0.229735	0.470055	Not_DE_young	-0.459905	0.139645	Not_DE_old
ENSMUSG00000001053.15	N4bp3	0.843834	0.281173	Not_DE_young	1.08612	0.148947	Not_DE_old
ENSMUSG00000001054.9	Rmnd5b	-0.0151687	0.960652	Not_DE_young	-0.170277	0.462549	Not_DE_old
ENSMUSG00000001056.3	Nhp2	0.564995	0.292335	Not_DE_young	0.66979	0.199832	Not_DE_old
ENSMUSG00000001062.17	Vps9d1	-0.0817366	0.841604	Not_DE_young	-0.161641	0.679599	Not_DE_old
ENSMUSG00000001065.14	Zfp276	-0.22692	0.645064	Not_DE_young	-0.0301955	0.963751	Not_DE_old
ENSMUSG00000001076.6	C1ql4	3.01001	0.20471	Not_DE_young	5.86221	0.0104615	DE_old
ENSMUSG00000001082.12	Mfsd10	-0.0677823	0.863948	Not_DE_young	-0.290169	0.39471	Not_DE_old
ENSMUSG00000001089.14	Luzp1	-0.137946	0.791149	Not_DE_young	0.0605547	0.922901	Not_DE_old
ENSMUSG00000001095.5	Slc13a2	1.76723	0.510615	Not_DE_young	3.64599	0.199201	Not_DE_old
ENSMUSG00000001098.15	Kctd10	0.221986	0.478459	Not_DE_young	0.616549	0.0432571	DE_old
ENSMUSG00000001100.10	Poldip2	-0.344144	0.470582	Not_DE_young	-0.0444305	0.945152	Not_DE_old
ENSMUSG00000001105.15	Ift20	0.0309972	0.961332	Not_DE_young	0.152215	0.776141	Not_DE_old
ENSMUSG00000001119.7	Col6a1	1.07497	0.175296	Not_DE_young	1.61444	0.0376093	DE_old
ENSMUSG00000001120.15	Pcbp3	0.0315926	0.926745	Not_DE_young	-0.594071	0.0332479	DE_old
ENSMUSG00000001123.15	Lgals9	1.35003	0.0843573	Not_DE_young	1.67017	0.0284304	DE_old
ENSMUSG00000001127.12	Araf	-0.300563	0.389169	Not_DE_young	-0.821423	0.0237301	DE_old
ENSMUSG00000001128.7	Cfp	0.954505	0.318355	Not_DE_young	1.14794	0.20895	Not_DE_old
ENSMUSG00000001131.11	Timp1	2.45646	0.0327423	DE_young	1.27517	0.233416	Not_DE_old
ENSMUSG00000001134.9	Uxt	0.0306405	0.961465	Not_DE_young	-0.0431189	0.945662	Not_DE_old
ENSMUSG00000001138.13	Cnnm3	-0.648106	0.443841	Not_DE_young	-0.4627	0.612328	Not_DE_old
ENSMUSG00000001143.13	Lman2l	-0.291105	0.540334	Not_DE_young	-0.167503	0.753366	Not_DE_old
ENSMUSG00000001150.6	Mcm3ap	-0.326158	0.385498	Not_DE_young	-0.0841153	0.85588	Not_DE_old
ENSMUSG00000001151.9	Pcnt	-0.516159	0.313898	Not_DE_young	0.12467	0.8389	Not_DE_old
ENSMUSG00000001156.9	Mxd1	0.604179	0.520308	Not_DE_young	-0.0371122	0.978865	Not_DE_old
ENSMUSG00000001157.13	Gmcl1	-0.437696	0.21723	Not_DE_young	-0.334128	0.346117	Not_DE_old
ENSMUSG00000001158.13	Snrnp27	0.198042	0.73625	Not_DE_young	-0.241917	0.697338	Not_DE_old
ENSMUSG00000001166.17	Oas1c	0.835482	0.170387	Not_DE_young	-0.0114635	0.990223	Not_DE_old
ENSMUSG00000001168.16	Oas1h	4.47079	0.0836343	Not_DE_young	4.22916	0.136455	Not_DE_old
ENSMUSG00000001173.15	Ocrl	-0.404822	0.301287	Not_DE_young	0.00519156	0.992843	Not_DE_old
ENSMUSG00000001175.13	Calm1	0.1978	0.656766	Not_DE_young	-0.378713	0.387542	Not_DE_old
ENSMUSG00000001211.14	Agpat3	-0.557431	0.140708	Not_DE_young	-0.657597	0.073994	Not_DE_old
ENSMUSG00000001225.12	Slc26a3	-0.31218	0.932406	Not_DE_young	5.22851	0.0722455	Not_DE_old
ENSMUSG00000001227.11	Sema6b	0.735077	0.184843	Not_DE_young	0.676398	0.206605	Not_DE_old
ENSMUSG00000001228.14	Uhrf1	-0.624974	0.587703	Not_DE_young	1.71201	0.0993667	Not_DE_old
ENSMUSG00000001229.7	Dpp9	-0.371893	0.351181	Not_DE_young	-0.644372	0.102805	Not_DE_old
ENSMUSG00000001240.13	Ramp2	0.107606	0.886681	Not_DE_young	0.396722	0.534945	Not_DE_old
ENSMUSG00000001247.16	Lsr	0.404054	0.203669	Not_DE_young	0.155131	0.662811	Not_DE_old
ENSMUSG00000001248.14	Gramd1a	-0.0855345	0.82845	Not_DE_young	-0.105309	0.794113	Not_DE_old
ENSMUSG00000001249.14	Hpn	-0.777312	0.656355	Not_DE_young	1.74987	0.233933	Not_DE_old
ENSMUSG00000001260.10	Gabrg1	0.436532	0.70891	Not_DE_young	2.18606	0.0296061	DE_old
ENSMUSG00000001270.8	Ckb	0.705515	0.0633479	Not_DE_young	-0.73045	0.0577384	Not_DE_old
ENSMUSG00000001280.12	Sp1	-0.421535	0.259831	Not_DE_young	-0.0797063	0.863659	Not_DE_old
ENSMUSG00000001281.9	Itgb7	0.648198	0.699032	Not_DE_young	3.09736	0.0345086	DE_old
ENSMUSG00000001285.12	Myg1	0.100456	0.786033	Not_DE_young	0.000853185	0.998765	Not_DE_old
ENSMUSG00000001288.14	Rarg	0.276739	0.484159	Not_DE_young	0.22937	0.585871	Not_DE_old
ENSMUSG00000001289.12	Pfdn5	0.296277	0.488839	Not_DE_young	0.180065	0.707717	Not_DE_old
ENSMUSG00000001300.16	Efnb2	0.596939	0.291894	Not_DE_young	0.850483	0.117986	Not_DE_old
ENSMUSG00000001305.5	Rrp15	0.579487	0.204423	Not_DE_young	0.674719	0.128779	Not_DE_old
ENSMUSG00000001313.12	Rnd2	0.82453	0.0819669	Not_DE_young	0.772266	0.0860903	Not_DE_old
ENSMUSG00000001323.17	Srr	-0.428879	0.331811	Not_DE_young	-0.201118	0.680817	Not_DE_old
ENSMUSG00000001333.9	Sync	0.285034	0.746754	Not_DE_young	0.343107	0.709788	Not_DE_old
ENSMUSG00000001334.9	Fndc5	1.20086	0.237512	Not_DE_young	-0.246769	0.852703	Not_DE_old
ENSMUSG00000001348.14	Acp5	-0.252297	0.912313	Not_DE_young	2.00776	0.23803	Not_DE_old
ENSMUSG00000001349.4	Cnn1	2.71804	0.112896	Not_DE_young	2.49816	0.152199	Not_DE_old
ENSMUSG00000001366.14	Fbxo9	-0.412466	0.301367	Not_DE_young	-0.398535	0.317554	Not_DE_old
ENSMUSG00000001376.17	Vps50	-0.441967	0.0574702	Not_DE_young	-0.781424	0.0025004	DE_old
ENSMUSG00000001380.6	Hars	0.0422328	0.954112	Not_DE_young	0.24078	0.690789	Not_DE_old
ENSMUSG00000001383.8	Zmat2	0.155178	0.690037	Not_DE_young	-0.274173	0.47814	Not_DE_old
ENSMUSG00000001403.13	Ube2c	0.2026	0.874053	Not_DE_young	0.118008	0.93682	Not_DE_old
ENSMUSG00000001415.10	Smg5	-0.132181	0.724399	Not_DE_young	-0.115791	0.774716	Not_DE_old
ENSMUSG00000001416.13	Cct3	0.355775	0.393233	Not_DE_young	0.431765	0.288723	Not_DE_old
ENSMUSG00000001418.13	Glmp	0.107505	0.764518	Not_DE_young	-0.437975	0.177653	Not_DE_old
ENSMUSG00000001419.17	Mef2d	-0.438714	0.422887	Not_DE_young	-0.292488	0.624006	Not_DE_old
ENSMUSG00000001420.13	Tmem79	-1.77931	0.235691	Not_DE_young	0.826759	0.556727	Not_DE_old
ENSMUSG00000001424.14	Snd1	-0.140879	0.674244	Not_DE_young	-0.0442795	0.916287	Not_DE_old
ENSMUSG00000001435.14	Col18a1	1.07024	0.147897	Not_DE_young	2.42594	0.00248522	DE_old
ENSMUSG00000001436.15	Slc19a1	-0.623944	0.387781	Not_DE_young	0.24756	0.753397	Not_DE_old
ENSMUSG00000001440.5	Kpnb1	0.0542992	0.907525	Not_DE_young	0.0320092	0.951589	Not_DE_old
ENSMUSG00000001441.13	Npepps	-0.151396	0.566364	Not_DE_young	-0.499123	0.0539445	Not_DE_old
ENSMUSG00000001444.2	Tbx21	0.439502	0.860906	Not_DE_young	4.65617	0.0420538	DE_old
ENSMUSG00000001445.10	Mrpl10	-0.167717	0.527545	Not_DE_young	-0.441659	0.089568	Not_DE_old
ENSMUSG00000001467.5	Cyp51	0.179178	0.901468	Not_DE_young	0.391904	0.76843	Not_DE_old
ENSMUSG00000001472.16	Tcf25	-0.094173	0.776144	Not_DE_young	-0.0532336	0.888516	Not_DE_old
ENSMUSG00000001473.6	Tubb6	1.3091	0.380585	Not_DE_young	0.782934	0.630524	Not_DE_old
ENSMUSG00000001482.14	Def8	-0.211886	0.488885	Not_DE_young	-0.190865	0.553513	Not_DE_old
ENSMUSG00000001493.9	Meox1	0.651085	0.224865	Not_DE_young	-0.820021	0.142807	Not_DE_old
ENSMUSG00000001494.6	Sost	-0.480075	0.734255	Not_DE_young	-2.52812	0.0664308	Not_DE_old
ENSMUSG00000001496.15	Nkx2-1	0	0.999926	Not_DE_young	9.78117	0.00049668	DE_old
ENSMUSG00000001497.18	Pax9	4.2121	0.0599349	Not_DE_young	10.1341	0.000618045	DE_old
ENSMUSG00000001504.10	Irx2	1.09401	0.0346674	DE_young	2.27356	0.000249754	DE_old
ENSMUSG00000001506.10	Col1a1	1.42046	0.111269	Not_DE_young	1.67627	0.0478192	DE_old
ENSMUSG00000001507.16	Itga3	0.326688	0.383919	Not_DE_young	0.481643	0.178241	Not_DE_old
ENSMUSG00000001510.8	Dlx3	2.54169	0.343509	Not_DE_young	8.68596	0.0061067	DE_old
ENSMUSG00000001517.14	Foxm1	-0.396953	0.620888	Not_DE_young	-0.409549	0.6304	Not_DE_old
ENSMUSG00000001518.12	Itfg2	-0.0286879	0.930316	Not_DE_young	0.0750819	0.802025	Not_DE_old
ENSMUSG00000001520.12	Nrip2	0.495658	0.594854	Not_DE_young	0.811687	0.358512	Not_DE_old
ENSMUSG00000001521.12	Tulp3	0.204208	0.587074	Not_DE_young	-0.523736	0.153711	Not_DE_old
ENSMUSG00000001524.14	Gtf2h4	-0.19354	0.732584	Not_DE_young	0.131425	0.835855	Not_DE_old
ENSMUSG00000001525.10	Tubb5	0.296216	0.432421	Not_DE_young	0.596284	0.101354	Not_DE_old
ENSMUSG00000001542.6	Ell2	-0.315779	0.260724	Not_DE_young	-0.034473	0.926844	Not_DE_old
ENSMUSG00000001552.14	Jup	0.273079	0.701336	Not_DE_young	0.171784	0.832244	Not_DE_old
ENSMUSG00000001555.10	Fkbp10	0.932583	0.41024	Not_DE_young	1.40947	0.188176	Not_DE_old
ENSMUSG00000001558.5	Klhl10	-1.14368	0.406013	Not_DE_young	-1.44291	0.278592	Not_DE_old
ENSMUSG00000001566.9	Mnx1	-0.215997	0.629513	Not_DE_young	-1.42901	0.00437495	DE_old
ENSMUSG00000001569.10	Nom1	0.0924205	0.735048	Not_DE_young	0.0920527	0.748772	Not_DE_old
ENSMUSG00000001576.14	Ergic1	0.162225	0.511585	Not_DE_young	0.447217	0.0595811	Not_DE_old
ENSMUSG00000001583.13	Tnk1	-0.493547	0.262717	Not_DE_young	-0.653051	0.131343	Not_DE_old
ENSMUSG00000001588.12	Acap1	0.49391	0.830874	Not_DE_young	3.16181	0.0734968	Not_DE_old
ENSMUSG00000001604.14	Tcea3	0.109946	0.935538	Not_DE_young	2.63518	0.0103869	DE_old
ENSMUSG00000001627.11	Ifrd1	0.388479	0.779959	Not_DE_young	0.102752	0.953486	Not_DE_old
ENSMUSG00000001630.13	Stk38l	-0.10511	0.802453	Not_DE_young	-0.282301	0.465056	Not_DE_old
ENSMUSG00000001632.16	Brpf1	-0.358591	0.314296	Not_DE_young	-0.157759	0.690221	Not_DE_old
ENSMUSG00000001642.18	Akr1b3	0.233383	0.420418	Not_DE_young	0.122687	0.708621	Not_DE_old
ENSMUSG00000001655.6	Hoxc13	4.09248	0.136482	Not_DE_young	8.14131	0.00742658	DE_old
ENSMUSG00000001656.3	Hoxc11	1.76537	0.442521	Not_DE_young	7.9185	0.00692452	DE_old
ENSMUSG00000001657.7	Hoxc8	0.282269	0.858721	Not_DE_young	6.29786	0.000654814	DE_old
ENSMUSG00000001661.5	Hoxc6	-0.157385	0.964298	Not_DE_young	6.71259	0.00433648	DE_old
ENSMUSG00000001663.10	Gstt1	-0.273932	0.509723	Not_DE_young	-0.128284	0.790711	Not_DE_old
ENSMUSG00000001665.10	Gstt3	-0.471759	0.748563	Not_DE_young	1.55011	0.197414	Not_DE_old
ENSMUSG00000001666.8	Ddt	-0.205284	0.727786	Not_DE_young	-0.014047	0.986122	Not_DE_old
ENSMUSG00000001670.13	Tat	-0.623557	0.474609	Not_DE_young	-3.19794	0.00455475	DE_old
ENSMUSG00000001672.14	Marveld3	-0.541106	0.186145	Not_DE_young	-0.836886	0.0442988	DE_old
ENSMUSG00000001674.11	Ddx18	0.0353001	0.947323	Not_DE_young	-0.229462	0.594991	Not_DE_old
ENSMUSG00000001687.15	Ubl3	0.105074	0.802918	Not_DE_young	-0.401333	0.284839	Not_DE_old
ENSMUSG00000001700.9	Gramd3	-0.355067	0.291164	Not_DE_young	-1.16985	0.00297259	DE_old
ENSMUSG00000001707.7	Eef1e1	0.62152	0.171737	Not_DE_young	0.724384	0.101804	Not_DE_old
ENSMUSG00000001729.14	Akt1	-0.0817362	0.816118	Not_DE_young	-0.0666773	0.863407	Not_DE_old
ENSMUSG00000001739.14	Cldn15	0.545517	0.782198	Not_DE_young	2.07086	0.21706	Not_DE_old
ENSMUSG00000001741.12	Il16	0.180037	0.904429	Not_DE_young	2.22514	0.048129	DE_old
ENSMUSG00000001750.15	Tcirg1	0.285873	0.613526	Not_DE_young	0.731674	0.153889	Not_DE_old
ENSMUSG00000001751.9	Naglu	-0.337706	0.558237	Not_DE_young	-0.448423	0.441048	Not_DE_old
ENSMUSG00000001755.12	Coasy	-0.446992	0.216794	Not_DE_young	-0.0395409	0.935231	Not_DE_old
ENSMUSG00000001761.7	Smo	0.997711	0.303739	Not_DE_young	2.11477	0.0265719	DE_old
ENSMUSG00000001763.14	Tspan33	0.14373	0.810734	Not_DE_young	-0.740445	0.166562	Not_DE_old
ENSMUSG00000001767.5	Crnkl1	-0.517602	0.114622	Not_DE_young	-0.340281	0.279949	Not_DE_old
ENSMUSG00000001768.15	Rin2	0.399825	0.324352	Not_DE_young	0.884439	0.0273004	DE_old
ENSMUSG00000001774.7	Chordc1	-0.294687	0.394714	Not_DE_young	-0.495228	0.144176	Not_DE_old
ENSMUSG00000001783.3	Rtcb	0.21703	0.543549	Not_DE_young	0.143651	0.71772	Not_DE_old
ENSMUSG00000001785.11	Pwp1	-0.207294	0.514172	Not_DE_young	0.0812869	0.829505	Not_DE_old
ENSMUSG00000001786.14	Fbxo7	-0.0526788	0.860466	Not_DE_young	-0.496191	0.0516939	Not_DE_old
ENSMUSG00000001794.13	Capns1	0.124809	0.748537	Not_DE_young	0.105879	0.802387	Not_DE_old
ENSMUSG00000001802.16	Lrp3	-0.0652101	0.917176	Not_DE_young	-0.533183	0.288248	Not_DE_old
ENSMUSG00000001815.15	Evx2	0	0.999926	Not_DE_young	6.9706	0.035778	DE_old
ENSMUSG00000001819.4	Hoxd13	1.72038	0.467285	Not_DE_young	10.609	0.000927795	DE_old
ENSMUSG00000001823.5	Hoxd12	0	0.999926	Not_DE_young	6.67725	0.0529635	Not_DE_old
ENSMUSG00000001827.11	Folr1	0.825344	0.0165475	DE_young	-0.229793	0.511457	Not_DE_old
ENSMUSG00000001829.16	Clpb	-0.628213	0.329309	Not_DE_young	0.0672085	0.937101	Not_DE_old
ENSMUSG00000001833.16	2017-09-07	0.21005	0.680347	Not_DE_young	0.0935766	0.879031	Not_DE_old
ENSMUSG00000001844.10	Zdhhc4	0.0640827	0.867659	Not_DE_young	-0.484165	0.131511	Not_DE_old
ENSMUSG00000001847.14	Rac1	0.135496	0.694222	Not_DE_young	-0.000293547	0.999524	Not_DE_old
ENSMUSG00000001855.15	Nup214	-0.40888	0.263982	Not_DE_young	-0.568483	0.115401	Not_DE_old
ENSMUSG00000001864.13	Aif1l	0.895551	0.566171	Not_DE_young	4.36634	0.00505452	DE_old
ENSMUSG00000001865.2	Cpa3	-0.568364	0.866612	Not_DE_young	2.24707	0.365202	Not_DE_old
ENSMUSG00000001870.15	Ltbp1	0.103915	0.930977	Not_DE_young	1.17431	0.167983	Not_DE_old
ENSMUSG00000001891.16	Ugp2	0.059858	0.914713	Not_DE_young	0.15419	0.764586	Not_DE_old
ENSMUSG00000001901.15	Kcnh6	-0.548919	0.517666	Not_DE_young	-0.398892	0.665191	Not_DE_old
ENSMUSG00000001909.15	Trmt1	-0.175411	0.575798	Not_DE_young	-0.0238329	0.955546	Not_DE_old
ENSMUSG00000001910.4	Nacc1	-0.0217735	0.972371	Not_DE_young	-0.536648	0.23209	Not_DE_old
ENSMUSG00000001911.16	Nfix	0.0801356	0.875232	Not_DE_young	0.433866	0.29072	Not_DE_old
ENSMUSG00000001918.17	Slc1a5	-0.300643	0.73074	Not_DE_young	1.39384	0.0617181	Not_DE_old
ENSMUSG00000001924.15	Uba1	-0.0558581	0.847388	Not_DE_young	-0.0107653	0.976632	Not_DE_old
ENSMUSG00000001930.17	Vwf	0.518679	0.729754	Not_DE_young	2.4344	0.0605719	Not_DE_old
ENSMUSG00000001942.7	Siae	-0.48158	0.366346	Not_DE_young	-0.354555	0.521812	Not_DE_old
ENSMUSG00000001943.7	Vsig2	-0.25249	0.827911	Not_DE_young	0.855008	0.377554	Not_DE_old
ENSMUSG00000001946.13	Esam	0.251569	0.567855	Not_DE_young	0.75119	0.0671277	Not_DE_old
ENSMUSG00000001948.9	Spa17	0.401712	0.502656	Not_DE_young	-0.697819	0.256619	Not_DE_old
ENSMUSG00000001962.8	Fam50a	0.0948663	0.784002	Not_DE_young	-0.134373	0.703972	Not_DE_old
ENSMUSG00000001964.14	Emd	0.22484	0.669592	Not_DE_young	-0.34181	0.523553	Not_DE_old
ENSMUSG00000001983.7	Taco1	-0.769509	0.171023	Not_DE_young	-0.180121	0.780097	Not_DE_old
ENSMUSG00000001985.9	Grik3	4.58508	0.000676646	DE_young	6.36952	6.41e-05	DE_old
ENSMUSG00000001986.16	Gria3	0.307171	0.670696	Not_DE_young	0.169749	0.840671	Not_DE_old
ENSMUSG00000001988.8	Npas1	-0.426928	0.757324	Not_DE_young	0.385028	0.785184	Not_DE_old
ENSMUSG00000001995.8	Sipa1l2	0.730168	0.382702	Not_DE_young	1.18786	0.134065	Not_DE_old
ENSMUSG00000001998.15	Ap4e1	-0.604013	0.219657	Not_DE_young	-0.189231	0.7283	Not_DE_old
ENSMUSG00000001999.15	Blvra	-0.0738516	0.928589	Not_DE_young	0.635462	0.302889	Not_DE_old
ENSMUSG00000002006.12	Pdzd4	-0.0500515	0.895046	Not_DE_young	-0.100167	0.782121	Not_DE_old
ENSMUSG00000002007.5	Srpk3	0.179924	0.850663	Not_DE_young	2.31796	0.00475833	DE_old
ENSMUSG00000002010.17	Idh3g	-0.591609	0.421183	Not_DE_young	-0.0599574	0.952626	Not_DE_old
ENSMUSG00000002012.13	Pnck	0.278327	0.539995	Not_DE_young	-0.0991596	0.86143	Not_DE_old
ENSMUSG00000002014.12	Ssr4	-0.207717	0.632435	Not_DE_young	0.358724	0.378705	Not_DE_old
ENSMUSG00000002015.5	Bcap31	0.0907026	0.862707	Not_DE_young	0.172054	0.729038	Not_DE_old
ENSMUSG00000002017.9	Fam98a	-0.0430507	0.911112	Not_DE_young	-0.0974099	0.790747	Not_DE_old
ENSMUSG00000002020.15	Ltbp2	-0.364442	0.704799	Not_DE_young	-1.97137	0.0452134	DE_old
ENSMUSG00000002028.12	Kmt2a	-0.752605	0.288506	Not_DE_young	-0.298339	0.702714	Not_DE_old
ENSMUSG00000002031.11	Ift46	-0.448291	0.189782	Not_DE_young	-0.404432	0.227289	Not_DE_old
ENSMUSG00000002032.16	Tmem25	0.358814	0.403617	Not_DE_young	1.00302	0.0184564	DE_old
ENSMUSG00000002033.13	Cd3g	2.17676	0.358274	Not_DE_young	5.09574	0.0470622	DE_old
ENSMUSG00000002043.17	Trappc6a	-0.119332	0.807976	Not_DE_young	0.161084	0.740992	Not_DE_old
ENSMUSG00000002052.6	Supt6	-0.260861	0.620867	Not_DE_young	-0.5805	0.248936	Not_DE_old
ENSMUSG00000002055.9	Spag5	-0.81433	0.384995	Not_DE_young	0.160785	0.889342	Not_DE_old
ENSMUSG00000002057.4	Foxn1	0.0503672	0.983494	Not_DE_young	-0.0272685	0.993305	Not_DE_old
ENSMUSG00000002058.13	Unc119	0.167921	0.787545	Not_DE_young	-0.386434	0.520051	Not_DE_old
ENSMUSG00000002059.18	Rab34	0.362418	0.371959	Not_DE_young	-0.619987	0.131787	Not_DE_old
ENSMUSG00000002064.10	Sdf2	0.117726	0.674714	Not_DE_young	0.275446	0.288391	Not_DE_old
ENSMUSG00000002068.16	Ccne1	-0.173377	0.831309	Not_DE_young	0.0615208	0.949422	Not_DE_old
ENSMUSG00000002076.11	Hsf2bp	-0.0768942	0.969777	Not_DE_young	0.1559	0.936656	Not_DE_old
ENSMUSG00000002083.12	Bbc3	-1.18577	0.0953781	Not_DE_young	-0.759529	0.254344	Not_DE_old
ENSMUSG00000002102.15	Psmc3	0.145584	0.696636	Not_DE_young	0.635356	0.0589865	Not_DE_old
ENSMUSG00000002103.15	Acp2	-0.175571	0.509948	Not_DE_young	0.0479666	0.885373	Not_DE_old
ENSMUSG00000002105.15	Slc39a13	-0.333426	0.353534	Not_DE_young	0.0727742	0.870329	Not_DE_old
ENSMUSG00000002107.18	Celf2	0.193887	0.737356	Not_DE_young	0.430102	0.423915	Not_DE_old
ENSMUSG00000002108.10	Nr1h3	-0.881923	0.253971	Not_DE_young	-0.407284	0.623078	Not_DE_old
ENSMUSG00000002109.14	Ddb2	-0.217586	0.703204	Not_DE_young	-0.110764	0.867981	Not_DE_old
ENSMUSG00000002111.8	Spi1	1.93244	0.0958842	Not_DE_young	1.54532	0.1532	Not_DE_old
ENSMUSG00000002129.11	Sf3a1	-0.162931	0.571075	Not_DE_young	-0.22665	0.430842	Not_DE_old
ENSMUSG00000002147.18	Stat6	0.0912439	0.742648	Not_DE_young	0.0443274	0.89197	Not_DE_old
ENSMUSG00000002190.13	Clgn	1.35149	0.402892	Not_DE_young	2.9771	0.0529635	Not_DE_old
ENSMUSG00000002204.9	Napsa	0.565458	0.672559	Not_DE_young	1.68048	0.149721	Not_DE_old
ENSMUSG00000002205.16	Vrk3	-0.0585021	0.871223	Not_DE_young	-0.233044	0.455977	Not_DE_old
ENSMUSG00000002210.11	Smg9	0.016358	0.963219	Not_DE_young	-0.236771	0.362215	Not_DE_old
ENSMUSG00000002221.11	Paxip1	-0.881555	0.0829641	Not_DE_young	-0.765298	0.111973	Not_DE_old
ENSMUSG00000002222.14	Rmnd5a	-0.103268	0.727866	Not_DE_young	-0.0315344	0.932408	Not_DE_old
ENSMUSG00000002227.15	Mov10	0.648337	0.10907	Not_DE_young	0.167441	0.71263	Not_DE_old
ENSMUSG00000002228.7	Ppm1j	1.26839	0.197633	Not_DE_young	1.83718	0.0545231	Not_DE_old
ENSMUSG00000002233.13	Rhoc	1.10478	0.0230846	DE_young	1.05325	0.0232464	DE_old
ENSMUSG00000002249.17	Tead3	0.593325	0.58002	Not_DE_young	1.82256	0.0650965	Not_DE_old
ENSMUSG00000002250.15	Ppard	0.250318	0.512967	Not_DE_young	-0.274491	0.494524	Not_DE_old
ENSMUSG00000002257.7	Def6	0.137007	0.883431	Not_DE_young	1.23085	0.0842275	Not_DE_old
ENSMUSG00000002265.16	Peg3	-1.18846	0.103026	Not_DE_young	-1.84688	0.0163606	DE_old
ENSMUSG00000002266.16	Zim1	-0.652594	0.53164	Not_DE_young	-0.500096	0.657449	Not_DE_old
ENSMUSG00000002274.12	Metrn	-2.32158	0.269687	Not_DE_young	1.70598	0.318422	Not_DE_old
ENSMUSG00000002279.18	Lmf1	-0.00733165	0.989922	Not_DE_young	-0.10885	0.795008	Not_DE_old
ENSMUSG00000002280.10	Narfl	-0.316237	0.386044	Not_DE_young	-0.43659	0.223772	Not_DE_old
ENSMUSG00000002289.15	Angptl4	-1.3493	0.587703	Not_DE_young	0.427253	0.881094	Not_DE_old
ENSMUSG00000002297.15	Dbf4	0.0245535	0.975963	Not_DE_young	0.0655252	0.932066	Not_DE_old
ENSMUSG00000002307.15	Daxx	1.1324	0.173674	Not_DE_young	-0.204854	0.851377	Not_DE_old
ENSMUSG00000002308.15	Cd320	-0.174752	0.832195	Not_DE_young	0.804127	0.230059	Not_DE_old
ENSMUSG00000002319.15	Ipo4	-0.220307	0.468708	Not_DE_young	-0.24726	0.42541	Not_DE_old
ENSMUSG00000002320.15	Tm9sf1	-0.151217	0.531836	Not_DE_young	0.00241759	0.994494	Not_DE_old
ENSMUSG00000002324.7	Rec8	-0.281957	0.749658	Not_DE_young	0.0951924	0.929415	Not_DE_old
ENSMUSG00000002325.14	Irf9	1.45442	0.221161	Not_DE_young	0.440994	0.750263	Not_DE_old
ENSMUSG00000002326.5	Gmpr2	-0.102382	0.835108	Not_DE_young	0.188154	0.686965	Not_DE_old
ENSMUSG00000002329.6	Mdp1	0.0795606	0.893854	Not_DE_young	0.114626	0.847559	Not_DE_old
ENSMUSG00000002332.15	Dhrs1	-0.137746	0.779308	Not_DE_young	0.54157	0.194809	Not_DE_old
ENSMUSG00000002341.8	Ncan	1.48307	0.309142	Not_DE_young	4.5455	0.00345703	DE_old
ENSMUSG00000002342.17	Tmem161a	-0.144052	0.743768	Not_DE_young	-0.173769	0.702106	Not_DE_old
ENSMUSG00000002343.11	Armc6	0.235257	0.546979	Not_DE_young	0.523654	0.154645	Not_DE_old
ENSMUSG00000002345.17	Borcs8	0.154722	0.720666	Not_DE_young	0.0674136	0.896529	Not_DE_old
ENSMUSG00000002346.16	Slc25a42	-1.3978	0.204055	Not_DE_young	-1.46342	0.176222	Not_DE_old
ENSMUSG00000002365.9	Snx9	-0.111316	0.755499	Not_DE_young	0.286704	0.374342	Not_DE_old
ENSMUSG00000002372.8	Ranbp3	-0.119525	0.638515	Not_DE_young	-0.24015	0.322249	Not_DE_old
ENSMUSG00000002379.6	Ndufa11	0.127813	0.738306	Not_DE_young	0.0820602	0.85334	Not_DE_old
ENSMUSG00000002393.14	Nr2f6	0.470173	0.38558	Not_DE_young	0.770183	0.137017	Not_DE_old
ENSMUSG00000002395.14	Use1	0.146385	0.667482	Not_DE_young	0.438593	0.154565	Not_DE_old
ENSMUSG00000002396.8	Ocel1	-0.263377	0.549391	Not_DE_young	0.506467	0.211648	Not_DE_old
ENSMUSG00000002409.18	Dyrk1b	-0.757791	0.391801	Not_DE_young	-0.719342	0.423165	Not_DE_old
ENSMUSG00000002413.15	Braf	-0.118779	0.805815	Not_DE_young	-0.564205	0.18378	Not_DE_old
ENSMUSG00000002416.13	Ndufb2	-0.011738	0.984987	Not_DE_young	0.101734	0.837626	Not_DE_old
ENSMUSG00000002428.12	Hltf	-0.253272	0.327362	Not_DE_young	-0.824228	0.00451147	DE_old
ENSMUSG00000002455.14	Prpf6	-0.0671708	0.870431	Not_DE_young	-0.360433	0.294337	Not_DE_old
ENSMUSG00000002458.13	Rgs19	0.908187	0.118609	Not_DE_young	0.916627	0.0993569	Not_DE_old
ENSMUSG00000002459.17	Rgs20	2.21329	0.0474281	DE_young	2.0226	0.0544492	Not_DE_old
ENSMUSG00000002475.15	Abhd3	0.156707	0.745948	Not_DE_young	-0.0213736	0.974042	Not_DE_old
ENSMUSG00000002477.4	Snrpd1	0.736885	0.266405	Not_DE_young	0.637323	0.338766	Not_DE_old
ENSMUSG00000002486.15	Tchp	-0.0950959	0.843451	Not_DE_young	-0.429511	0.299364	Not_DE_old
ENSMUSG00000002489.15	Tiam1	1.02617	0.053807	Not_DE_young	1.58082	0.00396164	DE_old
ENSMUSG00000002496.9	Tsc2	-0.539456	0.269799	Not_DE_young	-0.440476	0.37102	Not_DE_old
ENSMUSG00000002504.14	Slc9a3r2	0.0470339	0.964564	Not_DE_young	0.605644	0.418784	Not_DE_old
ENSMUSG00000002524.15	Puf60	0.173322	0.467678	Not_DE_young	0.0736832	0.794234	Not_DE_old
ENSMUSG00000002546.16	Golga2	-0.423643	0.201783	Not_DE_young	-0.251257	0.460722	Not_DE_old
ENSMUSG00000002550.16	Uck1	-0.515906	0.420494	Not_DE_young	-0.0455049	0.95915	Not_DE_old
ENSMUSG00000002565.16	Scin	1.59993	0.117612	Not_DE_young	3.9938	0.000974997	DE_old
ENSMUSG00000002578.15	Ikzf4	0.339342	0.76389	Not_DE_young	-0.915618	0.407393	Not_DE_old
ENSMUSG00000002580.7	Mien1	0.267694	0.570089	Not_DE_young	-0.0151267	0.982077	Not_DE_old
ENSMUSG00000002602.16	Axl	0.560875	0.193877	Not_DE_young	0.923959	0.0304552	DE_old
ENSMUSG00000002603.15	Tgfb1	1.83228	0.0123436	DE_young	1.65012	0.0171493	DE_old
ENSMUSG00000002608.8	Ccdc97	0.0193879	0.960802	Not_DE_young	0.0501061	0.890756	Not_DE_old
ENSMUSG00000002617.14	Zfp40	-0.116946	0.79031	Not_DE_young	0.0830329	0.865292	Not_DE_old
ENSMUSG00000002625.9	Akap8l	-0.289966	0.5179	Not_DE_young	-0.586829	0.179351	Not_DE_old
ENSMUSG00000002633.4	Shh	5.55677	0.017098	DE_young	6.54409	0.00130819	DE_old
ENSMUSG00000002635.11	Pdcd2l	0.00170331	0.999926	Not_DE_young	-0.124466	0.789436	Not_DE_old
ENSMUSG00000002658.9	Gtf2f1	0.301252	0.371911	Not_DE_young	0.373475	0.255053	Not_DE_old
ENSMUSG00000002660.7	Clpp	0.115797	0.787677	Not_DE_young	-0.0723149	0.884099	Not_DE_old
ENSMUSG00000002661.14	Alkbh7	-0.0626322	0.945941	Not_DE_young	-0.0737126	0.937372	Not_DE_old
ENSMUSG00000002668.7	Dennd1c	1.03992	0.141947	Not_DE_young	0.667487	0.347088	Not_DE_old
ENSMUSG00000002679.14	Med6	0.311228	0.476997	Not_DE_young	0.201018	0.680416	Not_DE_old
ENSMUSG00000002688.7	Prkd1	-0.366209	0.171274	Not_DE_young	-1.34629	0.000254971	DE_old
ENSMUSG00000002699.13	Lcp2	1.40624	0.187837	Not_DE_young	0.992742	0.355114	Not_DE_old
ENSMUSG00000002718.14	Cse1l	0.0312255	0.956933	Not_DE_young	-0.0514977	0.929579	Not_DE_old
ENSMUSG00000002728.14	Naa20	0.646962	0.336194	Not_DE_young	-0.021737	0.982588	Not_DE_old
ENSMUSG00000002731.6	Prkra	0.0997727	0.860906	Not_DE_young	0.299068	0.550875	Not_DE_old
ENSMUSG00000002732.14	Fkbp7	0.205963	0.757605	Not_DE_young	-0.115779	0.883066	Not_DE_old
ENSMUSG00000002733.8	Plekha3	0.190204	0.573268	Not_DE_young	0.217619	0.527289	Not_DE_old
ENSMUSG00000002741.9	Ykt6	0.211222	0.611969	Not_DE_young	0.146559	0.748309	Not_DE_old
ENSMUSG00000002748.7	Baz1b	-0.167461	0.619988	Not_DE_young	-0.468654	0.139884	Not_DE_old
ENSMUSG00000002763.16	Pex6	-0.220401	0.699668	Not_DE_young	0.0267367	0.972399	Not_DE_old
ENSMUSG00000002767.13	Mrpl2	-0.202143	0.592231	Not_DE_young	0.0023837	0.996686	Not_DE_old
ENSMUSG00000002768.7	Mea1	0.0471818	0.905357	Not_DE_young	0.397654	0.192955	Not_DE_old
ENSMUSG00000002769.8	Gnmt	-0.761555	0.637545	Not_DE_young	1.64775	0.23031	Not_DE_old
ENSMUSG00000002771.11	Grin2d	0.151957	0.877154	Not_DE_young	1.93793	0.0151539	DE_old
ENSMUSG00000002778.13	Kdelr1	0.0218856	0.950515	Not_DE_young	-0.0950085	0.747676	Not_DE_old
ENSMUSG00000002781.18	Tmem143	-1.17037	0.206833	Not_DE_young	-0.0584109	0.963138	Not_DE_old
ENSMUSG00000002791.16	Pdxk-ps	-0.493489	0.804703	Not_DE_young	-0.060279	0.978962	Not_DE_old
ENSMUSG00000002797.9	Ggct	0.361636	0.383633	Not_DE_young	0.741171	0.0625969	Not_DE_old
ENSMUSG00000002799.5	Jag2	0.201039	0.630305	Not_DE_young	0.579635	0.127706	Not_DE_old
ENSMUSG00000002803.13	Btbd6	-0.0514886	0.90928	Not_DE_young	-0.429196	0.235593	Not_DE_old
ENSMUSG00000002804.3	Nudt14	0.0609285	0.901468	Not_DE_young	0.413276	0.279492	Not_DE_old
ENSMUSG00000002808.6	Epdr1	0.642671	0.331339	Not_DE_young	1.63948	0.0138954	DE_old
ENSMUSG00000002812.4	Flii	-0.337183	0.270121	Not_DE_young	-0.212455	0.504024	Not_DE_old
ENSMUSG00000002814.15	Top3a	-0.13516	0.719649	Not_DE_young	0.134678	0.72936	Not_DE_old
ENSMUSG00000002820.5	Atg4d	-0.227063	0.40451	Not_DE_young	-0.0777728	0.810906	Not_DE_old
ENSMUSG00000002825.6	Qtrt1	-0.289358	0.43054	Not_DE_young	-0.162785	0.691195	Not_DE_old
ENSMUSG00000002831.13	Plin4	-3.32652	0.340291	Not_DE_young	-0.854313	0.811886	Not_DE_old
ENSMUSG00000002833.10	Hdgfrp2	-0.0767601	0.843996	Not_DE_young	0.0960453	0.807625	Not_DE_old
ENSMUSG00000002835.8	Chaf1a	-0.805332	0.368648	Not_DE_young	0.493726	0.585894	Not_DE_old
ENSMUSG00000002844.8	Adprh	0.474541	0.0656313	Not_DE_young	0.630125	0.0138201	DE_old
ENSMUSG00000002845.14	Tmem39a	-0.259494	0.47253	Not_DE_young	-0.573304	0.108681	Not_DE_old
ENSMUSG00000002846.9	Timmdc1	-0.211541	0.505593	Not_DE_young	-0.0677465	0.863626	Not_DE_old
ENSMUSG00000002847.6	Pla1a	0.364428	0.719236	Not_DE_young	1.29308	0.140499	Not_DE_old
ENSMUSG00000002870.8	Mcm2	-0.320259	0.402968	Not_DE_young	0.243914	0.534353	Not_DE_old
ENSMUSG00000002871.14	Tpra1	-0.109376	0.872569	Not_DE_young	-0.0699873	0.927213	Not_DE_old
ENSMUSG00000002881.14	Nab1	0.962612	0.293367	Not_DE_young	1.21931	0.166512	Not_DE_old
ENSMUSG00000002885.14	Adgre5	0.0741852	0.918792	Not_DE_young	0.982944	0.0704855	Not_DE_old
ENSMUSG00000002897.5	Il17ra	0.0931409	0.815014	Not_DE_young	0.0892095	0.8348	Not_DE_old
ENSMUSG00000002900.15	Lamb1	0.327707	0.506586	Not_DE_young	0.951224	0.0446509	DE_old
ENSMUSG00000002908.15	Kcnn1	1.41511	0.0498086	DE_young	0.135905	0.882782	Not_DE_old
ENSMUSG00000002910.10	Arrdc2	-0.330611	0.490724	Not_DE_young	0.167792	0.752982	Not_DE_old
ENSMUSG00000002930.6	Ppp1r17	-0.251399	0.87122	Not_DE_young	-0.667249	0.648322	Not_DE_old
ENSMUSG00000002944.15	Cd36	-2.09262	0.301233	Not_DE_young	-0.0859311	0.974571	Not_DE_old
ENSMUSG00000002948.19	Map2k7	-0.116973	0.674314	Not_DE_young	-0.109812	0.710419	Not_DE_old
ENSMUSG00000002949.15	Timm44	-0.346874	0.309625	Not_DE_young	-0.0801334	0.848855	Not_DE_old
ENSMUSG00000002957.11	Ap2a2	0.281614	0.596355	Not_DE_young	-0.0895754	0.893731	Not_DE_old
ENSMUSG00000002963.17	Pnkp	-0.390362	0.478459	Not_DE_young	-0.164721	0.798182	Not_DE_old
ENSMUSG00000002968.8	Med25	-0.311748	0.287306	Not_DE_young	-0.738948	0.0165429	DE_old
ENSMUSG00000002980.14	Bcam	0.274512	0.654733	Not_DE_young	1.43884	0.0134685	DE_old
ENSMUSG00000002981.10	Clptm1	0.106026	0.663987	Not_DE_young	0.117322	0.643865	Not_DE_old
ENSMUSG00000002983.17	Relb	0.74812	0.642436	Not_DE_young	0.0713618	0.975223	Not_DE_old
ENSMUSG00000002984.17	Tomm40	0.0561337	0.876978	Not_DE_young	0.46251	0.108031	Not_DE_old
ENSMUSG00000002985.16	Apoe	0.560499	0.545213	Not_DE_young	2.01308	0.0240402	DE_old
ENSMUSG00000002996.17	Hbp1	-0.436361	0.168119	Not_DE_young	-0.427437	0.164654	Not_DE_old
ENSMUSG00000002997.15	Prkar2b	-1.23189	0.203632	Not_DE_young	-0.459226	0.656484	Not_DE_old
ENSMUSG00000003031.14	Cdkn1b	-0.254574	0.402813	Not_DE_young	-0.093806	0.792979	Not_DE_old
ENSMUSG00000003032.8	Klf4	0.163913	0.892214	Not_DE_young	-0.695156	0.514643	Not_DE_old
ENSMUSG00000003033.14	Ap1m1	-0.0606987	0.836596	Not_DE_young	0.0364364	0.91276	Not_DE_old
ENSMUSG00000003037.16	Rab8a	0.108879	0.72102	Not_DE_young	0.0391015	0.917831	Not_DE_old
ENSMUSG00000003038.15	Hmgn2	0.355262	0.383957	Not_DE_young	0.156161	0.73492	Not_DE_old
ENSMUSG00000003039.8	Fam32a	-0.171469	0.523832	Not_DE_young	-0.0428906	0.899762	Not_DE_old
ENSMUSG00000003051.13	Elf3	0.746398	0.566171	Not_DE_young	0.0162032	0.993305	Not_DE_old
ENSMUSG00000003062.12	Stard3nl	0.257966	0.64961	Not_DE_young	0.0872339	0.901826	Not_DE_old
ENSMUSG00000003068.15	Stk11	0.00992507	0.977263	Not_DE_young	-0.349848	0.1441	Not_DE_old
ENSMUSG00000003070.6	Efna2	0.195728	0.763168	Not_DE_young	-0.798848	0.186932	Not_DE_old
ENSMUSG00000003072.15	Atp5d	0.0887991	0.862385	Not_DE_young	0.16112	0.740911	Not_DE_old
ENSMUSG00000003099.11	Ppp5c	-0.154612	0.498624	Not_DE_young	0.143237	0.543721	Not_DE_old
ENSMUSG00000003119.14	Cdk12	-0.358348	0.554743	Not_DE_young	-0.411356	0.508691	Not_DE_old
ENSMUSG00000003123.15	Lipe	-2.03383	0.301997	Not_DE_young	0.0397579	0.987378	Not_DE_old
ENSMUSG00000003131.6	Pafah1b2	0.22968	0.55948	Not_DE_young	0.0358477	0.946316	Not_DE_old
ENSMUSG00000003134.10	Tbc1d8	0.293082	0.382263	Not_DE_young	0.15542	0.676354	Not_DE_old
ENSMUSG00000003135.15	Cnot11	-0.17746	0.56254	Not_DE_young	-0.182341	0.567995	Not_DE_old
ENSMUSG00000003153.10	Slc2a3	0.498414	0.626964	Not_DE_young	4.37664	0.000308973	DE_old
ENSMUSG00000003154.15	Foxj2	-0.63925	0.0967787	Not_DE_young	-0.896548	0.0217952	DE_old
ENSMUSG00000003161.15	Sri	0.196081	0.428141	Not_DE_young	0.448886	0.0623673	Not_DE_old
ENSMUSG00000003166.19	Dgcr2	0.0191431	0.952575	Not_DE_young	-0.440448	0.0620879	Not_DE_old
ENSMUSG00000003184.15	Irf3	-0.303004	0.564034	Not_DE_young	0.0802099	0.901876	Not_DE_old
ENSMUSG00000003190.12	Bcl2l12	-0.665623	0.512546	Not_DE_young	1.24326	0.167259	Not_DE_old
ENSMUSG00000003198.9	Zfp959	0.345145	0.385498	Not_DE_young	-0.109187	0.821344	Not_DE_old
ENSMUSG00000003199.16	Mpnd	-0.0686429	0.906209	Not_DE_young	0.628851	0.155202	Not_DE_old
ENSMUSG00000003200.9	Sh3gl1	0.116957	0.721681	Not_DE_young	-0.155746	0.645557	Not_DE_old
ENSMUSG00000003206.6	Ebi3	1.04432	0.313209	Not_DE_young	0.0260539	0.986669	Not_DE_old
ENSMUSG00000003208.8	Ccdc94	0.300683	0.522527	Not_DE_young	0.218674	0.674237	Not_DE_old
ENSMUSG00000003226.6	Ranbp2	-0.285915	0.728495	Not_DE_young	-0.292023	0.73595	Not_DE_old
ENSMUSG00000003228.8	Grk5	-0.567573	0.150673	Not_DE_young	-1.8647	0.000424159	DE_old
ENSMUSG00000003233.11	Dvl3	-0.64869	0.261296	Not_DE_young	-0.44286	0.453827	Not_DE_old
ENSMUSG00000003234.15	Abcf3	-0.273799	0.20475	Not_DE_young	-0.108964	0.645354	Not_DE_old
ENSMUSG00000003235.12	Eif2b5	-0.08678	0.809291	Not_DE_young	-0.0149531	0.974497	Not_DE_old
ENSMUSG00000003269.15	Cyth2	0.176457	0.468487	Not_DE_young	-0.0305932	0.926303	Not_DE_old
ENSMUSG00000003271.16	Sult2b1	0.938281	0.168397	Not_DE_young	0.620398	0.368767	Not_DE_old
ENSMUSG00000003273.13	Car11	0.735757	0.317648	Not_DE_young	2.38975	0.0028846	DE_old
ENSMUSG00000003279.16	Dlgap1	-0.209052	0.547235	Not_DE_young	-1.25231	0.00228392	DE_old
ENSMUSG00000003282.9	Plag1	-0.279956	0.779297	Not_DE_young	-0.248565	0.816368	Not_DE_old
ENSMUSG00000003283.13	Hck	2.46659	0.0184262	DE_young	1.68382	0.07598	Not_DE_old
ENSMUSG00000003299.9	Mrpl4	0.102573	0.782198	Not_DE_young	-0.0186064	0.969588	Not_DE_old
ENSMUSG00000003308.14	Keap1	0.213407	0.532164	Not_DE_young	-0.0132014	0.978962	Not_DE_old
ENSMUSG00000003309.13	Ap1m2	-0.127649	0.643797	Not_DE_young	-0.379608	0.141533	Not_DE_old
ENSMUSG00000003316.14	Glg1	-0.480883	0.195584	Not_DE_young	-0.943506	0.0164241	DE_old
ENSMUSG00000003344.14	Btbd2	-0.0874316	0.871378	Not_DE_young	0.0835055	0.883885	Not_DE_old
ENSMUSG00000003345.15	Csnk1g2	0.0815907	0.757605	Not_DE_young	-0.272295	0.25762	Not_DE_old
ENSMUSG00000003346.14	Abhd17a	0.200162	0.475846	Not_DE_young	0.497673	0.0654044	Not_DE_old
ENSMUSG00000003348.9	Mob3a	-0.442096	0.669637	Not_DE_young	0.37413	0.724922	Not_DE_old
ENSMUSG00000003352.13	Cacnb3	0.354369	0.264101	Not_DE_young	-0.630831	0.0546914	Not_DE_old
ENSMUSG00000003354.5	Ccdc65	0.616644	0.41254	Not_DE_young	0.29637	0.728023	Not_DE_old
ENSMUSG00000003355.6	Fkbp11	-0.00863716	0.997183	Not_DE_young	1.74624	0.0241146	DE_old
ENSMUSG00000003360.14	Ddx23	-0.00654613	0.988509	Not_DE_young	0.176977	0.551346	Not_DE_old
ENSMUSG00000003363.15	Pld3	0.128983	0.63344	Not_DE_young	0.7158	0.0074199	DE_old
ENSMUSG00000003378.9	Grik5	-0.227025	0.680261	Not_DE_young	0.124638	0.843751	Not_DE_old
ENSMUSG00000003379.7	Cd79a	-0.103309	0.88596	Not_DE_young	-1.42247	0.0280055	DE_old
ENSMUSG00000003380.11	Rabac1	0.0970846	0.828327	Not_DE_young	0.368766	0.331609	Not_DE_old
ENSMUSG00000003382.18	Etv3	0.0111121	0.992831	Not_DE_young	0.0728459	0.936186	Not_DE_old
ENSMUSG00000003402.13	Prkcsh	0.0134985	0.970899	Not_DE_young	0.133413	0.641907	Not_DE_old
ENSMUSG00000003410.7	Elavl3	2.16143	0.0490993	DE_young	5.57151	0.000173928	DE_old
ENSMUSG00000003411.10	Rab3b	0.242754	0.5333	Not_DE_young	-0.313874	0.43574	Not_DE_old
ENSMUSG00000003418.11	St8sia6	-0.715891	0.380984	Not_DE_young	0.77907	0.285067	Not_DE_old
ENSMUSG00000003420.7	Fcgrt	-1.02666	0.531231	Not_DE_young	1.70717	0.232636	Not_DE_old
ENSMUSG00000003421.12	Nosip	-0.0945681	0.847388	Not_DE_young	0.268309	0.536445	Not_DE_old
ENSMUSG00000003423.14	Pih1d1	0.183114	0.705875	Not_DE_young	0.908738	0.0380072	DE_old
ENSMUSG00000003429.10	Rps11	0.242171	0.587703	Not_DE_young	0.430591	0.310907	Not_DE_old
ENSMUSG00000003435.9	Supt5	-0.339502	0.265793	Not_DE_young	-0.217147	0.493336	Not_DE_old
ENSMUSG00000003436.11	Dll3	3.93508	0.0514399	Not_DE_young	2.74949	0.0852212	Not_DE_old
ENSMUSG00000003437.14	Paf1	-0.0960942	0.686425	Not_DE_young	-0.218559	0.329065	Not_DE_old
ENSMUSG00000003438.17	Timm50	-0.0176555	0.973693	Not_DE_young	0.16523	0.696387	Not_DE_old
ENSMUSG00000003444.8	Med29	0.219492	0.562385	Not_DE_young	-0.192709	0.642463	Not_DE_old
ENSMUSG00000003452.15	Bicd1	-0.338147	0.487018	Not_DE_young	-0.760518	0.114074	Not_DE_old
ENSMUSG00000003458.12	Ncstn	-0.0731142	0.777233	Not_DE_young	-0.184446	0.441101	Not_DE_old
ENSMUSG00000003464.13	Pex19	-0.31207	0.36753	Not_DE_young	-0.173176	0.646824	Not_DE_old
ENSMUSG00000003469.9	Phyhip	-0.329873	0.589643	Not_DE_young	-1.12612	0.0639287	Not_DE_old
ENSMUSG00000003476.15	Crhr2	1.20624	0.0460822	DE_young	3.2928	5.88e-05	DE_old
ENSMUSG00000003477.5	Inmt	-0.241746	0.894828	Not_DE_young	3.19158	0.0205145	DE_old
ENSMUSG00000003484.4	Cyp4f18	0.298516	0.819039	Not_DE_young	1.47116	0.154447	Not_DE_old
ENSMUSG00000003500.13	Impdh1	-0.55759	0.233234	Not_DE_young	-0.540606	0.238896	Not_DE_old
ENSMUSG00000003518.13	Dusp3	-0.321258	0.529497	Not_DE_young	-0.312505	0.559684	Not_DE_old
ENSMUSG00000003526.11	Prodh	0.271375	0.82305	Not_DE_young	2.49176	0.0157705	DE_old
ENSMUSG00000003527.8	Dgcr14	-0.0956541	0.779566	Not_DE_young	0.016011	0.971258	Not_DE_old
ENSMUSG00000003528.14	Slc25a1	-0.329346	0.336004	Not_DE_young	-0.396843	0.239197	Not_DE_old
ENSMUSG00000003531.14	Dgcr6	0.111848	0.833889	Not_DE_young	0.576271	0.187958	Not_DE_old
ENSMUSG00000003534.17	Ddr1	0.149951	0.70798	Not_DE_young	-0.11945	0.787792	Not_DE_old
ENSMUSG00000003541.6	Ier3	0.490513	0.703334	Not_DE_young	0.388339	0.782121	Not_DE_old
ENSMUSG00000003545.3	Fosb	-1.14744	0.610218	Not_DE_young	-3.56159	0.148211	Not_DE_old
ENSMUSG00000003546.9	Klc4	-0.265029	0.648413	Not_DE_young	0.281632	0.63434	Not_DE_old
ENSMUSG00000003549.9	Ercc1	0.425716	0.260009	Not_DE_young	0.682384	0.0634218	Not_DE_old
ENSMUSG00000003555.7	Cyp17a1	-1.01112	0.605556	Not_DE_young	0.802782	0.646555	Not_DE_old
ENSMUSG00000003559.7	As3mt	-0.272065	0.449331	Not_DE_young	-0.833448	0.0264957	DE_old
ENSMUSG00000003573.15	Homer3	0.60415	0.368648	Not_DE_young	1.22965	0.0560995	Not_DE_old
ENSMUSG00000003575.13	Crtc1	-0.351218	0.576242	Not_DE_young	-0.367778	0.574315	Not_DE_old
ENSMUSG00000003581.14	Rnf215	-0.192723	0.655896	Not_DE_young	0.2689	0.524956	Not_DE_old
ENSMUSG00000003585.13	Sec14l2	1.4105	0.311121	Not_DE_young	3.10793	0.0261155	DE_old
ENSMUSG00000003604.14	Aven	-0.164136	0.687519	Not_DE_young	0.123115	0.78291	Not_DE_old
ENSMUSG00000003617.16	Cp	0.256305	0.841718	Not_DE_young	3.04574	0.00683736	DE_old
ENSMUSG00000003623.4	Crot	-0.256816	0.486465	Not_DE_young	0.00731999	0.988772	Not_DE_old
ENSMUSG00000003644.17	Rps6ka1	0.168808	0.838814	Not_DE_young	1.44597	0.0339825	DE_old
ENSMUSG00000003657.8	Calb2	-1.74705	0.999926	Not_DE_young	4.43426	0.105571	Not_DE_old
ENSMUSG00000003660.10	Snrnp200	-0.366493	0.297302	Not_DE_young	-0.172562	0.654928	Not_DE_old
ENSMUSG00000003662.10	Ciao1	-0.257084	0.529077	Not_DE_young	0.044298	0.934866	Not_DE_old
ENSMUSG00000003665.6	Has1	2.18721	0.21716	Not_DE_young	2.26718	0.181062	Not_DE_old
ENSMUSG00000003680.15	Taf6l	-0.0835082	0.8561	Not_DE_young	-0.187448	0.664068	Not_DE_old
ENSMUSG00000003721.14	Insig2	-0.0406971	0.901977	Not_DE_young	-0.0437317	0.898145	Not_DE_old
ENSMUSG00000003731.13	Kpna6	-0.414483	0.107511	Not_DE_young	-0.431807	0.081292	Not_DE_old
ENSMUSG00000003746.15	Man1a	-0.0611767	0.888113	Not_DE_young	0.0954377	0.822279	Not_DE_old
ENSMUSG00000003752.9	Itpkc	0.154591	0.926015	Not_DE_young	0.144477	0.93551	Not_DE_old
ENSMUSG00000003762.13	Adck4	-0.157636	0.636161	Not_DE_young	0.0472367	0.909217	Not_DE_old
ENSMUSG00000003778.14	Brd8	-0.34966	0.209131	Not_DE_young	-0.25721	0.356747	Not_DE_old
ENSMUSG00000003779.15	Kif20a	-0.565181	0.451034	Not_DE_young	-0.195383	0.828657	Not_DE_old
ENSMUSG00000003808.18	Farsa	-0.076385	0.764441	Not_DE_young	-0.124122	0.625277	Not_DE_old
ENSMUSG00000003809.14	Gcdh	-0.493183	0.439444	Not_DE_young	0.131067	0.867731	Not_DE_old
ENSMUSG00000003810.12	Mast2	-0.158729	0.612474	Not_DE_young	-0.0162	0.970198	Not_DE_old
ENSMUSG00000003812.13	Dnase2a	0.309561	0.478496	Not_DE_young	0.47828	0.257531	Not_DE_old
ENSMUSG00000003813.15	Rad23a	-0.435934	0.26126	Not_DE_young	-0.262209	0.517227	Not_DE_old
ENSMUSG00000003814.8	Calr	-0.0785746	0.90418	Not_DE_young	-0.828686	0.118603	Not_DE_old
ENSMUSG00000003824.12	Syce2	-0.0609208	0.925299	Not_DE_young	-0.393273	0.466157	Not_DE_old
ENSMUSG00000003847.16	Nfat5	-0.532508	0.309928	Not_DE_young	-0.260386	0.648322	Not_DE_old
ENSMUSG00000003848.14	Nob1	-0.172172	0.602876	Not_DE_young	-0.182184	0.598254	Not_DE_old
ENSMUSG00000003849.8	Nqo1	-0.736264	0.233328	Not_DE_young	-1.13137	0.0696708	Not_DE_old
ENSMUSG00000003863.17	Ppfia3	0.230318	0.554832	Not_DE_young	0.603298	0.098798	Not_DE_old
ENSMUSG00000003865.15	Gys1	-0.839949	0.395771	Not_DE_young	-0.306658	0.788394	Not_DE_old
ENSMUSG00000003868.13	Ruvbl2	0.0441699	0.903072	Not_DE_young	0.31973	0.26005	Not_DE_old
ENSMUSG00000003872.8	Lin7b	0.0349527	0.964882	Not_DE_young	-0.207041	0.750241	Not_DE_old
ENSMUSG00000003873.10	Bax	0.240506	0.425823	Not_DE_young	0.693858	0.0218472	DE_old
ENSMUSG00000003882.4	Il7r	0.476004	0.634098	Not_DE_young	2.20095	0.0159856	DE_old
ENSMUSG00000003923.14	Tfam	0.0566367	0.874245	Not_DE_young	0.0540942	0.887012	Not_DE_old
ENSMUSG00000003929.10	Zfp81	-0.0548202	0.894964	Not_DE_young	0.150111	0.687572	Not_DE_old
ENSMUSG00000003934.5	Efnb3	0.675732	0.259381	Not_DE_young	1.65353	0.00747997	DE_old
ENSMUSG00000003948.16	Mmd	-0.336148	0.615827	Not_DE_young	-0.244151	0.736556	Not_DE_old
ENSMUSG00000003949.16	Hlf	0.435941	0.404434	Not_DE_young	0.0296707	0.96912	Not_DE_old
ENSMUSG00000003955.7	Fam162a	-0.235403	0.76713	Not_DE_young	0.329113	0.675401	Not_DE_old
ENSMUSG00000003970.8	Rpl8	0.210182	0.616088	Not_DE_young	0.35646	0.37252	Not_DE_old
ENSMUSG00000003992.14	Ssbp2	0.644871	0.0150863	DE_young	0.259319	0.293599	Not_DE_old
ENSMUSG00000004018.9	Fancl	0.195018	0.610218	Not_DE_young	0.0273703	0.958282	Not_DE_old
ENSMUSG00000004031.13	Brinp2	2.29553	0.00182129	DE_young	2.41993	0.000870463	DE_old
ENSMUSG00000004032.10	Gstm5	0.374028	0.410424	Not_DE_young	0.913784	0.0392337	DE_old
ENSMUSG00000004035.12	Gstm7	-0.0552454	0.952842	Not_DE_young	1.13197	0.0785408	Not_DE_old
ENSMUSG00000004038.9	Gstm3	1.68402	0.671663	Not_DE_young	3.87021	0.279362	Not_DE_old
ENSMUSG00000004040.16	Stat3	0.359027	0.775841	Not_DE_young	-0.149254	0.924352	Not_DE_old
ENSMUSG00000004043.14	Stat5a	-0.0371405	0.950312	Not_DE_young	-0.497841	0.25632	Not_DE_old
ENSMUSG00000004044.9	Ptrf	0.731672	0.446643	Not_DE_young	1.27253	0.165736	Not_DE_old
ENSMUSG00000004054.8	Map3k11	0.153133	0.663619	Not_DE_young	0.285054	0.395369	Not_DE_old
ENSMUSG00000004056.15	Akt2	-0.408056	0.312128	Not_DE_young	-0.526996	0.18284	Not_DE_old
ENSMUSG00000004069.16	Dnaja3	-0.374735	0.251986	Not_DE_young	-0.178323	0.613645	Not_DE_old
ENSMUSG00000004070.15	Hmox2	-0.138497	0.571163	Not_DE_young	-0.380509	0.107015	Not_DE_old
ENSMUSG00000004071.12	Cdip1	-0.0608955	0.835194	Not_DE_young	-0.19752	0.446849	Not_DE_old
ENSMUSG00000004085.14	Zak	0.248555	0.698825	Not_DE_young	0.872648	0.122293	Not_DE_old
ENSMUSG00000004096.8	Cwc15	0.185513	0.654492	Not_DE_young	-0.125679	0.790711	Not_DE_old
ENSMUSG00000004098.7	Col5a3	1.4023	0.0826558	Not_DE_young	1.5344	0.0474702	DE_old
ENSMUSG00000004099.15	Dnmt1	0.151731	0.705457	Not_DE_young	0.556255	0.118796	Not_DE_old
ENSMUSG00000004100.11	Ppan	0.160626	0.638254	Not_DE_young	0.195676	0.572717	Not_DE_old
ENSMUSG00000004105.8	Angptl2	-0.350257	0.808698	Not_DE_young	1.0124	0.41155	Not_DE_old
ENSMUSG00000004110.14	Cacna1e	0.21159	0.872006	Not_DE_young	2.75265	0.00971675	DE_old
ENSMUSG00000004113.18	Cacna1b	0.24955	0.616255	Not_DE_young	0.19919	0.708975	Not_DE_old
ENSMUSG00000004127.12	Trmt10a	-0.120639	0.79491	Not_DE_young	0.343057	0.402712	Not_DE_old
ENSMUSG00000004151.16	Etv1	-0.273593	0.642561	Not_DE_young	0.920373	0.0766604	Not_DE_old
ENSMUSG00000004187.10	Kifc2	-0.631936	0.38429	Not_DE_young	-0.291301	0.715389	Not_DE_old
ENSMUSG00000004207.14	Psap	-0.0734926	0.838461	Not_DE_young	-0.83738	0.0122254	DE_old
ENSMUSG00000004221.16	Ikbkg	-0.472737	0.113553	Not_DE_young	-0.171795	0.579239	Not_DE_old
ENSMUSG00000004231.15	Pax2	6.64024	0.0321196	DE_young	10.5033	0.00260219	DE_old
ENSMUSG00000004233.14	Wars2	-0.26516	0.527714	Not_DE_young	0.0335614	0.953091	Not_DE_old
ENSMUSG00000004263.15	Atn1	-0.172666	0.729637	Not_DE_young	-0.105302	0.855348	Not_DE_old
ENSMUSG00000004264.17	Phb2	-0.0700252	0.877963	Not_DE_young	0.307286	0.416311	Not_DE_old
ENSMUSG00000004266.15	Ptpn6	-0.461126	0.244793	Not_DE_young	-0.0337775	0.950032	Not_DE_old
ENSMUSG00000004267.16	Eno2	0.618822	0.0679846	Not_DE_young	-0.16437	0.658332	Not_DE_old
ENSMUSG00000004268.11	Emg1	0.132846	0.615254	Not_DE_young	-0.00609481	0.986942	Not_DE_old
ENSMUSG00000004270.13	Lpcat3	-0.0941855	0.757611	Not_DE_young	-0.522955	0.0617049	Not_DE_old
ENSMUSG00000004285.12	Atp6v1f	0.433039	0.31217	Not_DE_young	0.177539	0.715389	Not_DE_old
ENSMUSG00000004296.14	Il12b	1.27234	0.60729	Not_DE_young	1.45298	0.579239	Not_DE_old
ENSMUSG00000004317.14	Clcn5	0.477361	0.402813	Not_DE_young	0.654271	0.23453	Not_DE_old
ENSMUSG00000004319.15	Clcn3	-0.349074	0.503711	Not_DE_young	-0.269698	0.633834	Not_DE_old
ENSMUSG00000004328.15	Hif3a	0.202853	0.927927	Not_DE_young	0.782377	0.67369	Not_DE_old
ENSMUSG00000004347.16	Pde1c	1.00335	0.103399	Not_DE_young	0.282394	0.682082	Not_DE_old
ENSMUSG00000004356.7	Utp20	0.100383	0.816874	Not_DE_young	0.134804	0.756288	Not_DE_old
ENSMUSG00000004359.16	Spic	2.64162	0.0314756	DE_young	1.10536	0.335529	Not_DE_old
ENSMUSG00000004360.8	9330159F19Rik	0.396719	0.324842	Not_DE_young	-0.28177	0.51565	Not_DE_old
ENSMUSG00000004364.14	Cul3	-0.151239	0.730846	Not_DE_young	-0.283582	0.506636	Not_DE_old
ENSMUSG00000004366.3	Sst	0.106575	0.860175	Not_DE_young	0.0760488	0.909485	Not_DE_old
ENSMUSG00000004371.14	Il11	2.59282	0.022989	DE_young	1.89927	0.085227	Not_DE_old
ENSMUSG00000004383.17	Large	1.19057	0.0490993	DE_young	1.96897	0.00214539	DE_old
ENSMUSG00000004393.10	Ddx56	-0.0842204	0.760261	Not_DE_young	0.0355863	0.915423	Not_DE_old
ENSMUSG00000004394.12	Tmed4	0.0862694	0.738396	Not_DE_young	-0.181218	0.466468	Not_DE_old
ENSMUSG00000004415.15	Col26a1	0.463914	0.683483	Not_DE_young	-0.0932302	0.952733	Not_DE_old
ENSMUSG00000004446.12	Bid	1.56331	0.0353082	DE_young	0.880114	0.208057	Not_DE_old
ENSMUSG00000004451.14	Ralb	0.560584	0.173674	Not_DE_young	0.451724	0.266669	Not_DE_old
ENSMUSG00000004455.16	Ppp1cc	0.186861	0.41974	Not_DE_young	0.312612	0.160431	Not_DE_old
ENSMUSG00000004460.16	Dnajb11	0.307239	0.65481	Not_DE_young	0.000229463	0.999908	Not_DE_old
ENSMUSG00000004462.6	Tbccd1	-0.133746	0.708338	Not_DE_young	-0.248925	0.47138	Not_DE_old
ENSMUSG00000004473.10	Clec11a	0.380783	0.577006	Not_DE_young	1.3728	0.0324921	DE_old
ENSMUSG00000004500.8	Zfp324	-0.557492	0.30358	Not_DE_young	-1.1781	0.0369756	DE_old
ENSMUSG00000004508.6	Gab2	0.049836	0.938912	Not_DE_young	-0.553741	0.262027	Not_DE_old
ENSMUSG00000004530.12	Coro1c	0.000481906	0.999926	Not_DE_young	0.269409	0.717466	Not_DE_old
ENSMUSG00000004535.12	Tax1bp1	0.230679	0.619909	Not_DE_young	-0.25957	0.595314	Not_DE_old
ENSMUSG00000004552.16	Ctse	0.734112	0.817121	Not_DE_young	3.80374	0.223421	Not_DE_old
ENSMUSG00000004558.14	Ndrg2	-1.0341	0.567965	Not_DE_young	1.96447	0.20805	Not_DE_old
ENSMUSG00000004561.14	Mettl17	-0.367582	0.3981	Not_DE_young	-0.0177089	0.977775	Not_DE_old
ENSMUSG00000004562.16	Arhgef40	0.00639339	0.996162	Not_DE_young	0.942544	0.0577458	Not_DE_old
ENSMUSG00000004565.15	Pnpla6	-0.611803	0.382702	Not_DE_young	-0.0871925	0.924456	Not_DE_old
ENSMUSG00000004567.16	Mcoln1	-0.413044	0.398362	Not_DE_young	-0.481811	0.323314	Not_DE_old
ENSMUSG00000004568.12	Arhgef18	-0.606114	0.194098	Not_DE_young	-0.139968	0.797063	Not_DE_old
ENSMUSG00000004591.16	Pkn2	-0.353163	0.461612	Not_DE_young	-0.505058	0.28914	Not_DE_old
ENSMUSG00000004609.11	Cd33	0.78997	0.42856	Not_DE_young	0.902828	0.344798	Not_DE_old
ENSMUSG00000004610.4	Etfb	-0.367866	0.723541	Not_DE_young	-0.0492899	0.971788	Not_DE_old
ENSMUSG00000004612.9	Nkg7	1.17305	0.629867	Not_DE_young	1.97504	0.325555	Not_DE_old
ENSMUSG00000004626.14	Stxbp2	-0.0803699	0.839793	Not_DE_young	0.0735537	0.862178	Not_DE_old
ENSMUSG00000004631.15	Sgce	0.496398	0.146913	Not_DE_young	2.44708	7.54e-06	DE_old
ENSMUSG00000004633.17	Chn2	1.68707	0.108948	Not_DE_young	4.00846	0.0010398	DE_old
ENSMUSG00000004637.15	Wwox	0.0251645	0.951508	Not_DE_young	-0.0990793	0.780273	Not_DE_old
ENSMUSG00000004642.13	Slbp	-0.142018	0.66852	Not_DE_young	0.22145	0.489571	Not_DE_old
ENSMUSG00000004655.5	Aqp1	-0.888006	0.716553	Not_DE_young	2.38903	0.232188	Not_DE_old
ENSMUSG00000004661.15	Arid3b	-0.818614	0.0808568	Not_DE_young	-0.563711	0.198457	Not_DE_old
ENSMUSG00000004665.10	Cnn2	1.11004	0.12281	Not_DE_young	1.57578	0.0247454	DE_old
ENSMUSG00000004667.18	Polr2e	0.2413	0.446643	Not_DE_young	0.512453	0.0942874	Not_DE_old
ENSMUSG00000004677.15	Myo9b	-0.0575524	0.908152	Not_DE_young	0.110665	0.81698	Not_DE_old
ENSMUSG00000004698.9	Hdac9	-0.739756	0.291067	Not_DE_young	0.532357	0.432837	Not_DE_old
ENSMUSG00000004707.14	Ly9	2.20286	0.187246	Not_DE_young	1.87489	0.243335	Not_DE_old
ENSMUSG00000004709.14	Cd244	1.41496	0.417696	Not_DE_young	3.60288	0.0415305	DE_old
ENSMUSG00000004730.14	Adgre1	2.5034	0.0632396	Not_DE_young	1.39425	0.275337	Not_DE_old
ENSMUSG00000004748.5	Mtfp1	-0.096181	0.914669	Not_DE_young	0.260542	0.7456	Not_DE_old
ENSMUSG00000004768.14	Rab23	-0.160522	0.66102	Not_DE_young	-0.182858	0.631133	Not_DE_old
ENSMUSG00000004771.12	Rab11a	0.240073	0.478459	Not_DE_young	-0.00971391	0.984038	Not_DE_old
ENSMUSG00000004788.11	Eif2b2	-0.230876	0.467062	Not_DE_young	-0.291883	0.360719	Not_DE_old
ENSMUSG00000004789.9	Dlst	-0.50011	0.509159	Not_DE_young	-0.21048	0.813015	Not_DE_old
ENSMUSG00000004791.6	Pgf	0.225578	0.862752	Not_DE_young	-0.787768	0.515905	Not_DE_old
ENSMUSG00000004798.14	Ulk2	-0.569729	0.0741659	Not_DE_young	-0.653456	0.0357344	DE_old
ENSMUSG00000004814.10	Ccl24	2.81403	0.301287	Not_DE_young	2.36737	0.326252	Not_DE_old
ENSMUSG00000004815.12	Dgkq	-0.67594	0.366835	Not_DE_young	0.0489927	0.96148	Not_DE_old
ENSMUSG00000004821.1	Tmed11	-1.41955	0.476997	Not_DE_young	1.36758	0.451537	Not_DE_old
ENSMUSG00000004837.2	Grap	0.402306	0.767082	Not_DE_young	1.07671	0.372262	Not_DE_old
ENSMUSG00000004843.6	Chmp2b	0.233094	0.53998	Not_DE_young	0.0185267	0.97355	Not_DE_old
ENSMUSG00000004846.10	Plod3	0.0741334	0.793915	Not_DE_young	-0.110917	0.697438	Not_DE_old
ENSMUSG00000004849.14	Ap1s1	0.210058	0.57679	Not_DE_young	0.187209	0.642478	Not_DE_old
ENSMUSG00000004864.12	Mapk13	0.909372	0.161659	Not_DE_young	1.19561	0.0577239	Not_DE_old
ENSMUSG00000004865.15	Srpk1	-0.0758049	0.805503	Not_DE_young	0.0711363	0.828975	Not_DE_old
ENSMUSG00000004872.15	Pax3	3.03105	0.162578	Not_DE_young	10.4905	0.000631877	DE_old
ENSMUSG00000004880.11	Lbr	-0.516001	0.299306	Not_DE_young	-0.054438	0.934866	Not_DE_old
ENSMUSG00000004885.5	Crabp2	1.76199	0.266796	Not_DE_young	4.12049	0.0148456	DE_old
ENSMUSG00000004891.16	Nes	0.00484939	0.999549	Not_DE_young	0.35136	0.700197	Not_DE_old
ENSMUSG00000004892.13	Bcan	3.50391	0.0296192	DE_young	5.62341	0.00155747	DE_old
ENSMUSG00000004894.10	Hapln2	0.348711	0.711311	Not_DE_young	0.176906	0.870562	Not_DE_old
ENSMUSG00000004895.9	Prcc	0.205141	0.403228	Not_DE_young	0.178664	0.48294	Not_DE_old
ENSMUSG00000004896.16	Rrnad1	-0.0636979	0.90264	Not_DE_young	-0.241317	0.594737	Not_DE_old
ENSMUSG00000004897.16	Hdgf	0.0115545	0.976546	Not_DE_young	0.00429867	0.991853	Not_DE_old
ENSMUSG00000004902.7	Slc25a18	-0.181228	0.895524	Not_DE_young	-1.35202	0.257771	Not_DE_old
ENSMUSG00000004929.12	Thop1	-0.199701	0.745644	Not_DE_young	-0.197781	0.76081	Not_DE_old
ENSMUSG00000004931.10	Apba3	-0.284414	0.535161	Not_DE_young	0.175361	0.72604	Not_DE_old
ENSMUSG00000004933.17	Matk	1.93242	0.000664809	DE_young	3.52236	5.4e-06	DE_old
ENSMUSG00000004934.13	Pias4	-0.418801	0.322215	Not_DE_young	-0.140631	0.773803	Not_DE_old
ENSMUSG00000004936.8	Map2k1	0.12645	0.828028	Not_DE_young	-0.308107	0.57445	Not_DE_old
ENSMUSG00000004937.5	Sgta	-0.063647	0.870374	Not_DE_young	0.0599661	0.884173	Not_DE_old
ENSMUSG00000004945.15	Tmem242	0.0114464	0.98868	Not_DE_young	-0.288094	0.603256	Not_DE_old
ENSMUSG00000004947.15	Dtx2	-0.168622	0.686	Not_DE_young	-0.668892	0.0905358	Not_DE_old
ENSMUSG00000004951.10	Hspb1	2.071	0.00486687	DE_young	1.13817	0.0802005	Not_DE_old
ENSMUSG00000004952.13	Rasa4	1.24737	0.0300116	DE_young	2.54132	0.000220394	DE_old
ENSMUSG00000004961.7	Syt5	1.15148	0.0127521	DE_young	1.79257	0.000507434	DE_old
ENSMUSG00000004980.16	Hnrnpa2b1	0.181613	0.605192	Not_DE_young	0.0865297	0.834692	Not_DE_old
ENSMUSG00000004994.12	Ccdc130	-0.0721642	0.843782	Not_DE_young	-0.408419	0.186416	Not_DE_old
ENSMUSG00000004996.9	Mri1	-0.166766	0.699346	Not_DE_young	0.0638129	0.901632	Not_DE_old
ENSMUSG00000005034.15	Prkacb	-0.540592	0.0967787	Not_DE_young	-0.767264	0.0202726	DE_old
ENSMUSG00000005043.13	Sgsh	-0.169577	0.831309	Not_DE_young	-0.0911197	0.921342	Not_DE_old
ENSMUSG00000005045.16	Chd5	-0.243935	0.591389	Not_DE_young	0.159735	0.743472	Not_DE_old
ENSMUSG00000005054.6	Cstb	0.546316	0.263461	Not_DE_young	0.406648	0.418326	Not_DE_old
ENSMUSG00000005057.13	Sh2b2	-1.7569	0.44302	Not_DE_young	-0.114307	0.970818	Not_DE_old
ENSMUSG00000005069.12	Pex5	0.184654	0.677792	Not_DE_young	0.362317	0.389698	Not_DE_old
ENSMUSG00000005078.16	Jkamp	-0.0824618	0.781157	Not_DE_young	0.190358	0.48605	Not_DE_old
ENSMUSG00000005087.17	Cd44	1.17561	0.0424449	DE_young	0.526467	0.345709	Not_DE_old
ENSMUSG00000005089.15	Slc1a2	1.22542	0.350189	Not_DE_young	5.34541	0.000507722	DE_old
ENSMUSG00000005102.13	Eif2ak4	0.516934	0.159056	Not_DE_young	0.131162	0.757722	Not_DE_old
ENSMUSG00000005103.12	Wdr1	0.534152	0.622144	Not_DE_young	0.466788	0.686738	Not_DE_old
ENSMUSG00000005107.13	Slc2a9	-0.271452	0.657789	Not_DE_young	-0.0343609	0.966244	Not_DE_old
ENSMUSG00000005124.9	Wisp1	2.34772	0.0435483	DE_young	3.30332	0.00474562	DE_old
ENSMUSG00000005125.12	Ndrg1	-0.382724	0.327591	Not_DE_young	0.265533	0.501934	Not_DE_old
ENSMUSG00000005131.3	4930550C14Rik	-0.589193	0.433639	Not_DE_young	-2.37525	0.00811943	DE_old
ENSMUSG00000005142.9	Man2b1	-0.197006	0.6567	Not_DE_young	-0.434892	0.303362	Not_DE_old
ENSMUSG00000005148.7	Klf5	-0.162907	0.855133	Not_DE_young	0.171967	0.853285	Not_DE_old
ENSMUSG00000005150.16	Wdr83	-0.241584	0.673638	Not_DE_young	-0.0409476	0.956768	Not_DE_old
ENSMUSG00000005161.15	Prdx2	0.367124	0.363257	Not_DE_young	0.270023	0.522727	Not_DE_old
ENSMUSG00000005198.15	Polr2a	-0.793463	0.114831	Not_DE_young	-0.785781	0.10434	Not_DE_old
ENSMUSG00000005204.12	Senp3	0.0691846	0.850571	Not_DE_young	-0.224367	0.495068	Not_DE_old
ENSMUSG00000005220.10	Corin	-0.179813	0.861061	Not_DE_young	1.92958	0.0180153	DE_old
ENSMUSG00000005225.15	Plekha8	-0.120797	0.720532	Not_DE_young	-0.0253395	0.953486	Not_DE_old
ENSMUSG00000005232.11	G6pc2	-0.801798	0.155188	Not_DE_young	-3.58563	0.000107767	DE_old
ENSMUSG00000005233.16	Spc25	-1.22676	0.117486	Not_DE_young	-3.13435	0.00186262	DE_old
ENSMUSG00000005237.14	Dnah2	-1.40659	0.128274	Not_DE_young	-0.71377	0.422763	Not_DE_old
ENSMUSG00000005251.14	Ripk4	-0.552901	0.446666	Not_DE_young	-1.12272	0.124849	Not_DE_old
ENSMUSG00000005262.12	Ufd1l	-0.0844997	0.779566	Not_DE_young	-0.258965	0.343997	Not_DE_old
ENSMUSG00000005267.13	Zfp287	-0.284026	0.500534	Not_DE_young	-0.0692703	0.896529	Not_DE_old
ENSMUSG00000005268.20	Prlr	-1.12325	0.0487271	DE_young	-1.43988	0.0131966	DE_old
ENSMUSG00000005299.6	Letm1	-0.142431	0.747932	Not_DE_young	-0.0764775	0.881864	Not_DE_old
ENSMUSG00000005312.14	Ubqln1	-0.114732	0.800505	Not_DE_young	-0.300968	0.473139	Not_DE_old
ENSMUSG00000005320.9	Fgfr4	0.627423	0.483309	Not_DE_young	0.662163	0.464335	Not_DE_old
ENSMUSG00000005338.13	Cadm3	1.74079	0.200337	Not_DE_young	4.3253	0.00419972	DE_old
ENSMUSG00000005354.15	Txn2	-0.182239	0.703204	Not_DE_young	0.0382985	0.950032	Not_DE_old
ENSMUSG00000005360.14	Slc1a3	-1.46645	0.478496	Not_DE_young	1.12732	0.557112	Not_DE_old
ENSMUSG00000005362.14	Crbn	-0.662834	0.0317275	DE_young	-0.245521	0.397538	Not_DE_old
ENSMUSG00000005370.3	Msh6	-0.379827	0.190678	Not_DE_young	-0.0404759	0.916145	Not_DE_old
ENSMUSG00000005371.14	Fbxo11	0.0498985	0.89632	Not_DE_young	-0.044536	0.914642	Not_DE_old
ENSMUSG00000005373.13	Mlxipl	-0.40408	0.646888	Not_DE_young	-3.11479	0.00417953	DE_old
ENSMUSG00000005374.13	Tbl2	-0.170199	0.584617	Not_DE_young	-0.481143	0.109378	Not_DE_old
ENSMUSG00000005378.17	Wbscr22	0.163641	0.577764	Not_DE_young	-0.0731916	0.836794	Not_DE_old
ENSMUSG00000005397.7	Nid1	0.0216431	0.972709	Not_DE_young	0.353886	0.437641	Not_DE_old
ENSMUSG00000005410.5	Mcm5	-0.0598362	0.947055	Not_DE_young	1.74725	0.00888727	DE_old
ENSMUSG00000005413.7	Hmox1	1.02302	0.447755	Not_DE_young	0.518072	0.738267	Not_DE_old
ENSMUSG00000005417.17	Mprip	-0.218537	0.431189	Not_DE_young	0.00520526	0.989607	Not_DE_old
ENSMUSG00000005442.13	Cic	-0.378256	0.453339	Not_DE_young	-0.0337284	0.96174	Not_DE_old
ENSMUSG00000005447.12	Pafah1b3	0.252226	0.502606	Not_DE_young	0.916102	0.0145895	DE_old
ENSMUSG00000005465.8	Il27ra	0.364623	0.816409	Not_DE_young	2.74628	0.0343884	DE_old
ENSMUSG00000005469.9	Prkaca	-0.115101	0.742648	Not_DE_young	-0.329981	0.305938	Not_DE_old
ENSMUSG00000005470.8	Asf1b	-0.0593136	0.957818	Not_DE_young	0.715954	0.382661	Not_DE_old
ENSMUSG00000005481.17	Ddx39	0.547424	0.164917	Not_DE_young	0.661195	0.0838267	Not_DE_old
ENSMUSG00000005483.9	Dnajb1	-1.19972	0.465531	Not_DE_young	-3.14172	0.0863147	Not_DE_old
ENSMUSG00000005493.15	Msh4	0.166139	0.908394	Not_DE_young	-0.514049	0.70343	Not_DE_old
ENSMUSG00000005501.14	Usp40	-0.472372	0.293211	Not_DE_young	-0.0149285	0.981754	Not_DE_old
ENSMUSG00000005503.8	Evx1	6.36005	0.00680673	DE_young	7.74442	0.000449575	DE_old
ENSMUSG00000005505.12	Kbtbd4	-0.454586	0.252551	Not_DE_young	-0.38824	0.324164	Not_DE_old
ENSMUSG00000005506.16	Celf1	-0.171336	0.657309	Not_DE_young	0.14909	0.714568	Not_DE_old
ENSMUSG00000005510.9	Ndufs3	-0.253353	0.660148	Not_DE_young	-0.152668	0.815661	Not_DE_old
ENSMUSG00000005514.14	Por	-0.0819	0.771763	Not_DE_young	-0.55117	0.0348636	DE_old
ENSMUSG00000005533.10	Igf1r	0.368522	0.409889	Not_DE_young	-0.649345	0.152213	Not_DE_old
ENSMUSG00000005534.10	Insr	-0.499229	0.291164	Not_DE_young	-0.32365	0.510508	Not_DE_old
ENSMUSG00000005540.10	Fcer2a	-0.0634724	0.963289	Not_DE_young	1.87486	0.0428929	DE_old
ENSMUSG00000005553.14	Atp4a	-0.923275	0.212112	Not_DE_young	-0.27064	0.736838	Not_DE_old
ENSMUSG00000005566.13	Trim28	-0.00213442	0.9979	Not_DE_young	0.111719	0.672427	Not_DE_old
ENSMUSG00000005575.15	Ube2m	-0.0460114	0.883232	Not_DE_young	0.164115	0.54168	Not_DE_old
ENSMUSG00000005580.11	Adcy9	-0.541501	0.49096	Not_DE_young	-0.972326	0.216747	Not_DE_old
ENSMUSG00000005583.16	Mef2c	0.0157409	0.984212	Not_DE_young	0.528127	0.282036	Not_DE_old
ENSMUSG00000005609.15	Ctr9	-0.301241	0.285363	Not_DE_young	-0.0557819	0.874617	Not_DE_old
ENSMUSG00000005610.16	Eif4g2	-0.119318	0.759018	Not_DE_young	-0.0635474	0.888119	Not_DE_old
ENSMUSG00000005611.15	Mrvi1	0.890661	0.460863	Not_DE_young	1.28376	0.267479	Not_DE_old
ENSMUSG00000005615.14	Pcyt1a	-0.280746	0.522875	Not_DE_young	-0.58838	0.168809	Not_DE_old
ENSMUSG00000005621.11	Zfp592	-0.432064	0.256481	Not_DE_young	-0.68796	0.070002	Not_DE_old
ENSMUSG00000005625.15	Psmd4	0.114742	0.755892	Not_DE_young	0.0861356	0.834433	Not_DE_old
ENSMUSG00000005628.12	Tmod4	-1.02271	0.626491	Not_DE_young	0.395778	0.871054	Not_DE_old
ENSMUSG00000005640.11	Insrr	-0.645396	0.390458	Not_DE_young	-2.61579	0.00456447	DE_old
ENSMUSG00000005656.8	Snx6	0.0272979	0.952445	Not_DE_young	-0.0957734	0.812433	Not_DE_old
ENSMUSG00000005667.8	Mthfd2	0.00300013	0.999926	Not_DE_young	-0.491227	0.497323	Not_DE_old
ENSMUSG00000005672.12	Kit	0.701717	0.181351	Not_DE_young	3.62383	1.18e-05	DE_old
ENSMUSG00000005674.9	Tomm40l	-0.49853	0.359117	Not_DE_young	-0.0165146	0.982813	Not_DE_old
ENSMUSG00000005677.14	Nr1i3	-0.714461	0.712544	Not_DE_young	1.70091	0.311918	Not_DE_old
ENSMUSG00000005681.12	Apoa2	0.399946	0.566171	Not_DE_young	0.925605	0.155674	Not_DE_old
ENSMUSG00000005682.8	Pan2	-0.425146	0.292844	Not_DE_young	-0.219332	0.616224	Not_DE_old
ENSMUSG00000005683.7	Cs	-0.896592	0.435093	Not_DE_young	0.0843511	0.956613	Not_DE_old
ENSMUSG00000005686.16	Ampd3	-0.448685	0.601726	Not_DE_young	1.2634	0.0980324	Not_DE_old
ENSMUSG00000005687.14	Bcas2	0.0817448	0.873718	Not_DE_young	-0.347823	0.437627	Not_DE_old
ENSMUSG00000005698.15	Ctcf	-0.252882	0.224702	Not_DE_young	-0.42507	0.0425259	DE_old
ENSMUSG00000005699.15	Pard6a	0.185457	0.620251	Not_DE_young	-0.57336	0.112454	Not_DE_old
ENSMUSG00000005705.10	Agrp	0.956615	0.651262	Not_DE_young	0.581396	0.802207	Not_DE_old
ENSMUSG00000005716.16	Pvalb	-4.80121	0.40428	Not_DE_young	-8.53821	0.263653	Not_DE_old
ENSMUSG00000005718.7	Tfap4	-0.416076	0.758907	Not_DE_young	-0.186939	0.906864	Not_DE_old
ENSMUSG00000005732.14	Ranbp1	0.772619	0.18564	Not_DE_young	0.348075	0.583174	Not_DE_old
ENSMUSG00000005763.15	Cd247	0.329236	0.723232	Not_DE_young	0.812834	0.326423	Not_DE_old
ENSMUSG00000005774.12	Rfx5	0.0190771	0.984987	Not_DE_young	-0.159668	0.845719	Not_DE_old
ENSMUSG00000005779.12	Psmb4	0.447393	0.289405	Not_DE_young	0.240432	0.601079	Not_DE_old
ENSMUSG00000005802.12	Slc30a4	0.276751	0.687039	Not_DE_young	0.293509	0.684031	Not_DE_old
ENSMUSG00000005803.14	Sqrdl	-0.367577	0.284138	Not_DE_young	-0.590351	0.0834586	Not_DE_old
ENSMUSG00000005804.14	Bloc1s6	-0.190159	0.525317	Not_DE_young	-0.0241548	0.953091	Not_DE_old
ENSMUSG00000005813.12	Metap1	0.297844	0.515251	Not_DE_young	0.138737	0.797097	Not_DE_old
ENSMUSG00000005823.8	Gpr108	-0.316721	0.293214	Not_DE_young	0.0931615	0.791475	Not_DE_old
ENSMUSG00000005836.8	Gata6	0.511928	0.170419	Not_DE_young	1.09541	0.00549297	DE_old
ENSMUSG00000005846.11	Rsl1d1	0.294325	0.558477	Not_DE_young	-0.0592254	0.930108	Not_DE_old
ENSMUSG00000005871.14	Apc	-0.281986	0.49627	Not_DE_young	0.0316686	0.955879	Not_DE_old
ENSMUSG00000005873.5	Reep5	-0.0348158	0.95638	Not_DE_young	0.488236	0.280692	Not_DE_old
ENSMUSG00000005881.13	Ergic3	0.197189	0.572703	Not_DE_young	0.476537	0.143704	Not_DE_old
ENSMUSG00000005882.18	Uqcc1	-0.339984	0.371959	Not_DE_young	-0.149272	0.725813	Not_DE_old
ENSMUSG00000005886.14	Ncoa2	-0.559631	0.244367	Not_DE_young	-0.23257	0.65652	Not_DE_old
ENSMUSG00000005892.4	Trh	-0.116091	0.953945	Not_DE_young	-2.5607	0.138787	Not_DE_old
ENSMUSG00000005893.14	Nr2c2	-0.685991	0.359117	Not_DE_young	-0.235803	0.783381	Not_DE_old
ENSMUSG00000005897.14	Nr2c1	-0.330682	0.351459	Not_DE_young	-0.525286	0.13088	Not_DE_old
ENSMUSG00000005899.12	Smpd4	-0.158818	0.619204	Not_DE_young	-0.428487	0.153246	Not_DE_old
ENSMUSG00000005907.14	Pex1	-0.278333	0.437336	Not_DE_young	-0.398669	0.26217	Not_DE_old
ENSMUSG00000005936.18	Kctd20	-0.525791	0.270121	Not_DE_young	-1.10692	0.0268782	DE_old
ENSMUSG00000005947.11	Itgae	0.47086	0.806421	Not_DE_young	2.40675	0.130914	Not_DE_old
ENSMUSG00000005949.9	Ctns	-0.551779	0.120245	Not_DE_young	-0.758759	0.0329103	DE_old
ENSMUSG00000005950.14	P2rx5	-2.44636	0.415469	Not_DE_young	0.370047	0.913633	Not_DE_old
ENSMUSG00000005951.13	Shpk	-0.502118	0.473223	Not_DE_young	-0.012634	0.989669	Not_DE_old
ENSMUSG00000005952.15	Trpv1	-0.734722	0.766421	Not_DE_young	-0.289509	0.916857	Not_DE_old
ENSMUSG00000005958.14	Ephb3	1.75298	0.0596407	Not_DE_young	3.17322	0.0018961	DE_old
ENSMUSG00000005968.14	Tuft1	-0.184322	0.832132	Not_DE_young	-0.0924304	0.926844	Not_DE_old
ENSMUSG00000005973.6	Rcn1	0.823502	0.029057	DE_young	1.2405	0.00192102	DE_old
ENSMUSG00000005980.15	Dnase1	0.483963	0.588403	Not_DE_young	0.393137	0.685516	Not_DE_old
ENSMUSG00000005981.11	Trap1	-0.675407	0.285363	Not_DE_young	-0.184	0.803127	Not_DE_old
ENSMUSG00000005982.13	Naa60	-0.319095	0.325974	Not_DE_young	-0.852753	0.0141871	DE_old
ENSMUSG00000005983.15	1700037C18Rik	-0.120292	0.846081	Not_DE_young	-0.401512	0.469363	Not_DE_old
ENSMUSG00000005986.15	Ankrd13d	-0.0240711	0.97606	Not_DE_young	-0.0982779	0.890756	Not_DE_old
ENSMUSG00000006005.17	Tpr	-0.245055	0.468201	Not_DE_young	-0.281387	0.413027	Not_DE_old
ENSMUSG00000006010.14	BC003331	-0.406231	0.207132	Not_DE_young	-0.309591	0.335591	Not_DE_old
ENSMUSG00000006014.16	Prg4	0.128109	0.947272	Not_DE_young	3.16086	0.016738	DE_old
ENSMUSG00000006019.15	Dhx34	-0.461461	0.566171	Not_DE_young	0.334936	0.691939	Not_DE_old
ENSMUSG00000006021.5	Kptn	-0.103121	0.868142	Not_DE_young	0.260099	0.643028	Not_DE_old
ENSMUSG00000006024.12	Napa	-0.0798465	0.778288	Not_DE_young	-1.05473	0.000922036	DE_old
ENSMUSG00000006050.11	Sra1	-0.00667759	0.98761	Not_DE_young	0.0568638	0.868643	Not_DE_old
ENSMUSG00000006057.15	Atp5g1	0.437093	0.238683	Not_DE_young	0.500996	0.161075	Not_DE_old
ENSMUSG00000006058.10	Snf8	0.308404	0.197633	Not_DE_young	-0.147219	0.573534	Not_DE_old
ENSMUSG00000006095.12	Tbcb	0.241549	0.439452	Not_DE_young	0.0813271	0.832308	Not_DE_old
ENSMUSG00000006127.9	Inpp5k	-0.235063	0.444548	Not_DE_young	-0.139901	0.682702	Not_DE_old
ENSMUSG00000006134.3	Crkl	-0.446742	0.37715	Not_DE_young	-0.322507	0.540377	Not_DE_old
ENSMUSG00000006154.13	Eps8l1	-0.255154	0.690546	Not_DE_young	0.0733821	0.926624	Not_DE_old
ENSMUSG00000006169.19	Clint1	0.0719467	0.884952	Not_DE_young	-0.0012076	0.998499	Not_DE_old
ENSMUSG00000006179.8	Prss16	2.94278	0.00231177	DE_young	3.14093	0.00103297	DE_old
ENSMUSG00000006191.17	Cdkal1	-0.287427	0.419186	Not_DE_young	-0.24185	0.514495	Not_DE_old
ENSMUSG00000006204.5	5430419D17Rik	-1.74797	0.434886	Not_DE_young	0.357535	0.889137	Not_DE_old
ENSMUSG00000006205.13	Htra1	0.613888	0.653948	Not_DE_young	2.0929	0.0889585	Not_DE_old
ENSMUSG00000006215.12	Zbtb17	0.2947	0.52492	Not_DE_young	-0.0903599	0.879031	Not_DE_old
ENSMUSG00000006218.4	Fam131c	2.35974	0.0551994	Not_DE_young	3.6582	0.00514283	DE_old
ENSMUSG00000006219.12	Fblim1	1.79351	0.0773979	Not_DE_young	2.52533	0.0128124	DE_old
ENSMUSG00000006221.7	Hspb7	-0.665299	0.692986	Not_DE_young	0.674897	0.699278	Not_DE_old
ENSMUSG00000006235.5	Epor	3.29389	0.0235162	DE_young	2.8741	0.035745	DE_old
ENSMUSG00000006241.15	Ccdc159	-0.836083	0.36318	Not_DE_young	-0.747977	0.421265	Not_DE_old
ENSMUSG00000006262.15	Mob1b	-0.107461	0.823444	Not_DE_young	-0.570037	0.17156	Not_DE_old
ENSMUSG00000006273.14	Atp6v1b2	0.351422	0.531251	Not_DE_young	-0.0510183	0.947236	Not_DE_old
ENSMUSG00000006276.9	Eps15l1	-0.175067	0.554784	Not_DE_young	-0.572599	0.0508828	Not_DE_old
ENSMUSG00000006281.7	Tep1	-0.624171	0.297033	Not_DE_young	-0.40392	0.516082	Not_DE_old
ENSMUSG00000006288.7	Ttc5	-0.0273656	0.947581	Not_DE_young	0.05578	0.88693	Not_DE_old
ENSMUSG00000006289.14	Osgep	-0.0425478	0.899972	Not_DE_young	0.161016	0.578216	Not_DE_old
ENSMUSG00000006299.13	Aamp	0.0709208	0.774625	Not_DE_young	0.271359	0.207438	Not_DE_old
ENSMUSG00000006301.17	Tmbim1	0.310004	0.3981	Not_DE_young	0.280811	0.45526	Not_DE_old
ENSMUSG00000006304.14	Arpc2	0.352524	0.385498	Not_DE_young	-0.191607	0.677178	Not_DE_old
ENSMUSG00000006307.16	Kmt2b	-0.565403	0.277089	Not_DE_young	-0.298029	0.591937	Not_DE_old
ENSMUSG00000006310.10	Zbtb32	-0.453306	0.698354	Not_DE_young	0.0419223	0.978369	Not_DE_old
ENSMUSG00000006313.5	Upk1a	1.47451	0.261296	Not_DE_young	0.998819	0.480723	Not_DE_old
ENSMUSG00000006315.9	Tmem147	-0.22173	0.648858	Not_DE_young	-0.151505	0.780188	Not_DE_old
ENSMUSG00000006333.14	Rps9	0.320675	0.44302	Not_DE_young	0.722408	0.0723043	Not_DE_old
ENSMUSG00000006335.16	Tfpt	-0.0347714	0.952789	Not_DE_young	0.344697	0.423165	Not_DE_old
ENSMUSG00000006342.14	Susd2	0.424446	0.635213	Not_DE_young	1.96681	0.0189581	DE_old
ENSMUSG00000006344.16	Ggt5	0.351057	0.744895	Not_DE_young	1.87206	0.0436234	DE_old
ENSMUSG00000006345.10	Ggt1	-0.850584	0.596106	Not_DE_young	2.0371	0.137359	Not_DE_old
ENSMUSG00000006356.10	Crip2	1.12416	0.00722609	DE_young	0.589216	0.118231	Not_DE_old
ENSMUSG00000006360.11	Crip1	0.927457	0.129508	Not_DE_young	0.704329	0.232452	Not_DE_old
ENSMUSG00000006362.15	Cbfa2t3	-0.601505	0.446643	Not_DE_young	-0.581688	0.478453	Not_DE_old
ENSMUSG00000006369.14	Fbln1	1.04971	0.41321	Not_DE_young	3.64518	0.0085363	DE_old
ENSMUSG00000006373.10	Pgrmc1	0.179414	0.635929	Not_DE_young	0.0798222	0.860986	Not_DE_old
ENSMUSG00000006378.13	Gcat	-0.651047	0.496481	Not_DE_young	0.674931	0.466731	Not_DE_old
ENSMUSG00000006386.15	Tek	-0.366637	0.648317	Not_DE_young	0.177514	0.846304	Not_DE_old
ENSMUSG00000006389.12	Mpl	2.0682	0.561618	Not_DE_young	4.22518	0.141533	Not_DE_old
ENSMUSG00000006390.15	Elovl1	0.555802	0.197389	Not_DE_young	0.437744	0.308165	Not_DE_old
ENSMUSG00000006392.16	Med8	0.195467	0.611067	Not_DE_young	-0.13811	0.746342	Not_DE_old
ENSMUSG00000006395.16	Hyi	-0.169159	0.793326	Not_DE_young	-0.1045	0.88693	Not_DE_old
ENSMUSG00000006398.15	Cdc20	-0.224185	0.855423	Not_DE_young	1.25868	0.205005	Not_DE_old
ENSMUSG00000006403.12	Adamts4	1.38589	0.45992	Not_DE_young	2.25094	0.200779	Not_DE_old
ENSMUSG00000006411.12	Pvrl4	1.09032	0.0742256	Not_DE_young	1.15742	0.0454027	DE_old
ENSMUSG00000006412.10	Pfdn2	0.36984	0.328223	Not_DE_young	0.0143295	0.979466	Not_DE_old
ENSMUSG00000006418.17	Rnf114	0.240715	0.530219	Not_DE_young	-0.345969	0.37641	Not_DE_old
ENSMUSG00000006423.15	C330007P06Rik	-0.343255	0.294678	Not_DE_young	-0.859632	0.0143691	DE_old
ENSMUSG00000006435.15	Neurl1a	0.909077	0.0629426	Not_DE_young	1.51854	0.00301994	DE_old
ENSMUSG00000006442.10	Srm	0.196573	0.683483	Not_DE_young	0.223981	0.65442	Not_DE_old
ENSMUSG00000006445.3	Epha2	1.62454	0.212008	Not_DE_young	2.94938	0.0237301	DE_old
ENSMUSG00000006456.10	Rbm14	-0.333236	0.420494	Not_DE_young	-0.302686	0.480853	Not_DE_old
ENSMUSG00000006457.3	Actn3	-0.831473	0.708287	Not_DE_young	-2.14007	0.357297	Not_DE_old
ENSMUSG00000006463.13	Zdhhc24	-0.15577	0.806311	Not_DE_young	-0.377857	0.526164	Not_DE_old
ENSMUSG00000006464.8	Bbs1	-0.377841	0.356674	Not_DE_young	-0.624594	0.122082	Not_DE_old
ENSMUSG00000006471.17	Ndor1	-0.52487	0.321946	Not_DE_young	-0.310519	0.580665	Not_DE_old
ENSMUSG00000006476.19	Nsmf	0.199013	0.44281	Not_DE_young	0.456777	0.0688685	Not_DE_old
ENSMUSG00000006494.11	Pdk1	-0.56012	0.265709	Not_DE_young	0.527151	0.264684	Not_DE_old
ENSMUSG00000006498.16	Ptbp1	-0.1659	0.71639	Not_DE_young	-0.315746	0.473948	Not_DE_old
ENSMUSG00000006517.4	Mvd	0.426674	0.620171	Not_DE_young	0.846836	0.28836	Not_DE_old
ENSMUSG00000006519.10	Cyba	1.36479	0.0689503	Not_DE_young	2.32554	0.00318577	DE_old
ENSMUSG00000006526.11	Tmem110	0.317061	0.595838	Not_DE_young	1.19721	0.0334589	DE_old
ENSMUSG00000006527.14	Sfmbt1	-0.276121	0.442621	Not_DE_young	-0.568596	0.110653	Not_DE_old
ENSMUSG00000006529.14	Itih1	0.171974	0.883725	Not_DE_young	-0.437188	0.693171	Not_DE_old
ENSMUSG00000006538.10	Ihh	1.3827	0.487152	Not_DE_young	4.92525	0.0259497	DE_old
ENSMUSG00000006546.3	Cryba2	0.632807	0.138127	Not_DE_young	0.12034	0.814725	Not_DE_old
ENSMUSG00000006567.11	Atp7b	0.67039	0.583574	Not_DE_young	1.61389	0.144255	Not_DE_old
ENSMUSG00000006575.14	Rundc3a	0.0312292	0.927824	Not_DE_young	-0.146214	0.622113	Not_DE_old
ENSMUSG00000006576.16	Slc4a3	-0.0905316	0.907525	Not_DE_young	0.370619	0.571593	Not_DE_old
ENSMUSG00000006585.2	Cdt1	0.564248	0.482681	Not_DE_young	1.66696	0.0323637	DE_old
ENSMUSG00000006586.15	Runx1t1	-0.600487	0.421667	Not_DE_young	-1.41154	0.0671241	Not_DE_old
ENSMUSG00000006587.5	Snai3	0.380513	0.872006	Not_DE_young	2.15901	0.236975	Not_DE_old
ENSMUSG00000006589.7	Aprt	0.744516	0.0742256	Not_DE_young	0.801522	0.0449176	DE_old
ENSMUSG00000006599.13	Gtf2h1	0.0874979	0.804933	Not_DE_young	0.121444	0.731752	Not_DE_old
ENSMUSG00000006611.14	Hfe	-0.224179	0.531231	Not_DE_young	-0.242985	0.508983	Not_DE_old
ENSMUSG00000006638.14	Abhd1	-0.392254	0.868362	Not_DE_young	-0.0286114	0.991682	Not_DE_old
ENSMUSG00000006641.12	Slc5a6	-0.223801	0.528612	Not_DE_young	-0.688567	0.051856	Not_DE_old
ENSMUSG00000006649.17	Nphs1	-0.505109	0.700715	Not_DE_young	1.1315	0.315472	Not_DE_old
ENSMUSG00000006651.8	Aplp1	0.533732	0.0766578	Not_DE_young	0.0707202	0.847129	Not_DE_old
ENSMUSG00000006673.14	Qrich1	-0.0650835	0.875764	Not_DE_young	-0.342328	0.325473	Not_DE_old
ENSMUSG00000006675.10	P4htm	-0.141994	0.733458	Not_DE_young	-0.218644	0.601379	Not_DE_old
ENSMUSG00000006676.16	Usp19	-0.369783	0.33554	Not_DE_young	-0.329203	0.397538	Not_DE_old
ENSMUSG00000006678.6	Pola1	0.031759	0.964564	Not_DE_young	0.709801	0.137771	Not_DE_old
ENSMUSG00000006699.17	Cdc42	0.205499	0.631533	Not_DE_young	-0.090947	0.861376	Not_DE_old
ENSMUSG00000006705.12	Pknox1	0.106132	0.86058	Not_DE_young	-0.100834	0.877749	Not_DE_old
ENSMUSG00000006711.15	D130043K22Rik	-0.325179	0.60459	Not_DE_young	-0.215012	0.752982	Not_DE_old
ENSMUSG00000006715.11	Gmnn	-0.461043	0.57679	Not_DE_young	0.0826516	0.939351	Not_DE_old
ENSMUSG00000006717.6	Acot13	-0.591533	0.317957	Not_DE_young	-0.604879	0.306974	Not_DE_old
ENSMUSG00000006720.16	Zfp184	-0.54605	0.337952	Not_DE_young	-1.46983	0.0162491	DE_old
ENSMUSG00000006724.12	Cyp27b1	0.622762	0.44638	Not_DE_young	0.939532	0.252533	Not_DE_old
ENSMUSG00000006728.12	Cdk4	-0.0152376	0.966476	Not_DE_young	-0.436238	0.0878955	Not_DE_old
ENSMUSG00000006731.9	B4galnt1	0.896727	0.431622	Not_DE_young	2.76242	0.0157705	DE_old
ENSMUSG00000006732.14	Mettl1	0.188604	0.589822	Not_DE_young	-0.129575	0.74006	Not_DE_old
ENSMUSG00000006736.8	Tspan31	-0.0708067	0.805288	Not_DE_young	-0.00141378	0.997506	Not_DE_old
ENSMUSG00000006740.13	Kif5b	-0.394407	0.437938	Not_DE_young	-0.35995	0.497544	Not_DE_old
ENSMUSG00000006763.13	Saal1	0.190769	0.643952	Not_DE_young	0.605649	0.107209	Not_DE_old
ENSMUSG00000006764.8	Tph2	1.07374	0.300554	Not_DE_young	0.578283	0.61111	Not_DE_old
ENSMUSG00000006777.7	Krt23	0.837447	0.544431	Not_DE_young	2.09075	0.102789	Not_DE_old
ENSMUSG00000006782.16	Cnp	0.406842	0.576242	Not_DE_young	1.23496	0.0663949	Not_DE_old
ENSMUSG00000006784.14	Ttc25	-0.156957	0.805037	Not_DE_young	0.86501	0.0973986	Not_DE_old
ENSMUSG00000006800.13	Sulf2	1.03068	0.356307	Not_DE_young	4.13371	0.00153973	DE_old
ENSMUSG00000006818.4	Sod2	-0.0325211	0.968487	Not_DE_young	-0.272395	0.672752	Not_DE_old
ENSMUSG00000006850.7	Tmco6	-0.379892	0.484254	Not_DE_young	-0.271095	0.646945	Not_DE_old
ENSMUSG00000006906.10	Stambp	0.174853	0.634742	Not_DE_young	-0.183078	0.641075	Not_DE_old
ENSMUSG00000006920.14	Ezh1	-0.516997	0.226732	Not_DE_young	-0.566944	0.17435	Not_DE_old
ENSMUSG00000006930.15	Hap1	-0.0884541	0.804703	Not_DE_young	0.160261	0.641869	Not_DE_old
ENSMUSG00000006931.15	P3h4	0.104385	0.804933	Not_DE_young	0.627969	0.0788163	Not_DE_old
ENSMUSG00000006932.16	Ctnnb1	0.177608	0.750927	Not_DE_young	0.460854	0.36269	Not_DE_old
ENSMUSG00000006941.4	Eif1b	0.367749	0.275734	Not_DE_young	-0.0362191	0.938535	Not_DE_old
ENSMUSG00000006958.13	Chrd	0.283765	0.628128	Not_DE_young	0.500998	0.364335	Not_DE_old
ENSMUSG00000006998.15	Psmd2	0.105647	0.786866	Not_DE_young	-0.0067478	0.989467	Not_DE_old
ENSMUSG00000007021.4	Syngr3	0.591878	0.422905	Not_DE_young	1.0815	0.122822	Not_DE_old
ENSMUSG00000007029.16	Vars	-0.195332	0.557933	Not_DE_young	0.248996	0.448203	Not_DE_old
ENSMUSG00000007030.8	Vwa7	0.26906	0.860493	Not_DE_young	1.1182	0.379787	Not_DE_old
ENSMUSG00000007033.4	Hspa1l	-0.188704	0.905437	Not_DE_young	0.903804	0.500845	Not_DE_old
ENSMUSG00000007034.15	Slc44a4	0.204338	0.90526	Not_DE_young	2.36825	0.0673502	Not_DE_old
ENSMUSG00000007035.15	Msh5	-0.362361	0.703204	Not_DE_young	-0.995151	0.269172	Not_DE_old
ENSMUSG00000007036.15	Abhd16a	-0.122554	0.646655	Not_DE_young	-0.295532	0.239882	Not_DE_old
ENSMUSG00000007038.5	Neu1	0.00228595	0.997389	Not_DE_young	-0.66265	0.00930841	DE_old
ENSMUSG00000007039.12	Ddah2	0.150371	0.906129	Not_DE_young	1.9257	0.046713	DE_old
ENSMUSG00000007041.9	Clic1	0.771428	0.137277	Not_DE_young	0.67986	0.169656	Not_DE_old
ENSMUSG00000007050.17	Lsm2	0.543164	0.202447	Not_DE_young	0.354292	0.420677	Not_DE_old
ENSMUSG00000007080.14	Pole	-0.427312	0.640613	Not_DE_young	1.148	0.153246	Not_DE_old
ENSMUSG00000007097.14	Atp1a2	-2.93282	0.289952	Not_DE_young	-0.2592	0.936725	Not_DE_old
ENSMUSG00000007122.11	Casq1	-1.79661	0.504483	Not_DE_young	-1.28488	0.648682	Not_DE_old
ENSMUSG00000007207.10	Stx1a	0.683448	0.0296192	DE_young	0.499892	0.0853566	Not_DE_old
ENSMUSG00000007216.6	Zfp775	-0.135043	0.778475	Not_DE_young	0.226224	0.627993	Not_DE_old
ENSMUSG00000007279.14	Scube2	1.31549	0.435997	Not_DE_young	1.98814	0.236726	Not_DE_old
ENSMUSG00000007338.9	Mrpl49	-0.275522	0.41596	Not_DE_young	-0.00390065	0.993681	Not_DE_old
ENSMUSG00000007379.15	Dennd2c	2.11199	0.162817	Not_DE_young	2.14553	0.149245	Not_DE_old
ENSMUSG00000007411.15	Mark3	0.0485899	0.912734	Not_DE_young	-0.176073	0.655622	Not_DE_old
ENSMUSG00000007415.15	Gatad1	0.0460469	0.91543	Not_DE_young	-0.132064	0.738649	Not_DE_old
ENSMUSG00000007440.10	Pcdha11	0.173082	0.858329	Not_DE_young	0.375115	0.670751	Not_DE_old
ENSMUSG00000007458.14	M6pr	0.110865	0.712101	Not_DE_young	-0.122833	0.696983	Not_DE_old
ENSMUSG00000007476.18	Lrrc8a	0.327083	0.632435	Not_DE_young	-0.353908	0.631466	Not_DE_old
ENSMUSG00000007564.14	Ppp2r1a	0.150595	0.587209	Not_DE_young	0.137498	0.641907	Not_DE_old
ENSMUSG00000007570.15	Fance	-0.221032	0.571173	Not_DE_young	0.260852	0.501377	Not_DE_old
ENSMUSG00000007589.8	Tinf2	0.0188224	0.970335	Not_DE_young	0.110202	0.790711	Not_DE_old
ENSMUSG00000007591.14	Tssk4	1.3353	0.337278	Not_DE_young	1.35492	0.325973	Not_DE_old
ENSMUSG00000007594.9	Hapln4	-0.45431	0.164887	Not_DE_young	-0.802263	0.0187414	DE_old
ENSMUSG00000007603.8	Dus3l	-0.174461	0.723214	Not_DE_young	0.0239213	0.971019	Not_DE_old
ENSMUSG00000007610.15	Gtpbp3	-0.249483	0.66288	Not_DE_young	0.00549241	0.994494	Not_DE_old
ENSMUSG00000007613.15	Tgfbr1	-0.026091	0.952331	Not_DE_young	0.00314343	0.994778	Not_DE_old
ENSMUSG00000007617.17	Homer1	0.314474	0.779959	Not_DE_young	1.07577	0.264314	Not_DE_old
ENSMUSG00000007646.13	Rad51c	0.208007	0.661541	Not_DE_young	-0.646586	0.155665	Not_DE_old
ENSMUSG00000007655.16	Cav1	-0.97386	0.422019	Not_DE_young	0.555059	0.657864	Not_DE_old
ENSMUSG00000007656.13	Arpp19	0.485007	0.267699	Not_DE_young	0.156814	0.758244	Not_DE_old
ENSMUSG00000007659.18	Bcl2l1	-0.0118978	0.978495	Not_DE_young	0.300608	0.319295	Not_DE_old
ENSMUSG00000007670.9	Khsrp	-0.0690829	0.832195	Not_DE_young	0.187219	0.519985	Not_DE_old
ENSMUSG00000007682.5	Dio2	-2.34227	0.446666	Not_DE_young	0.540083	0.870926	Not_DE_old
ENSMUSG00000007721.5	Ccdc124	0.395665	0.314971	Not_DE_young	0.232357	0.586291	Not_DE_old
ENSMUSG00000007739.10	Cct4	-0.0883035	0.801941	Not_DE_young	-0.146042	0.674111	Not_DE_old
ENSMUSG00000007777.9	0610009B22Rik	-0.130327	0.829146	Not_DE_young	0.0225568	0.976632	Not_DE_old
ENSMUSG00000007783.9	Cpt1c	-0.113937	0.893854	Not_DE_young	1.64822	0.013692	DE_old
ENSMUSG00000007805.4	Twist2	1.69302	0.524808	Not_DE_young	3.20301	0.162843	Not_DE_old
ENSMUSG00000007812.16	Zfp655	0.0852637	0.920113	Not_DE_young	-0.548582	0.441103	Not_DE_old
ENSMUSG00000007815.13	Rhoa	0.053278	0.901512	Not_DE_young	-0.000901003	0.998765	Not_DE_old
ENSMUSG00000007817.14	Zmiz1	-0.0829208	0.900642	Not_DE_young	-0.286675	0.626626	Not_DE_old
ENSMUSG00000007827.10	Ankrd26	-0.517078	0.385597	Not_DE_young	-0.203029	0.761874	Not_DE_old
ENSMUSG00000007833.14	Aldh16a1	-0.0725198	0.921562	Not_DE_young	0.880477	0.107015	Not_DE_old
ENSMUSG00000007836.6	Hnrnpa0	0.465253	0.148861	Not_DE_young	0.394714	0.203724	Not_DE_old
ENSMUSG00000007837.10	Prrg2	0.0827477	0.795693	Not_DE_young	-0.280347	0.329462	Not_DE_old
ENSMUSG00000007850.16	Hnrnph1	0.0243799	0.957461	Not_DE_young	-0.131397	0.733426	Not_DE_old
ENSMUSG00000007867.8	Ift43	0.398823	0.428141	Not_DE_young	0.366307	0.486418	Not_DE_old
ENSMUSG00000007872.3	Id3	0.421311	0.387256	Not_DE_young	1.67211	0.00176644	DE_old
ENSMUSG00000007877.2	Tcap	-2.3597	0.565523	Not_DE_young	-1.79536	0.644369	Not_DE_old
ENSMUSG00000007880.16	Arid1a	-0.653975	0.259759	Not_DE_young	-0.495681	0.398025	Not_DE_old
ENSMUSG00000007888.15	Crlf1	-0.0340592	0.983753	Not_DE_young	1.20483	0.231357	Not_DE_old
ENSMUSG00000007891.15	Ctsd	0.014715	0.981333	Not_DE_young	0.219624	0.627447	Not_DE_old
ENSMUSG00000007892.7	Rplp1	0.21428	0.719325	Not_DE_young	0.938633	0.0731635	Not_DE_old
ENSMUSG00000007908.14	Hmgcll1	-0.095154	0.846023	Not_DE_young	-0.261659	0.558211	Not_DE_old
ENSMUSG00000007944.8	Ttc9b	1.03551	0.576242	Not_DE_young	2.94026	0.114328	Not_DE_old
ENSMUSG00000007946.10	Phox2a	0.352473	0.886681	Not_DE_young	2.05956	0.324558	Not_DE_old
ENSMUSG00000007950.8	Abhd8	0.197787	0.537374	Not_DE_young	0.140988	0.690489	Not_DE_old
ENSMUSG00000007987.12	Ift22	0.361263	0.265709	Not_DE_young	0.00996414	0.98354	Not_DE_old
ENSMUSG00000007989.6	Fzd3	-0.269852	0.506586	Not_DE_young	-0.425341	0.287791	Not_DE_old
ENSMUSG00000008028.15	1700008O03Rik	0.12694	0.938912	Not_DE_young	0.00867575	0.996038	Not_DE_old
ENSMUSG00000008035.12	Mid1ip1	-0.405959	0.193727	Not_DE_young	0.349009	0.238861	Not_DE_old
ENSMUSG00000008036.11	Ap2s1	0.452303	0.187243	Not_DE_young	0.465383	0.161566	Not_DE_old
ENSMUSG00000008090.14	Fgfrl1	-0.74673	0.629867	Not_DE_young	1.00633	0.48279	Not_DE_old
ENSMUSG00000008129.14	4930432K21Rik	-1.33727	0.52914	Not_DE_young	0.683698	0.73492	Not_DE_old
ENSMUSG00000008136.14	Fhl2	0.765239	0.635643	Not_DE_young	1.22648	0.429596	Not_DE_old
ENSMUSG00000008140.17	Emc10	0.227317	0.393041	Not_DE_young	0.217113	0.421829	Not_DE_old
ENSMUSG00000008153.11	Clstn3	0.487199	0.392084	Not_DE_young	1.88115	0.00231287	DE_old
ENSMUSG00000008167.14	Fbxw9	-0.0969403	0.813458	Not_DE_young	-0.329657	0.370215	Not_DE_old
ENSMUSG00000008193.13	Spib	2.60601	0.198045	Not_DE_young	3.69211	0.0409712	DE_old
ENSMUSG00000008200.14	Fnbp4	0.091162	0.877154	Not_DE_young	-0.238077	0.663905	Not_DE_old
ENSMUSG00000008206.16	Cers4	0.237061	0.582681	Not_DE_young	0.323533	0.448203	Not_DE_old
ENSMUSG00000008226.14	Scrn3	-0.419456	0.315592	Not_DE_young	-0.721889	0.08317	Not_DE_old
ENSMUSG00000008301.11	Phax	0.182038	0.614432	Not_DE_young	-0.0562456	0.90133	Not_DE_old
ENSMUSG00000008305.18	Tle1	0.745426	0.037273	DE_young	0.814857	0.0188261	DE_old
ENSMUSG00000008307.11	1700109H08Rik	0.200622	0.795804	Not_DE_young	0.0158163	0.98716	Not_DE_old
ENSMUSG00000008318.10	Relt	-0.511858	0.406079	Not_DE_young	-1.82609	0.00930193	DE_old
ENSMUSG00000008333.12	Snrpb2	0.323071	0.452477	Not_DE_young	0.317155	0.477305	Not_DE_old
ENSMUSG00000008348.9	Ubc	-0.335468	0.533009	Not_DE_young	-1.0782	0.0490412	DE_old
ENSMUSG00000008373.16	Prpf31	0.310107	0.291064	Not_DE_young	0.269106	0.363195	Not_DE_old
ENSMUSG00000008384.8	Sertad1	0.226753	0.876018	Not_DE_young	0.530332	0.689745	Not_DE_old
ENSMUSG00000008393.8	Carhsp1	0.105363	0.817101	Not_DE_young	0.36629	0.355852	Not_DE_old
ENSMUSG00000008398.14	Elk3	0.252841	0.316977	Not_DE_young	-0.302988	0.232519	Not_DE_old
ENSMUSG00000008429.7	Herpud2	-0.272746	0.365864	Not_DE_young	-0.486063	0.101573	Not_DE_old
ENSMUSG00000008435.15	Rdh13	0.419033	0.235524	Not_DE_young	0.0972624	0.820113	Not_DE_old
ENSMUSG00000008450.7	Nutf2	0.309706	0.425631	Not_DE_young	0.408122	0.287084	Not_DE_old
ENSMUSG00000008461.5	Fut1	-0.809883	0.426393	Not_DE_young	0.157345	0.897195	Not_DE_old
ENSMUSG00000008475.13	Arpc5	0.513044	0.363319	Not_DE_young	-0.129106	0.858186	Not_DE_old
ENSMUSG00000008489.18	Elavl2	1.27637	0.197633	Not_DE_young	2.47573	0.0137056	DE_old
ENSMUSG00000008496.18	Pou2f2	1.86568	0.172308	Not_DE_young	2.75281	0.0353248	DE_old
ENSMUSG00000008540.11	Mgst1	-1.15727	0.629629	Not_DE_young	1.92922	0.349853	Not_DE_old
ENSMUSG00000008575.17	Nfib	0.128819	0.920113	Not_DE_young	1.14987	0.228957	Not_DE_old
ENSMUSG00000008590.4	Htr3b	0.102657	0.973001	Not_DE_young	3.71152	0.169159	Not_DE_old
ENSMUSG00000008601.12	Rab25	0.118502	0.674088	Not_DE_young	0.0173902	0.963682	Not_DE_old
ENSMUSG00000008604.11	Ubqln4	-0.415035	0.188626	Not_DE_young	-0.0688951	0.860605	Not_DE_old
ENSMUSG00000008658.15	Rbfox1	-0.63717	0.680261	Not_DE_young	1.31181	0.360056	Not_DE_old
ENSMUSG00000008668.14	Rps18	0.0953902	0.874053	Not_DE_young	0.733579	0.121723	Not_DE_old
ENSMUSG00000008682.13	Rpl10	0.137482	0.779685	Not_DE_young	0.201065	0.682702	Not_DE_old
ENSMUSG00000008683.16	Rps15a	0.400529	0.410424	Not_DE_young	0.948325	0.0447305	DE_old
ENSMUSG00000008690.15	Ncaph2	-0.0603693	0.817432	Not_DE_young	0.282098	0.199614	Not_DE_old
ENSMUSG00000008730.17	Hipk1	-0.104415	0.857974	Not_DE_young	-0.224415	0.684732	Not_DE_old
ENSMUSG00000008734.9	Gprc5b	-0.485095	0.698579	Not_DE_young	1.09103	0.320421	Not_DE_old
ENSMUSG00000008763.16	Man1a2	-0.118845	0.65152	Not_DE_young	-0.21213	0.407092	Not_DE_old
ENSMUSG00000008822.15	Acyp1	-0.0163932	0.979825	Not_DE_young	0.0659862	0.910486	Not_DE_old
ENSMUSG00000008845.9	Cd163	-2.62657	0.483309	Not_DE_young	2.84925	0.223609	Not_DE_old
ENSMUSG00000008855.17	Hdac5	-0.438726	0.187072	Not_DE_young	-0.247321	0.469141	Not_DE_old
ENSMUSG00000008859.7	Rala	0.244142	0.602933	Not_DE_young	0.110555	0.844506	Not_DE_old
ENSMUSG00000008892.11	Vdac3	0.0493495	0.932474	Not_DE_young	0.212059	0.664828	Not_DE_old
ENSMUSG00000008958.14	Vps72	-0.0694847	0.810141	Not_DE_young	-0.114181	0.689929	Not_DE_old
ENSMUSG00000008976.16	Gabpa	-0.353564	0.261296	Not_DE_young	0.175881	0.597813	Not_DE_old
ENSMUSG00000008999.7	Bmp7	0.328007	0.812691	Not_DE_young	2.11004	0.0624834	Not_DE_old
ENSMUSG00000009013.5	Dynll1	0.554704	0.324101	Not_DE_young	0.482856	0.396778	Not_DE_old
ENSMUSG00000009030.14	Pdcl	-0.148591	0.552162	Not_DE_young	0.142345	0.582992	Not_DE_old
ENSMUSG00000009035.13	Tmem184b	0.193814	0.708638	Not_DE_young	-0.554357	0.257843	Not_DE_old
ENSMUSG00000009070.14	Rsph14	-0.480558	0.766881	Not_DE_young	-0.0150124	0.994145	Not_DE_old
ENSMUSG00000009073.16	Nf2	-0.289023	0.340732	Not_DE_young	-0.773844	0.0158046	DE_old
ENSMUSG00000009075.2	Cabp7	-0.365483	0.608573	Not_DE_young	-2.07634	0.00945098	DE_old
ENSMUSG00000009076.10	Zmat5	-0.395126	0.601102	Not_DE_young	0.316083	0.689085	Not_DE_old
ENSMUSG00000009079.16	Ewsr1	-0.0073972	0.986078	Not_DE_young	-0.287463	0.299481	Not_DE_old
ENSMUSG00000009090.17	Ap1b1	-0.126891	0.692092	Not_DE_young	-0.491411	0.100327	Not_DE_old
ENSMUSG00000009092.4	Derl3	-0.952549	0.291067	Not_DE_young	0.876074	0.284675	Not_DE_old
ENSMUSG00000009097.9	Tbx1	-0.3658	0.752843	Not_DE_young	1.2458	0.194039	Not_DE_old
ENSMUSG00000009108.15	Gnat2	-0.743471	0.11508	Not_DE_young	-0.802736	0.0800978	Not_DE_old
ENSMUSG00000009112.4	Bcl2l13	-0.559357	0.257536	Not_DE_young	-0.0121347	0.98614	Not_DE_old
ENSMUSG00000009114.17	2610028H24Rik	-0.543195	0.767814	Not_DE_young	2.00192	0.175365	Not_DE_old
ENSMUSG00000009145.6	Dqx1	-0.0851397	0.952331	Not_DE_young	1.59151	0.0971266	Not_DE_old
ENSMUSG00000009185.2	Ccl8	2.48872	0.250449	Not_DE_young	3.87336	0.0283115	DE_old
ENSMUSG00000009207.15	Lnp	0.178798	0.673558	Not_DE_young	-0.0861073	0.866061	Not_DE_old
ENSMUSG00000009210.10	Prr29	0.475427	0.509723	Not_DE_young	-2.70111	0.00473489	DE_old
ENSMUSG00000009216.7	Fam163b	2.0193	0.362958	Not_DE_young	9.98257	0.00480496	DE_old
ENSMUSG00000009246.14	Trpm5	-1.08234	0.0479742	DE_young	-5.37064	6.64e-06	DE_old
ENSMUSG00000009281.6	Rarres2	-0.0506774	0.98308	Not_DE_young	2.00558	0.154196	Not_DE_old
ENSMUSG00000009291.12	Pttg1ip	0.0962498	0.757605	Not_DE_young	-0.156619	0.616826	Not_DE_old
ENSMUSG00000009292.17	Trpm2	0.0536714	0.939055	Not_DE_young	0.332561	0.538931	Not_DE_old
ENSMUSG00000009293.17	Ube2g2	-0.0556461	0.874368	Not_DE_young	-0.23851	0.430362	Not_DE_old
ENSMUSG00000009376.15	Met	1.08084	0.310588	Not_DE_young	0.460782	0.705626	Not_DE_old
ENSMUSG00000009378.3	Slc16a12	-0.508662	0.114622	Not_DE_young	-1.88143	9.08e-05	DE_old
ENSMUSG00000009394.13	Syn2	-0.0455193	0.914591	Not_DE_young	-0.673661	0.051524	Not_DE_old
ENSMUSG00000009406.13	Elk1	-0.618651	0.186994	Not_DE_young	-0.23972	0.634627	Not_DE_old
ENSMUSG00000009418.15	Nav1	-0.357608	0.506089	Not_DE_young	-0.294127	0.609902	Not_DE_old
ENSMUSG00000009470.16	Tnpo1	-0.573778	0.195584	Not_DE_young	-0.289612	0.529569	Not_DE_old
ENSMUSG00000009487.9	Otog	-0.114014	0.970223	Not_DE_young	-0.855887	0.733682	Not_DE_old
ENSMUSG00000009535.13	Rnmt	-0.0450611	0.925293	Not_DE_young	-0.00891293	0.987092	Not_DE_old
ENSMUSG00000009545.14	Kcnq1	0.898048	0.378115	Not_DE_young	1.93275	0.0482809	DE_old
ENSMUSG00000009549.14	Srp14	0.196243	0.598856	Not_DE_young	0.0555934	0.906514	Not_DE_old
ENSMUSG00000009555.16	Cdk9	-0.0298002	0.921689	Not_DE_young	0.0864071	0.752982	Not_DE_old
ENSMUSG00000009563.16	Tor2a	-0.0432704	0.910171	Not_DE_young	-0.120544	0.729825	Not_DE_old
ENSMUSG00000009566.12	Fpgs	-0.172628	0.650177	Not_DE_young	0.277575	0.447839	Not_DE_old
ENSMUSG00000009569.14	Mkl2	0.000617361	0.999926	Not_DE_young	0.0525443	0.921456	Not_DE_old
ENSMUSG00000009575.14	Cbx5	-0.397101	0.328777	Not_DE_young	-0.163137	0.719972	Not_DE_old
ENSMUSG00000009585.17	Apobec3	0.73457	0.154603	Not_DE_young	0.536416	0.291456	Not_DE_old
ENSMUSG00000009614.16	Sardh	-1.18697	0.36753	Not_DE_young	1.50423	0.183239	Not_DE_old
ENSMUSG00000009621.18	Vav2	0.529667	0.23849	Not_DE_young	0.68153	0.114391	Not_DE_old
ENSMUSG00000009628.14	Tex15	3.41228	0.00979919	DE_young	2.95401	0.0157705	DE_old
ENSMUSG00000009630.9	Ppp2cb	0.144475	0.753871	Not_DE_young	0.148344	0.75802	Not_DE_old
ENSMUSG00000009633.3	G0s2	-2.63436	0.391457	Not_DE_young	-0.562465	0.865917	Not_DE_old
ENSMUSG00000009640.11	Dmap1	0.212961	0.457687	Not_DE_young	0.118315	0.714568	Not_DE_old
ENSMUSG00000009646.13	Pla2g12b	2.61904	0.429942	Not_DE_young	5.37456	0.180316	Not_DE_old
ENSMUSG00000009647.13	Mcu	0.525283	0.239364	Not_DE_young	0.395716	0.383261	Not_DE_old
ENSMUSG00000009670.11	Tex11	0.607162	0.639683	Not_DE_young	2.46734	0.0503893	Not_DE_old
ENSMUSG00000009681.9	Bcr	-0.18419	0.76713	Not_DE_young	-0.648726	0.253731	Not_DE_old
ENSMUSG00000009687.14	Fxyd5	0.973604	0.0784647	Not_DE_young	1.45145	0.00886	DE_old
ENSMUSG00000009731.4	Kcnd1	-0.146925	0.75312	Not_DE_young	-0.27153	0.547314	Not_DE_old
ENSMUSG00000009733.8	Tfcp2	-0.424675	0.428103	Not_DE_young	-0.221947	0.710979	Not_DE_old
ENSMUSG00000009734.17	Pou6f2	0.391504	0.628411	Not_DE_young	0.535914	0.511638	Not_DE_old
ENSMUSG00000009739.16	Pou6f1	-0.327117	0.393382	Not_DE_young	-0.200409	0.630358	Not_DE_old
ENSMUSG00000009741.14	Ubp1	-0.297353	0.327177	Not_DE_young	-0.160957	0.625643	Not_DE_old
ENSMUSG00000009772.15	Nuak2	-0.235716	0.620251	Not_DE_young	-0.381908	0.412958	Not_DE_old
ENSMUSG00000009828.15	Ick	0.237387	0.619988	Not_DE_young	0.501615	0.25675	Not_DE_old
ENSMUSG00000009863.14	Sdhb	-0.569199	0.483538	Not_DE_young	0.217178	0.816638	Not_DE_old
ENSMUSG00000009876.13	Cox4i2	0.472208	0.673638	Not_DE_young	0.956475	0.362077	Not_DE_old
ENSMUSG00000009894.15	Snap47	0.0457718	0.872006	Not_DE_young	-0.0405594	0.894791	Not_DE_old
ENSMUSG00000009905.5	Kdsr	-0.0878526	0.873971	Not_DE_young	-0.199111	0.700813	Not_DE_old
ENSMUSG00000009907.17	Vps4b	-0.0885808	0.844705	Not_DE_young	-0.0385515	0.942154	Not_DE_old
ENSMUSG00000009927.8	Rps25	0.311414	0.610828	Not_DE_young	0.45867	0.441361	Not_DE_old
ENSMUSG00000009995.17	Taz	-0.485505	0.319574	Not_DE_young	-0.583138	0.225051	Not_DE_old
ENSMUSG00000010021.13	Kif19a	0.0559963	0.898536	Not_DE_young	-0.463546	0.192053	Not_DE_old
ENSMUSG00000010025.19	Aldh3a2	-0.499119	0.036656	DE_young	-0.131198	0.586517	Not_DE_old
ENSMUSG00000010044.12	Zmynd10	0.985294	0.354794	Not_DE_young	0.819079	0.452911	Not_DE_old
ENSMUSG00000010045.2	Tmem115	0.0892816	0.718477	Not_DE_young	-0.0633501	0.819581	Not_DE_old
ENSMUSG00000010047.12	Hyal2	-0.460238	0.38328	Not_DE_young	0.370846	0.479991	Not_DE_old
ENSMUSG00000010048.10	Ifrd2	-0.198375	0.789085	Not_DE_young	0.665969	0.29023	Not_DE_old
ENSMUSG00000010051.15	Hyal1	-0.719344	0.459156	Not_DE_young	-0.068477	0.958628	Not_DE_old
ENSMUSG00000010054.4	Tusc2	-0.145429	0.790498	Not_DE_young	-0.374117	0.464983	Not_DE_old
ENSMUSG00000010057.8	Nprl2	0.122736	0.730085	Not_DE_young	0.0258284	0.955719	Not_DE_old
ENSMUSG00000010064.15	Slc38a3	-1.46916	0.388904	Not_DE_young	1.58851	0.275551	Not_DE_old
ENSMUSG00000010066.15	Cacna2d2	0.91112	0.151063	Not_DE_young	3.87605	3.5e-05	DE_old
ENSMUSG00000010067.13	Rassf1	-0.310365	0.74626	Not_DE_young	-0.870382	0.333987	Not_DE_old
ENSMUSG00000010080.15	Epn3	0.0936988	0.965924	Not_DE_young	3.02249	0.0430032	DE_old
ENSMUSG00000010086.17	Rnf112	0.322842	0.707743	Not_DE_young	2.24513	0.00576641	DE_old
ENSMUSG00000010095.13	Slc3a2	0.252587	0.613804	Not_DE_young	-0.144541	0.803067	Not_DE_old
ENSMUSG00000010097.13	Nxf1	-0.226283	0.346455	Not_DE_young	-0.251904	0.287084	Not_DE_old
ENSMUSG00000010110.17	Stx5a	-0.227108	0.321361	Not_DE_young	-0.395645	0.0800798	Not_DE_old
ENSMUSG00000010122.14	Slc47a1	1.18829	0.327249	Not_DE_young	4.71786	0.00174755	DE_old
ENSMUSG00000010136.14	Pifo	0.329488	0.897333	Not_DE_young	-0.646167	0.806102	Not_DE_old
ENSMUSG00000010142.12	Tnfrsf13b	0.926337	0.609491	Not_DE_young	2.89818	0.0723043	Not_DE_old
ENSMUSG00000010154.6	Spire2	0.318247	0.343732	Not_DE_young	-0.304603	0.383261	Not_DE_old
ENSMUSG00000010175.13	Prox1	-0.15731	0.744597	Not_DE_young	-0.177541	0.722285	Not_DE_old
ENSMUSG00000010205.10	Raver1	-0.250688	0.370272	Not_DE_young	-0.645103	0.0250297	DE_old
ENSMUSG00000010277.7	2610507B11Rik	-0.543399	0.140708	Not_DE_young	-0.491245	0.1648	Not_DE_old
ENSMUSG00000010290.7	AI597479	-0.184603	0.438524	Not_DE_young	-0.163279	0.512297	Not_DE_old
ENSMUSG00000010307.6	Tmem86a	0.317349	0.438541	Not_DE_young	-0.0571101	0.919483	Not_DE_old
ENSMUSG00000010358.13	Ifi35	1.03003	0.140708	Not_DE_young	0.243977	0.767163	Not_DE_old
ENSMUSG00000010362.9	Rdm1	-0.368037	0.638025	Not_DE_young	-0.862662	0.252661	Not_DE_old
ENSMUSG00000010376.14	Nedd8	0.428497	0.360286	Not_DE_young	0.363966	0.449079	Not_DE_old
ENSMUSG00000010392.8	Gosr1	-0.34412	0.197633	Not_DE_young	-0.0107553	0.978369	Not_DE_old
ENSMUSG00000010406.11	Mrpl52	0.378149	0.481534	Not_DE_young	0.667086	0.192987	Not_DE_old
ENSMUSG00000010453.12	Kansl3	-0.179952	0.569031	Not_DE_young	-0.297173	0.336872	Not_DE_old
ENSMUSG00000010461.14	Eya4	0.590986	0.663845	Not_DE_young	0.85817	0.496301	Not_DE_old
ENSMUSG00000010476.13	Ebf3	0.495308	0.712328	Not_DE_young	2.97968	0.0145122	DE_old
ENSMUSG00000010492.10	Uckl1os	-0.698158	0.187178	Not_DE_young	0.605448	0.213487	Not_DE_old
ENSMUSG00000010505.15	Myt1	-0.733815	0.359117	Not_DE_young	-0.996233	0.208598	Not_DE_old
ENSMUSG00000010517.7	Faf1	-0.133811	0.674385	Not_DE_young	-0.223661	0.475612	Not_DE_old
ENSMUSG00000010529.5	Gm266	4.95575	0.0170382	DE_young	6.57744	0.0085363	DE_old
ENSMUSG00000010538.14	Tsacc	0.207305	0.877957	Not_DE_young	0.898976	0.426389	Not_DE_old
ENSMUSG00000010554.14	Mettl16	-0.0665456	0.867248	Not_DE_young	-0.137717	0.714568	Not_DE_old
ENSMUSG00000010592.8	Dazl	0.0283428	0.986538	Not_DE_young	-0.898588	0.439791	Not_DE_old
ENSMUSG00000010601.13	Apol7a	-0.209648	0.937408	Not_DE_young	2.08033	0.264078	Not_DE_old
ENSMUSG00000010607.8	Pigyl	-0.255099	0.719649	Not_DE_young	-0.0497189	0.957143	Not_DE_old
ENSMUSG00000010608.15	Rbm25	0.0477106	0.858282	Not_DE_young	-0.301651	0.173408	Not_DE_old
ENSMUSG00000010609.15	Psen2	-0.0953675	0.813246	Not_DE_young	-0.104781	0.804337	Not_DE_old
ENSMUSG00000010651.4	Acaa1b	-0.974142	0.582554	Not_DE_young	1.2437	0.441101	Not_DE_old
ENSMUSG00000010660.2	Plcd1	1.60332	0.0424449	DE_young	1.88768	0.0146202	DE_old
ENSMUSG00000010663.4	Fads1	0.029203	0.947323	Not_DE_young	0.149124	0.679599	Not_DE_old
ENSMUSG00000010721.15	Lmbr1	-0.327212	0.349024	Not_DE_young	-0.17874	0.638031	Not_DE_old
ENSMUSG00000010751.15	Tnfrsf22	0.0616674	0.897482	Not_DE_young	-0.281799	0.490292	Not_DE_old
ENSMUSG00000010755.17	Cars	0.137504	0.831357	Not_DE_young	-0.810624	0.152587	Not_DE_old
ENSMUSG00000010760.5	Phlda2	3.31399	0.0554957	Not_DE_young	3.28596	0.0574296	Not_DE_old
ENSMUSG00000010803.13	Gabra1	0.703129	0.796205	Not_DE_young	7.64463	0.00932409	DE_old
ENSMUSG00000010825.17	Grid2ip	0.123542	0.950133	Not_DE_young	-2.02102	0.187114	Not_DE_old
ENSMUSG00000010830.7	Kdelr3	1.67666	0.0028842	DE_young	1.22485	0.0158065	DE_old
ENSMUSG00000010911.12	Apip	-0.198963	0.799163	Not_DE_young	0.647782	0.328761	Not_DE_old
ENSMUSG00000010914.10	Pdhx	-0.371672	0.561841	Not_DE_young	0.339666	0.606639	Not_DE_old
ENSMUSG00000010936.10	Vac14	-0.148799	0.711255	Not_DE_young	-0.709587	0.0605769	Not_DE_old
ENSMUSG00000011008.13	Mcoln2	2.19015	0.276357	Not_DE_young	4.7799	0.0526298	Not_DE_old
ENSMUSG00000011034.6	Slc5a1	2.04241	0.413318	Not_DE_young	4.78897	0.0613562	Not_DE_old
ENSMUSG00000011096.17	Akt1s1	-0.181223	0.561237	Not_DE_young	0.193538	0.540611	Not_DE_old
ENSMUSG00000011114.17	Tbrg1	0.686978	0.274469	Not_DE_young	0.112392	0.890858	Not_DE_old
ENSMUSG00000011148.13	Adssl1	0.353572	0.684302	Not_DE_young	0.281659	0.767492	Not_DE_old
ENSMUSG00000011158.7	Brf1	-0.148366	0.624326	Not_DE_young	-0.495821	0.0845822	Not_DE_old
ENSMUSG00000011171.11	Vipr2	0.398205	0.624773	Not_DE_young	0.587924	0.457948	Not_DE_old
ENSMUSG00000011179.7	Odc1	0.439587	0.672064	Not_DE_young	-0.481032	0.672403	Not_DE_old
ENSMUSG00000011254.16	Thg1l	0.70599	0.166204	Not_DE_young	0.491176	0.336893	Not_DE_old
ENSMUSG00000011256.16	Adam19	0.296787	0.735498	Not_DE_young	1.3511	0.0743459	Not_DE_old
ENSMUSG00000011257.19	Pabpc4	-0.00795631	0.994985	Not_DE_young	0.469147	0.414446	Not_DE_old
ENSMUSG00000011263.16	Exoc3l2	0.0331004	0.98252	Not_DE_young	-0.463349	0.682102	Not_DE_old
ENSMUSG00000011267.8	Zfp296	2.01277	0.0431795	DE_young	0.192237	0.883066	Not_DE_old
ENSMUSG00000011305.11	Plin5	-3.18244	0.29819	Not_DE_young	-0.583777	0.861666	Not_DE_old
ENSMUSG00000011306.6	Sugp1	-0.506681	0.140708	Not_DE_young	-0.294343	0.385944	Not_DE_old
ENSMUSG00000011382.7	Dhdh	-1.64019	0.0308621	DE_young	-2.12973	0.0073925	DE_old
ENSMUSG00000011427.16	Zfp790	-0.668729	0.117486	Not_DE_young	-0.316562	0.456752	Not_DE_old
ENSMUSG00000011463.5	Cpb1	-1.61655	0.420494	Not_DE_young	1.55288	0.38159	Not_DE_old
ENSMUSG00000011589.8	Fsd1	1.60653	0.141329	Not_DE_young	4.84359	0.00033852	DE_old
ENSMUSG00000011658.15	Fuz	-0.462555	0.561141	Not_DE_young	-0.294183	0.736651	Not_DE_old
ENSMUSG00000011751.16	Sptbn4	-0.325779	0.460672	Not_DE_young	-0.980817	0.0327366	DE_old
ENSMUSG00000011752.6	Pgam1	0.143662	0.740092	Not_DE_young	-0.333067	0.422995	Not_DE_old
ENSMUSG00000011831.16	Evi5	-0.177872	0.451721	Not_DE_young	0.0702831	0.800417	Not_DE_old
ENSMUSG00000011832.15	Evi5l	-0.237574	0.482681	Not_DE_young	-0.355001	0.28696	Not_DE_old
ENSMUSG00000011837.4	Snapc2	-0.133504	0.639903	Not_DE_young	-0.289026	0.285946	Not_DE_old
ENSMUSG00000011877.13	Git1	-0.0269252	0.939255	Not_DE_young	-0.124477	0.675296	Not_DE_old
ENSMUSG00000011884.13	Gltp	0.0137321	0.977308	Not_DE_young	-0.110986	0.780097	Not_DE_old
ENSMUSG00000011958.17	Bnip2	-0.246073	0.454319	Not_DE_young	0.265343	0.418341	Not_DE_old
ENSMUSG00000011960.12	Ccnt1	-0.313531	0.568377	Not_DE_young	-0.650872	0.222565	Not_DE_old
ENSMUSG00000012017.3	Scarf2	2.86014	8.57e-06	DE_young	1.74567	0.000315627	DE_old
ENSMUSG00000012076.7	Brms1l	-0.195656	0.766732	Not_DE_young	0.143971	0.843922	Not_DE_old
ENSMUSG00000012114.16	Med15	-0.0332416	0.95399	Not_DE_young	-0.335436	0.450043	Not_DE_old
ENSMUSG00000012117.13	Dhdds	-0.112389	0.691305	Not_DE_young	-0.281324	0.287013	Not_DE_old
ENSMUSG00000012123.15	Aim1l	1.21091	0.235568	Not_DE_young	2.63868	0.0112879	DE_old
ENSMUSG00000012126.16	Ubxn11	0.0097749	0.99178	Not_DE_young	-0.0523189	0.943914	Not_DE_old
ENSMUSG00000012296.15	Tjap1	-0.0176875	0.974187	Not_DE_young	-0.0527636	0.920463	Not_DE_old
ENSMUSG00000012350.15	Ehf	0.288729	0.52914	Not_DE_young	0.784513	0.0704855	Not_DE_old
ENSMUSG00000012405.15	Rpl15	0.342762	0.403522	Not_DE_young	0.706312	0.0732064	Not_DE_old
ENSMUSG00000012422.14	Tmem167	0.0335551	0.945245	Not_DE_young	0.177732	0.65652	Not_DE_old
ENSMUSG00000012428.9	Steap4	2.05735	0.115836	Not_DE_young	0.909003	0.504468	Not_DE_old
ENSMUSG00000012429.8	Mplkip	-0.286756	0.370244	Not_DE_young	-0.266723	0.411022	Not_DE_old
ENSMUSG00000012443.3	Kif11	-0.68878	0.488614	Not_DE_young	0.150267	0.904338	Not_DE_old
ENSMUSG00000012483.4	Rpa3	0.446799	0.556934	Not_DE_young	-0.0146548	0.989467	Not_DE_old
ENSMUSG00000012519.14	Mlkl	1.75039	0.0853211	Not_DE_young	0.589531	0.596631	Not_DE_old
ENSMUSG00000012520.10	Phox2b	0.265638	0.921176	Not_DE_young	2.558	0.227279	Not_DE_old
ENSMUSG00000012535.14	Tnpo3	-0.0866229	0.754007	Not_DE_young	-0.161989	0.543277	Not_DE_old
ENSMUSG00000012609.18	Ttll5	-0.305511	0.33554	Not_DE_young	-0.677224	0.0362235	DE_old
ENSMUSG00000012640.16	Zfp715	-0.40248	0.270121	Not_DE_young	-0.376402	0.298106	Not_DE_old
ENSMUSG00000012705.16	Retn	-0.0353679	0.849615	Not_DE_young	1.31016	0.598345	Not_DE_old
ENSMUSG00000012819.15	Cdh23	0.841154	0.524984	Not_DE_young	3.93657	0.00331419	DE_old
ENSMUSG00000012848.14	Rps5	0.352164	0.452663	Not_DE_young	0.881395	0.051688	Not_DE_old
ENSMUSG00000013033.16	Adgrl1	-0.0181929	0.978772	Not_DE_young	-0.0870335	0.88693	Not_DE_old
ENSMUSG00000013076.15	Amotl1	-0.0471626	0.935476	Not_DE_young	-0.0800237	0.887605	Not_DE_old
ENSMUSG00000013083.8	2200002J24Rik	-0.0205861	0.9903	Not_DE_young	-2.88511	0.0228843	DE_old
ENSMUSG00000013089.15	Etv5	-0.15445	0.801963	Not_DE_young	0.551783	0.288563	Not_DE_old
ENSMUSG00000013091.5	Tmem190	-0.516547	0.703692	Not_DE_young	0.590959	0.668414	Not_DE_old
ENSMUSG00000013150.15	Gfod2	-0.555182	0.128487	Not_DE_young	-0.624979	0.0773248	Not_DE_old
ENSMUSG00000013155.9	Enkd1	0.131508	0.848447	Not_DE_young	-0.13264	0.858948	Not_DE_old
ENSMUSG00000013158.5	4933405L10Rik	0.748208	0.620415	Not_DE_young	1.49616	0.331525	Not_DE_old
ENSMUSG00000013160.7	Atp6v0d1	0.177654	0.533009	Not_DE_young	-0.562677	0.05042	Not_DE_old
ENSMUSG00000013236.16	Ptprs	1.35092	0.00481967	DE_young	1.06886	0.0151358	DE_old
ENSMUSG00000013275.9	Slc41a1	-0.191624	0.766732	Not_DE_young	0.841682	0.123045	Not_DE_old
ENSMUSG00000013367.5	Iglon5	1.79497	0.00460456	DE_young	1.87537	0.00269818	DE_old
ENSMUSG00000013415.9	Igf2bp1	4.86086	0.0046627	DE_young	8.68271	0.000922036	DE_old
ENSMUSG00000013418.8	B4galnt2	0.636753	0.818444	Not_DE_young	6.2571	0.0289369	DE_old
ENSMUSG00000013419.6	Zfp651	-0.373332	0.385498	Not_DE_young	-0.974578	0.029449	DE_old
ENSMUSG00000013465.18	Nelfb	-0.153738	0.516097	Not_DE_young	-0.250828	0.278503	Not_DE_old
ENSMUSG00000013483.14	Card14	0.732043	0.732256	Not_DE_young	1.55491	0.42725	Not_DE_old
ENSMUSG00000013495.15	Tmem175	-0.194961	0.801859	Not_DE_young	-0.158577	0.852703	Not_DE_old
ENSMUSG00000013523.13	Bcas1	0.248412	0.906844	Not_DE_young	2.3644	0.131664	Not_DE_old
ENSMUSG00000013539.13	Tango2	-0.102959	0.872006	Not_DE_young	0.286696	0.614648	Not_DE_old
ENSMUSG00000013584.5	Aldh1a2	2.94914	0.140708	Not_DE_young	2.62158	0.133152	Not_DE_old
ENSMUSG00000013593.12	Ndufs2	-0.557005	0.291067	Not_DE_young	-0.149479	0.810193	Not_DE_old
ENSMUSG00000013611.14	Snx31	5.05855	0.135888	Not_DE_young	5.45061	0.0596337	Not_DE_old
ENSMUSG00000013622.15	Atraid	0.0116907	0.982208	Not_DE_young	-0.0963442	0.817925	Not_DE_old
ENSMUSG00000013629.16	Cad	-0.385202	0.388848	Not_DE_young	-0.0670473	0.907176	Not_DE_old
ENSMUSG00000013643.13	Lypd8	3.04232	0.368663	Not_DE_young	5.97823	0.104879	Not_DE_old
ENSMUSG00000013646.17	Sh3bp5l	-0.145598	0.580515	Not_DE_young	0.0178447	0.96065	Not_DE_old
ENSMUSG00000013662.5	Atad1	-0.0825077	0.859563	Not_DE_young	-0.22307	0.602097	Not_DE_old
ENSMUSG00000013663.7	Pten	-0.0907267	0.798157	Not_DE_young	-0.265926	0.408865	Not_DE_old
ENSMUSG00000013698.12	Pea15a	-0.146103	0.681309	Not_DE_young	-0.218821	0.536208	Not_DE_old
ENSMUSG00000013701.12	Timm23	0.167317	0.810465	Not_DE_young	0.298395	0.65905	Not_DE_old
ENSMUSG00000013707.3	Tnfaip8l2	1.54437	0.351677	Not_DE_young	1.31465	0.419252	Not_DE_old
ENSMUSG00000013736.16	Trnt1	0.267946	0.515507	Not_DE_young	0.225152	0.610098	Not_DE_old
ENSMUSG00000013787.15	Ehmt2	-0.264502	0.509422	Not_DE_young	-0.119068	0.799906	Not_DE_old
ENSMUSG00000013822.6	Elof1	0.116245	0.745786	Not_DE_young	-0.600709	0.0718385	Not_DE_old
ENSMUSG00000013833.15	Med16	-0.122993	0.63695	Not_DE_young	-0.0734081	0.803511	Not_DE_old
ENSMUSG00000013846.9	St3gal1	0.062175	0.881951	Not_DE_young	-0.597709	0.0863607	Not_DE_old
ENSMUSG00000013858.14	Tmem259	-0.0125678	0.981506	Not_DE_young	0.175977	0.654817	Not_DE_old
ENSMUSG00000013878.17	Rnf170	-0.53254	0.0866348	Not_DE_young	-0.41435	0.157098	Not_DE_old
ENSMUSG00000013921.15	Clip3	0.164353	0.713096	Not_DE_young	0.615423	0.118363	Not_DE_old
ENSMUSG00000013936.12	Myl2	-4.94842	0.999926	Not_DE_young	-3.51447	0.481565	Not_DE_old
ENSMUSG00000013973.12	Dedd	-0.49179	0.169035	Not_DE_young	-0.515202	0.139424	Not_DE_old
ENSMUSG00000013997.10	Nit1	-0.409582	0.264468	Not_DE_young	-0.320537	0.387798	Not_DE_old
ENSMUSG00000014030.15	Pax5	2.4052	0.276756	Not_DE_young	5.41057	0.0140581	DE_old
ENSMUSG00000014039.17	Prdm15	-0.628006	0.301287	Not_DE_young	-0.0278477	0.974597	Not_DE_old
ENSMUSG00000014074.17	Rnf168	-0.27308	0.294126	Not_DE_young	-0.292361	0.256003	Not_DE_old
ENSMUSG00000014075.15	Tctex1d2	0.169064	0.781264	Not_DE_young	-0.354685	0.548381	Not_DE_old
ENSMUSG00000014077.13	Chp1	-0.198402	0.6744	Not_DE_young	0.239581	0.614873	Not_DE_old
ENSMUSG00000014158.11	Trpv4	0.688159	0.594046	Not_DE_young	2.49681	0.0371818	DE_old
ENSMUSG00000014164.14	Klhl3	-0.34955	0.774679	Not_DE_young	0.144214	0.918804	Not_DE_old
ENSMUSG00000014177.10	Tvp23b	-0.0756306	0.828327	Not_DE_young	-0.280989	0.357297	Not_DE_old
ENSMUSG00000014195.15	Dnajc7	0.0176414	0.970393	Not_DE_young	0.0544431	0.89869	Not_DE_old
ENSMUSG00000014226.10	Cacybp	0.133361	0.817798	Not_DE_young	-0.16702	0.782493	Not_DE_old
ENSMUSG00000014232.14	Cluap1	-0.186434	0.756969	Not_DE_young	-0.228723	0.712479	Not_DE_old
ENSMUSG00000014243.5	Zswim7	0.0628043	0.90652	Not_DE_young	-0.388881	0.383261	Not_DE_old
ENSMUSG00000014245.8	Pigl	-0.6219	0.357992	Not_DE_young	-0.595535	0.38075	Not_DE_old
ENSMUSG00000014294.4	Ndufa2	0.0872733	0.903711	Not_DE_young	0.305134	0.628699	Not_DE_old
ENSMUSG00000014301.12	Pam16	0.167223	0.778289	Not_DE_young	0.184704	0.764586	Not_DE_old
ENSMUSG00000014303.13	Glis2	0.250881	0.461644	Not_DE_young	-0.00789925	0.987147	Not_DE_old
ENSMUSG00000014313.14	Cox6c	-0.211447	0.799698	Not_DE_young	0.0521452	0.959659	Not_DE_old
ENSMUSG00000014329.14	Bicc1	-0.371065	0.568986	Not_DE_young	0.505101	0.417759	Not_DE_old
ENSMUSG00000014349.7	Ube2z	0.308481	0.3981	Not_DE_young	0.00533155	0.992378	Not_DE_old
ENSMUSG00000014353.14	Tmem87b	-0.130726	0.687821	Not_DE_young	0.060522	0.874722	Not_DE_old
ENSMUSG00000014355.10	Anapc1	-0.434066	0.273431	Not_DE_young	-0.220288	0.605181	Not_DE_old
ENSMUSG00000014361.5	Mertk	0.276783	0.827911	Not_DE_young	0.92849	0.385944	Not_DE_old
ENSMUSG00000014402.14	Tsg101	0.20279	0.573923	Not_DE_young	-0.022483	0.964572	Not_DE_old
ENSMUSG00000014418.15	Hps5	-0.067644	0.832112	Not_DE_young	-0.0280886	0.940417	Not_DE_old
ENSMUSG00000014426.8	Map3k4	-0.156926	0.552941	Not_DE_young	-0.436838	0.0895304	Not_DE_old
ENSMUSG00000014444.16	Piezo1	-0.251823	0.831116	Not_DE_young	1.31905	0.158287	Not_DE_old
ENSMUSG00000014453.3	Blk	0.165634	0.958058	Not_DE_young	5.20415	0.0343283	DE_old
ENSMUSG00000014470.4	Rnf166	0.173532	0.527545	Not_DE_young	-0.00229299	0.995604	Not_DE_old
ENSMUSG00000014496.7	Ankrd28	0.0560887	0.951474	Not_DE_young	-0.0378158	0.969071	Not_DE_old
ENSMUSG00000014498.9	Ankrd52	-0.560465	0.401442	Not_DE_young	-0.00508708	0.995908	Not_DE_old
ENSMUSG00000014503.14	Pkd2l2	-0.358235	0.371286	Not_DE_young	-0.0102437	0.985957	Not_DE_old
ENSMUSG00000014504.16	Srp19	0.276422	0.51581	Not_DE_young	0.470957	0.249072	Not_DE_old
ENSMUSG00000014547.9	Wdfy2	-0.762285	0.425631	Not_DE_young	-0.564426	0.575937	Not_DE_old
ENSMUSG00000014550.14	Rbsn	-0.509524	0.162422	Not_DE_young	-0.379234	0.28811	Not_DE_old
ENSMUSG00000014551.8	Mrps25	-0.382729	0.533577	Not_DE_young	-0.0382723	0.964359	Not_DE_old
ENSMUSG00000014554.13	Dguok	-0.278061	0.62548	Not_DE_young	-0.243126	0.689874	Not_DE_old
ENSMUSG00000014592.19	Camta1	0.401774	0.320286	Not_DE_young	0.850811	0.0320399	DE_old
ENSMUSG00000014599.10	Csf1	1.27567	0.190678	Not_DE_young	0.0263111	0.985957	Not_DE_old
ENSMUSG00000014601.13	Strip1	-0.126669	0.618376	Not_DE_young	0.184183	0.45501	Not_DE_old
ENSMUSG00000014602.15	Kif1a	-0.410485	0.427501	Not_DE_young	-0.563901	0.274417	Not_DE_old
ENSMUSG00000014603.2	Alx3	3.66542	0.151988	Not_DE_young	8.74232	0.00394115	DE_old
ENSMUSG00000014606.14	Slc25a11	-0.0557215	0.914591	Not_DE_young	0.0912973	0.859611	Not_DE_old
ENSMUSG00000014633.15	Cmc2	-0.309882	0.702546	Not_DE_young	0.0771943	0.939684	Not_DE_old
ENSMUSG00000014668.15	Chfr	-0.194547	0.559649	Not_DE_young	0.0950719	0.803814	Not_DE_old
ENSMUSG00000014686.8	Ceacam16	-0.138224	0.949474	Not_DE_young	1.25226	0.399331	Not_DE_old
ENSMUSG00000014704.10	Hoxa2	0.235935	0.921562	Not_DE_young	3.14538	0.0510749	Not_DE_old
ENSMUSG00000014747.6	Ankrd53	-0.176381	0.942579	Not_DE_young	1.51301	0.429621	Not_DE_old
ENSMUSG00000014748.13	Tex261	-0.179395	0.503894	Not_DE_young	-0.227905	0.400358	Not_DE_old
ENSMUSG00000014763.7	Fam120b	-0.110921	0.643797	Not_DE_young	-0.34208	0.127666	Not_DE_old
ENSMUSG00000014767.16	Tbp	0.024761	0.933401	Not_DE_young	-0.0113293	0.972753	Not_DE_old
ENSMUSG00000014769.9	Psmb1	0.261905	0.552926	Not_DE_young	0.397369	0.355867	Not_DE_old
ENSMUSG00000014773.13	Dll1	1.36161	0.229109	Not_DE_young	0.568184	0.654765	Not_DE_old
ENSMUSG00000014776.6	Nol3	0.547722	0.33554	Not_DE_young	-0.011695	0.988687	Not_DE_old
ENSMUSG00000014778.10	Fhod1	-0.0989325	0.909655	Not_DE_young	0.419448	0.560819	Not_DE_old
ENSMUSG00000014786.7	Slc9a5	0.152545	0.88377	Not_DE_young	0.424875	0.652716	Not_DE_old
ENSMUSG00000014791.9	Elmo3	-0.459066	0.319656	Not_DE_young	-0.174621	0.735404	Not_DE_old
ENSMUSG00000014813.8	Stc1	2.34015	0.127112	Not_DE_young	1.13527	0.472187	Not_DE_old
ENSMUSG00000014837.14	4931428F04Rik	0.421389	0.583674	Not_DE_young	0.481998	0.540334	Not_DE_old
ENSMUSG00000014846.12	Tppp3	0.887973	0.426517	Not_DE_young	-0.791119	0.530438	Not_DE_old
ENSMUSG00000014850.15	Msh3	0.0644216	0.895524	Not_DE_young	0.631003	0.0957364	Not_DE_old
ENSMUSG00000014856.12	Tmem208	0.0565949	0.89664	Not_DE_young	0.601781	0.0753454	Not_DE_old
ENSMUSG00000014859.8	E2f4	0.0185873	0.973693	Not_DE_young	-0.183578	0.684167	Not_DE_old
ENSMUSG00000014867.9	Surf4	0.0442151	0.909138	Not_DE_young	-0.496617	0.110653	Not_DE_old
ENSMUSG00000014873.15	Surf2	-0.134163	0.655221	Not_DE_young	-0.4176	0.138159	Not_DE_old
ENSMUSG00000014905.3	Dnajb9	0.338778	0.712328	Not_DE_young	-0.314944	0.753156	Not_DE_old
ENSMUSG00000014907.9	Naf1	0.0313114	0.968385	Not_DE_young	-0.265124	0.666095	Not_DE_old
ENSMUSG00000014932.15	Yes1	-0.0671444	0.816289	Not_DE_young	0.0273513	0.93682	Not_DE_old
ENSMUSG00000014956.15	Ppp1cb	-0.0436652	0.942437	Not_DE_young	-0.0952428	0.868485	Not_DE_old
ENSMUSG00000014959.12	Gorasp2	-0.105223	0.801941	Not_DE_young	-0.275219	0.477129	Not_DE_old
ENSMUSG00000014980.14	Tsen15	0.492588	0.266319	Not_DE_young	0.195825	0.697836	Not_DE_old
ENSMUSG00000015002.16	Efr3a	0.00313916	0.997621	Not_DE_young	-0.365222	0.285946	Not_DE_old
ENSMUSG00000015013.8	Trappc2l	0.0313933	0.949974	Not_DE_young	-0.314093	0.407081	Not_DE_old
ENSMUSG00000015016.7	Acsf3	-0.385616	0.395833	Not_DE_young	-0.399527	0.384762	Not_DE_old
ENSMUSG00000015023.7	Ddx19a	-0.262673	0.275659	Not_DE_young	-0.160774	0.524456	Not_DE_old
ENSMUSG00000015027.10	Galns	-0.122978	0.697665	Not_DE_young	0.463751	0.0986689	Not_DE_old
ENSMUSG00000015053.14	Gata2	0.0922446	0.858704	Not_DE_young	3.8871	1.9e-06	DE_old
ENSMUSG00000015083.11	C8g	-0.826115	0.204303	Not_DE_young	-0.673485	0.293597	Not_DE_old
ENSMUSG00000015085.8	Entpd2	0.616547	0.32465	Not_DE_young	1.31532	0.0316129	DE_old
ENSMUSG00000015087.14	Rabl6	-0.100971	0.705555	Not_DE_young	-0.467274	0.0609484	Not_DE_old
ENSMUSG00000015090.13	Ptgds	-1.90443	0.4415	Not_DE_young	2.89667	0.17679	Not_DE_old
ENSMUSG00000015092.9	Edf1	0.193221	0.618064	Not_DE_young	0.287324	0.447823	Not_DE_old
ENSMUSG00000015093.15	Clic3	0.0425264	0.970393	Not_DE_young	1.01504	0.180286	Not_DE_old
ENSMUSG00000015094.16	Npdc1	0.150914	0.629513	Not_DE_young	0.113369	0.736946	Not_DE_old
ENSMUSG00000015095.12	Fbxw5	-0.17369	0.602876	Not_DE_young	-0.282393	0.387542	Not_DE_old
ENSMUSG00000015112.15	Slc25a13	0.123344	0.851975	Not_DE_young	0.325619	0.583583	Not_DE_old
ENSMUSG00000015120.15	Ube2i	0.0352285	0.906171	Not_DE_young	0.0970155	0.720013	Not_DE_old
ENSMUSG00000015126.9	Tsr3	0.0967336	0.791031	Not_DE_young	0.339732	0.284839	Not_DE_old
ENSMUSG00000015127.14	Unkl	0.630093	0.292807	Not_DE_young	1.75976	0.0049428	DE_old
ENSMUSG00000015133.17	Lrrk1	-0.133988	0.871223	Not_DE_young	1.03256	0.104817	Not_DE_old
ENSMUSG00000015134.15	Aldh1a3	3.40803	0.00183932	DE_young	1.56677	0.0748133	Not_DE_old
ENSMUSG00000015143.14	Actn1	-0.0413013	0.919586	Not_DE_young	0.294806	0.357895	Not_DE_old
ENSMUSG00000015149.14	Sirt2	-0.181959	0.602053	Not_DE_young	-0.334002	0.321613	Not_DE_old
ENSMUSG00000015165.16	Hnrnpl	-0.0650705	0.799265	Not_DE_young	-0.169144	0.472211	Not_DE_old
ENSMUSG00000015176.9	Nolc1	0.201199	0.725339	Not_DE_young	-0.27195	0.647763	Not_DE_old
ENSMUSG00000015189.12	Casd1	-0.181848	0.687421	Not_DE_young	0.0910646	0.862744	Not_DE_old
ENSMUSG00000015202.13	Cnksr3	-0.176388	0.697699	Not_DE_young	0.673247	0.091161	Not_DE_old
ENSMUSG00000015214.14	Mtmr1	0.370379	0.709969	Not_DE_young	0.223474	0.846172	Not_DE_old
ENSMUSG00000015217.11	Hmgb3	0.799491	0.0736263	Not_DE_young	1.43152	0.00257038	DE_old
ENSMUSG00000015222.17	Map2	-0.655754	0.0738753	Not_DE_young	-0.843778	0.0212756	DE_old
ENSMUSG00000015224.10	Cyp2j9	0.150043	0.932406	Not_DE_young	2.3494	0.0608519	Not_DE_old
ENSMUSG00000015243.4	Abca1	-0.775512	0.285889	Not_DE_young	-1.21792	0.0962818	Not_DE_old
ENSMUSG00000015247.10	Nipsnap3b	-0.0101618	0.988509	Not_DE_young	0.183325	0.708827	Not_DE_old
ENSMUSG00000015289.4	Lage3	-0.20644	0.769436	Not_DE_young	0.330329	0.629284	Not_DE_old
ENSMUSG00000015290.15	Ubl4a	-0.122319	0.680261	Not_DE_young	0.20758	0.466528	Not_DE_old
ENSMUSG00000015291.10	Gdi1	-0.120896	0.646888	Not_DE_young	0.0078429	0.982627	Not_DE_old
ENSMUSG00000015305.5	Sash1	0.423668	0.331037	Not_DE_young	1.19699	0.0076596	DE_old
ENSMUSG00000015312.8	Gadd45b	1.3072	0.180643	Not_DE_young	0.308127	0.793426	Not_DE_old
ENSMUSG00000015314.10	Slamf6	0.652406	0.829867	Not_DE_young	2.62543	0.225051	Not_DE_old
ENSMUSG00000015316.11	Slamf1	1.04801	0.56254	Not_DE_young	1.28282	0.450954	Not_DE_old
ENSMUSG00000015335.16	Zdhhc12	0.382493	0.543524	Not_DE_young	0.158107	0.837234	Not_DE_old
ENSMUSG00000015337.5	Endog	-0.00681181	0.995616	Not_DE_young	-0.112489	0.870132	Not_DE_old
ENSMUSG00000015340.10	Cybb	1.23604	0.186789	Not_DE_young	0.668439	0.493606	Not_DE_old
ENSMUSG00000015341.16	Golga7	0.304058	0.380459	Not_DE_young	0.142913	0.714285	Not_DE_old
ENSMUSG00000015342.6	Xk	-0.544752	0.194196	Not_DE_young	-1.12869	0.0127974	DE_old
ENSMUSG00000015354.8	Pcolce2	0.415132	0.474339	Not_DE_young	0.0397303	0.96174	Not_DE_old
ENSMUSG00000015355.13	Cd48	1.45725	0.222555	Not_DE_young	2.25764	0.0475918	DE_old
ENSMUSG00000015357.10	Clpx	-0.225878	0.645064	Not_DE_young	-0.268886	0.595314	Not_DE_old
ENSMUSG00000015363.13	Trabd	-0.263696	0.576835	Not_DE_young	0.185028	0.716027	Not_DE_old
ENSMUSG00000015377.9	Dennd6b	-0.101933	0.868326	Not_DE_young	-0.0207509	0.978369	Not_DE_old
ENSMUSG00000015396.3	Cd83	1.15265	0.240677	Not_DE_young	1.18771	0.207793	Not_DE_old
ENSMUSG00000015401.12	Tmem27	0.315575	0.547331	Not_DE_young	-0.0603617	0.932149	Not_DE_old
ENSMUSG00000015405.15	Ace2	0.357395	0.422546	Not_DE_young	0.806644	0.0612183	Not_DE_old
ENSMUSG00000015437.4	Gzmb	1.63656	0.591599	Not_DE_young	4.20575	0.213425	Not_DE_old
ENSMUSG00000015451.16	C4a	-0.323536	0.630411	Not_DE_young	0.230883	0.741663	Not_DE_old
ENSMUSG00000015452.14	Ager	1.05332	0.197633	Not_DE_young	1.10588	0.158893	Not_DE_old
ENSMUSG00000015461.15	Atf6b	-0.127277	0.667662	Not_DE_young	-0.208204	0.476436	Not_DE_old
ENSMUSG00000015467.14	Egfl8	0.404523	0.809957	Not_DE_young	1.81879	0.186296	Not_DE_old
ENSMUSG00000015468.14	Notch4	-0.425048	0.571163	Not_DE_young	-0.403583	0.610022	Not_DE_old
ENSMUSG00000015474.16	Ppt2	0.0995624	0.924554	Not_DE_young	0.575197	0.495097	Not_DE_old
ENSMUSG00000015476.6	Prrt1	0.326997	0.657615	Not_DE_young	-1.05788	0.144998	Not_DE_old
ENSMUSG00000015478.13	Rnf5	-0.0473693	0.92928	Not_DE_young	0.317547	0.447754	Not_DE_old
ENSMUSG00000015484.3	Fam163a	-0.130357	0.878038	Not_DE_young	-1.65756	0.031679	DE_old
ENSMUSG00000015488.14	Cacfd1	0.211483	0.627995	Not_DE_young	-0.218116	0.63982	Not_DE_old
ENSMUSG00000015501.10	Hivep2	-0.283968	0.70746	Not_DE_young	-0.183409	0.829499	Not_DE_old
ENSMUSG00000015522.18	Arnt	-0.445367	0.243762	Not_DE_young	-0.632543	0.0939024	Not_DE_old
ENSMUSG00000015533.8	Itga2	0.0583948	0.960996	Not_DE_young	0.229728	0.824896	Not_DE_old
ENSMUSG00000015536.14	Mocs2	0.606568	0.343072	Not_DE_young	0.464202	0.486154	Not_DE_old
ENSMUSG00000015542.17	Nat9	-0.105477	0.838814	Not_DE_young	-0.419242	0.354728	Not_DE_old
ENSMUSG00000015568.15	Lpl	0.237433	0.824693	Not_DE_young	-0.269678	0.81323	Not_DE_old
ENSMUSG00000015575.14	Atp6v0e	0.169968	0.648037	Not_DE_young	-0.345136	0.341629	Not_DE_old
ENSMUSG00000015579.4	Nkx2-5	4.33183	0.0599502	Not_DE_young	10.7883	0.000505774	DE_old
ENSMUSG00000015597.16	Zfp318	-0.406134	0.273249	Not_DE_young	-0.116465	0.787685	Not_DE_old
ENSMUSG00000015599.8	Ttbk1	1.00099	0.118515	Not_DE_young	3.76376	4.06e-05	DE_old
ENSMUSG00000015605.5	Srf	-1.0142	0.422019	Not_DE_young	-1.01446	0.435783	Not_DE_old
ENSMUSG00000015619.10	Gata3	2.15655	0.15053	Not_DE_young	8.52027	1.43e-05	DE_old
ENSMUSG00000015627.5	Gata5	1.94277	0.542155	Not_DE_young	5.66963	0.119563	Not_DE_old
ENSMUSG00000015647.9	Lama5	0.310509	0.698354	Not_DE_young	1.40834	0.0478192	DE_old
ENSMUSG00000015652.9	Steap1	0.445006	0.556774	Not_DE_young	0.301249	0.722658	Not_DE_old
ENSMUSG00000015653.13	Steap2	-0.753833	0.0526574	Not_DE_young	-1.78321	0.000372448	DE_old
ENSMUSG00000015656.16	Hspa8	-0.0970765	0.80456	Not_DE_young	-0.177372	0.643226	Not_DE_old
ENSMUSG00000015659.12	Serac1	-0.202151	0.758067	Not_DE_young	-0.285941	0.668446	Not_DE_old
ENSMUSG00000015668.13	Pdzd11	0.147213	0.715355	Not_DE_young	0.117976	0.790436	Not_DE_old
ENSMUSG00000015671.10	Psma2	0.504137	0.284591	Not_DE_young	0.238559	0.648417	Not_DE_old
ENSMUSG00000015672.3	Mrpl32	0.13409	0.79119	Not_DE_young	0.0223162	0.97355	Not_DE_old
ENSMUSG00000015697.14	Setdb1	-0.112028	0.683766	Not_DE_young	-0.17076	0.530707	Not_DE_old
ENSMUSG00000015702.13	Anxa9	0.552313	0.658631	Not_DE_young	0.606073	0.632041	Not_DE_old
ENSMUSG00000015709.9	Arnt2	0.666352	0.0510731	Not_DE_young	0.737888	0.0243787	DE_old
ENSMUSG00000015711.8	Prune	-0.503597	0.0559817	Not_DE_young	-0.265094	0.286021	Not_DE_old
ENSMUSG00000015714.11	Cers2	-0.107996	0.770952	Not_DE_young	0.0910033	0.819858	Not_DE_old
ENSMUSG00000015733.13	Capza2	0.359337	0.418488	Not_DE_young	0.124011	0.817394	Not_DE_old
ENSMUSG00000015745.9	Plekho1	0.840499	0.0741707	Not_DE_young	0.979123	0.0309051	DE_old
ENSMUSG00000015747.5	Vps45	-0.0246715	0.959872	Not_DE_young	0.162758	0.680817	Not_DE_old
ENSMUSG00000015748.13	Prpf3	0.0920839	0.789011	Not_DE_young	0.0996178	0.782923	Not_DE_old
ENSMUSG00000015749.12	Anp32e	0.121707	0.656254	Not_DE_young	-0.223204	0.405103	Not_DE_old
ENSMUSG00000015750.15	Aph1a	0.0295805	0.931111	Not_DE_young	-0.119623	0.685812	Not_DE_old
ENSMUSG00000015755.16	Tab2	-0.0374549	0.912006	Not_DE_young	-0.212874	0.447604	Not_DE_old
ENSMUSG00000015757.10	Ppil4	-0.0413875	0.940775	Not_DE_young	-0.198929	0.673444	Not_DE_old
ENSMUSG00000015759.10	Cnih1	0.15374	0.782151	Not_DE_young	-0.227863	0.689096	Not_DE_old
ENSMUSG00000015766.14	Eps8	0.181091	0.767814	Not_DE_young	0.145746	0.829457	Not_DE_old
ENSMUSG00000015776.12	Med22	0.208991	0.751355	Not_DE_young	0.0495081	0.953486	Not_DE_old
ENSMUSG00000015790.16	Surf1	-0.0925254	0.803683	Not_DE_young	0.000992881	0.998499	Not_DE_old
ENSMUSG00000015804.14	Med28	0.456644	0.270676	Not_DE_young	0.0950579	0.857121	Not_DE_old
ENSMUSG00000015806.12	Qdpr	-0.068084	0.842595	Not_DE_young	0.122657	0.706577	Not_DE_old
ENSMUSG00000015812.7	Gnrh1	1.80384	0.192515	Not_DE_young	1.79354	0.20805	Not_DE_old
ENSMUSG00000015829.13	Tnr	-0.0464711	0.944629	Not_DE_young	-1.73273	0.00385307	DE_old
ENSMUSG00000015837.15	Sqstm1	0.330796	0.742648	Not_DE_young	-0.197623	0.868643	Not_DE_old
ENSMUSG00000015839.6	Nfe2l2	-0.0232402	0.950932	Not_DE_young	0.222992	0.421904	Not_DE_old
ENSMUSG00000015843.10	Rxrg	-1.70154	0.488614	Not_DE_young	2.31831	0.259158	Not_DE_old
ENSMUSG00000015846.14	Rxra	0.0488834	0.937145	Not_DE_young	0.427284	0.352374	Not_DE_old
ENSMUSG00000015850.11	Adamtsl4	0.411518	0.724618	Not_DE_young	1.76547	0.0807506	Not_DE_old
ENSMUSG00000015852.13	Fcrls	1.48171	0.448332	Not_DE_young	1.48906	0.461977	Not_DE_old
ENSMUSG00000015854.7	Cd5l	3.71251	0.230484	Not_DE_young	4.31923	0.0851057	Not_DE_old
ENSMUSG00000015869.16	Prpsap1	-0.385028	0.487474	Not_DE_young	0.218795	0.718034	Not_DE_old
ENSMUSG00000015879.8	Fam184b	-0.438983	0.484016	Not_DE_young	2.23051	0.000974997	DE_old
ENSMUSG00000015880.13	Ncapg	-0.760414	0.483914	Not_DE_young	0.406887	0.727772	Not_DE_old
ENSMUSG00000015882.17	Lcorl	-0.690128	0.102011	Not_DE_young	-0.0430357	0.937231	Not_DE_old
ENSMUSG00000015889.7	Lta4h	0.0782159	0.782198	Not_DE_young	0.197897	0.444873	Not_DE_old
ENSMUSG00000015890.2	Amdhd1	1.03609	0.459693	Not_DE_young	4.58535	0.00161119	DE_old
ENSMUSG00000015932.8	Dstn	0.532067	0.608553	Not_DE_young	0.046186	0.975223	Not_DE_old
ENSMUSG00000015937.14	H2afy	0.267622	0.382993	Not_DE_young	-0.416686	0.17156	Not_DE_old
ENSMUSG00000015942.9	Gtf2ird2	-0.350814	0.462075	Not_DE_young	-0.352125	0.474733	Not_DE_old
ENSMUSG00000015943.11	Bola1	-0.349741	0.537615	Not_DE_young	-0.295582	0.630723	Not_DE_old
ENSMUSG00000015944.9	Gatsl2	-0.300771	0.545538	Not_DE_young	-0.618166	0.2029	Not_DE_old
ENSMUSG00000015947.10	Fcgr1	3.86164	0.0259993	DE_young	0.788492	0.668446	Not_DE_old
ENSMUSG00000015950.13	Ncf1	0.834506	0.253971	Not_DE_young	0.68712	0.33708	Not_DE_old
ENSMUSG00000015957.12	Wnt11	0.202092	0.937502	Not_DE_young	2.03323	0.27977	Not_DE_old
ENSMUSG00000015961.8	Adss	0.21354	0.576242	Not_DE_young	0.278554	0.466468	Not_DE_old
ENSMUSG00000015966.16	Il17rb	-0.0410117	0.981333	Not_DE_young	1.95809	0.0619125	Not_DE_old
ENSMUSG00000015968.16	Cacna1d	-0.685448	0.182393	Not_DE_young	-0.870171	0.0882062	Not_DE_old
ENSMUSG00000015970.18	Chdh	-0.871853	0.492815	Not_DE_young	2.36373	0.0390666	DE_old
ENSMUSG00000015971.4	Actr8	-0.319626	0.219616	Not_DE_young	-0.20503	0.441932	Not_DE_old
ENSMUSG00000015980.14	Lrrc27	-0.137448	0.789007	Not_DE_young	-0.970693	0.043703	DE_old
ENSMUSG00000015981.12	Stk32c	2.98024	0.0133678	DE_young	3.31752	0.00844342	DE_old
ENSMUSG00000015994.9	Fnta	0.0722063	0.856205	Not_DE_young	0.0735741	0.86143	Not_DE_old
ENSMUSG00000016018.3	Skiv2l2	0.019208	0.96269	Not_DE_young	0.286964	0.325473	Not_DE_old
ENSMUSG00000016024.9	Lbp	0.435676	0.76014	Not_DE_young	3.08736	0.0161447	DE_old
ENSMUSG00000016028.9	Celsr1	-0.745786	0.319539	Not_DE_young	-0.0301423	0.977749	Not_DE_old
ENSMUSG00000016087.13	Fli1	-0.00724927	0.999209	Not_DE_young	0.963826	0.334706	Not_DE_old
ENSMUSG00000016128.14	Stard13	-0.834837	0.0663674	Not_DE_young	-0.0980294	0.854008	Not_DE_old
ENSMUSG00000016150.15	Tenm1	2.93029	0.0738753	Not_DE_young	3.29824	0.0305913	DE_old
ENSMUSG00000016179.11	Camk1g	-0.39589	0.721297	Not_DE_young	0.18236	0.885271	Not_DE_old
ENSMUSG00000016181.9	Diexf	-0.312131	0.371286	Not_DE_young	-0.112392	0.78042	Not_DE_old
ENSMUSG00000016194.14	Hsd11b1	-2.04251	0.443303	Not_DE_young	2.11845	0.339387	Not_DE_old
ENSMUSG00000016200.13	Syt14	-0.421233	0.278953	Not_DE_young	-0.918921	0.0239924	DE_old
ENSMUSG00000016206.6	H2-M3	0.564339	0.0997261	Not_DE_young	0.520658	0.110653	Not_DE_old
ENSMUSG00000016239.11	Lonrf3	0.79051	0.62044	Not_DE_young	0.735127	0.663371	Not_DE_old
ENSMUSG00000016252.7	Atp5e	0.144539	0.830874	Not_DE_young	0.219481	0.738936	Not_DE_old
ENSMUSG00000016253.12	Nelfcd	-0.177124	0.524269	Not_DE_young	0.224553	0.412201	Not_DE_old
ENSMUSG00000016255.5	Tubb1	-0.422894	0.637879	Not_DE_young	0.993854	0.202684	Not_DE_old
ENSMUSG00000016256.10	Ctsz	0.47119	0.272813	Not_DE_young	0.685747	0.0990139	Not_DE_old
ENSMUSG00000016257.15	Slmo2	0.0854426	0.875484	Not_DE_young	0.306311	0.513193	Not_DE_old
ENSMUSG00000016262.14	Sertad4	1.00796	0.154278	Not_DE_young	1.71394	0.0157705	DE_old
ENSMUSG00000016283.13	H2-M2	-0.936535	0.630305	Not_DE_young	1.91731	0.199507	Not_DE_old
ENSMUSG00000016308.12	Ube2a	-0.110519	0.776899	Not_DE_young	-0.320508	0.370592	Not_DE_old
ENSMUSG00000016319.3	Slc25a5	0.2449	0.464644	Not_DE_young	0.362519	0.26519	Not_DE_old
ENSMUSG00000016344.14	Ppdpf	0.215369	0.612877	Not_DE_young	0.48355	0.220603	Not_DE_old
ENSMUSG00000016346.17	Kcnq2	2.26671	0.00647726	DE_young	3.50488	0.000272574	DE_old
ENSMUSG00000016349.10	Eef1a2	0.107156	0.868362	Not_DE_young	2.85552	8.07e-05	DE_old
ENSMUSG00000016356.17	Col20a1	0.266134	0.782539	Not_DE_young	1.27265	0.114688	Not_DE_old
ENSMUSG00000016382.15	Pls3	0.595949	0.150932	Not_DE_young	0.768741	0.0556357	Not_DE_old
ENSMUSG00000016386.15	Mpped2	0.037497	0.954312	Not_DE_young	-0.67537	0.164846	Not_DE_old
ENSMUSG00000016409.4	Nkap	-0.183204	0.567338	Not_DE_young	-0.51001	0.100779	Not_DE_old
ENSMUSG00000016427.7	Ndufa1	-0.130762	0.873945	Not_DE_young	0.270367	0.724074	Not_DE_old
ENSMUSG00000016458.13	Wt1	3.27389	0.20039	Not_DE_young	4.87881	0.0204283	DE_old
ENSMUSG00000016477.17	E2f3	0.202045	0.758946	Not_DE_young	0.321985	0.624792	Not_DE_old
ENSMUSG00000016481.15	Cr1l	0.107325	0.677629	Not_DE_young	-0.0917427	0.742565	Not_DE_old
ENSMUSG00000016487.15	Ppfibp1	0.001362	0.999926	Not_DE_young	0.130214	0.80683	Not_DE_old
ENSMUSG00000016493.13	Cd46	-0.0569947	0.971348	Not_DE_young	0.0404892	0.979906	Not_DE_old
ENSMUSG00000016494.9	Cd34	0.269499	0.594873	Not_DE_young	1.13909	0.0184994	DE_old
ENSMUSG00000016495.12	Plgrkt	-0.196691	0.517534	Not_DE_young	-0.255035	0.404717	Not_DE_old
ENSMUSG00000016496.7	Cd274	1.57062	0.276096	Not_DE_young	-0.145518	0.944498	Not_DE_old
ENSMUSG00000016503.16	Gtf3a	-0.43907	0.301208	Not_DE_young	0.0503949	0.92904	Not_DE_old
ENSMUSG00000016510.11	Mtif3	-0.240096	0.519563	Not_DE_young	-0.14835	0.721216	Not_DE_old
ENSMUSG00000016520.7	Lnx2	-0.262944	0.447768	Not_DE_young	-0.218909	0.550183	Not_DE_old
ENSMUSG00000016526.8	Dyrk3	0.382216	0.704799	Not_DE_young	-1.73941	0.0915427	Not_DE_old
ENSMUSG00000016528.10	Mapkapk2	0.292465	0.660998	Not_DE_young	0.317612	0.647481	Not_DE_old
ENSMUSG00000016529.5	Il10	1.57967	0.487018	Not_DE_young	3.33107	0.147814	Not_DE_old
ENSMUSG00000016534.15	Lamp2	0.183362	0.680221	Not_DE_young	-0.431321	0.312677	Not_DE_old
ENSMUSG00000016541.9	Atxn10	0.0171346	0.956877	Not_DE_young	-0.100469	0.70343	Not_DE_old
ENSMUSG00000016552.13	Foxred2	-0.541343	0.267767	Not_DE_young	-0.472101	0.332694	Not_DE_old
ENSMUSG00000016554.8	Eif3d	0.21647	0.59242	Not_DE_young	0.154242	0.728086	Not_DE_old
ENSMUSG00000016559.14	H3f3b	0.14241	0.716382	Not_DE_young	0.523541	0.129607	Not_DE_old
ENSMUSG00000016619.9	Nup50	0.0935955	0.884619	Not_DE_young	-0.249223	0.678863	Not_DE_old
ENSMUSG00000016624.15	Phf21b	-0.366223	0.324352	Not_DE_young	-0.559839	0.125084	Not_DE_old
ENSMUSG00000016637.6	Ift27	0.168828	0.65382	Not_DE_young	0.182994	0.642539	Not_DE_old
ENSMUSG00000016664.14	Pacsin2	0.418795	0.317453	Not_DE_young	0.707974	0.0800798	Not_DE_old
ENSMUSG00000016756.16	Cmah	0.335346	0.773114	Not_DE_young	1.91784	0.0494671	DE_old
ENSMUSG00000016757.10	Ttll12	0.0542407	0.896522	Not_DE_young	0.0895018	0.826588	Not_DE_old
ENSMUSG00000016758.3	Bik	1.84869	0.0018757	DE_young	1.45521	0.00700764	DE_old
ENSMUSG00000016763.14	Scube1	0.768949	0.27609	Not_DE_young	1.79676	0.0117043	DE_old
ENSMUSG00000016831.11	Tox4	-0.0455821	0.955487	Not_DE_young	-0.507492	0.422167	Not_DE_old
ENSMUSG00000016833.14	Mrps18c	0.117597	0.873398	Not_DE_young	0.0431771	0.96065	Not_DE_old
ENSMUSG00000016918.15	Sulf1	0.890758	0.467188	Not_DE_young	2.20376	0.0570426	Not_DE_old
ENSMUSG00000016921.14	Srsf6	0.0817318	0.788218	Not_DE_young	0.103547	0.736556	Not_DE_old
ENSMUSG00000016933.17	Plcg1	-0.552424	0.291164	Not_DE_young	-0.784954	0.129766	Not_DE_old
ENSMUSG00000016940.18	Kctd2	0.197205	0.587841	Not_DE_young	0.0897809	0.836495	Not_DE_old
ENSMUSG00000016942.5	Tmprss6	1.02432	0.289033	Not_DE_young	1.70227	0.0679526	Not_DE_old
ENSMUSG00000016946.5	Kctd5	0.309173	0.3981	Not_DE_young	0.594824	0.0914449	Not_DE_old
ENSMUSG00000016984.7	Etaa1	0.104522	0.845723	Not_DE_young	0.169572	0.745277	Not_DE_old
ENSMUSG00000016995.17	Matn4	-0.351753	0.841788	Not_DE_young	1.85857	0.160716	Not_DE_old
ENSMUSG00000017002.14	Slpi	0.927844	0.57297	Not_DE_young	4.85905	0.00474963	DE_old
ENSMUSG00000017007.9	Rbpjl	-1.93109	0.391633	Not_DE_young	1.63691	0.399144	Not_DE_old
ENSMUSG00000017009.3	Sdc4	1.00518	0.252905	Not_DE_young	0.471835	0.626609	Not_DE_old
ENSMUSG00000017057.9	Il13ra1	1.11404	0.226732	Not_DE_young	0.475101	0.643405	Not_DE_old
ENSMUSG00000017119.19	Nbr1	-0.530095	0.0733492	Not_DE_young	-0.197427	0.501377	Not_DE_old
ENSMUSG00000017132.17	Cyth1	-0.302534	0.435724	Not_DE_young	-0.0874224	0.856776	Not_DE_old
ENSMUSG00000017144.8	Rnd3	1.30351	0.338089	Not_DE_young	1.5582	0.235928	Not_DE_old
ENSMUSG00000017146.12	Brca1	-0.878409	0.206933	Not_DE_young	0.497383	0.465299	Not_DE_old
ENSMUSG00000017165.1	Gast	2.17359	0.19386	Not_DE_young	2.36891	0.125211	Not_DE_old
ENSMUSG00000017167.6	Cntnap1	-0.12682	0.907525	Not_DE_young	-0.113248	0.923892	Not_DE_old
ENSMUSG00000017176.17	Nt5c3b	0.0927165	0.875232	Not_DE_young	0.616413	0.18526	Not_DE_old
ENSMUSG00000017188.3	Coa3	0.0374702	0.952789	Not_DE_young	0.0302349	0.963751	Not_DE_old
ENSMUSG00000017195.15	Zpbp2	0.628276	0.579909	Not_DE_young	0.277658	0.841279	Not_DE_old
ENSMUSG00000017204.4	Gsdma	0.0307726	0.990053	Not_DE_young	1.79148	0.201502	Not_DE_old
ENSMUSG00000017210.14	Med24	-0.292975	0.403915	Not_DE_young	0.151805	0.693171	Not_DE_old
ENSMUSG00000017221.14	Psmd3	0.0278723	0.939255	Not_DE_young	-0.0456976	0.897936	Not_DE_old
ENSMUSG00000017264.16	Exosc10	0.000127227	0.999926	Not_DE_young	-0.0459834	0.892008	Not_DE_old
ENSMUSG00000017286.15	Glod4	-0.10519	0.773114	Not_DE_young	-0.160251	0.660388	Not_DE_old
ENSMUSG00000017288.15	Vps53	-0.19148	0.445439	Not_DE_young	-0.578132	0.0256595	DE_old
ENSMUSG00000017291.13	Taok1	-0.214695	0.611902	Not_DE_young	-0.177317	0.696552	Not_DE_old
ENSMUSG00000017299.13	Dnttip1	0.266613	0.444596	Not_DE_young	0.0517094	0.911957	Not_DE_old
ENSMUSG00000017307.15	Acot8	-0.260369	0.466987	Not_DE_young	-0.0658295	0.884099	Not_DE_old
ENSMUSG00000017309.11	Cd300lg	-0.300792	0.742648	Not_DE_young	-0.435459	0.639863	Not_DE_old
ENSMUSG00000017311.15	Pyy	0.231778	0.697699	Not_DE_young	0.913592	0.0838267	Not_DE_old
ENSMUSG00000017314.12	Mpp2	0.279199	0.41974	Not_DE_young	0.524449	0.114276	Not_DE_old
ENSMUSG00000017316.13	Ppy	0.284329	0.695773	Not_DE_young	1.40323	0.0323816	DE_old
ENSMUSG00000017344.4	Vtn	-0.216615	0.897553	Not_DE_young	1.78936	0.146681	Not_DE_old
ENSMUSG00000017376.15	Nlk	-0.212869	0.541192	Not_DE_young	-0.323004	0.350696	Not_DE_old
ENSMUSG00000017386.10	Traf4	0.551207	0.375936	Not_DE_young	0.157368	0.8393	Not_DE_old
ENSMUSG00000017390.15	Aldoc	0.0507301	0.908767	Not_DE_young	0.540886	0.111174	Not_DE_old
ENSMUSG00000017400.10	Stac2	2.11553	0.0300116	DE_young	0.0354641	0.97971	Not_DE_old
ENSMUSG00000017404.12	Rpl19	0.388119	0.354178	Not_DE_young	0.394928	0.341426	Not_DE_old
ENSMUSG00000017405.14	Nek8	0.449412	0.43455	Not_DE_young	1.0326	0.0619125	Not_DE_old
ENSMUSG00000017412.15	Cacnb4	0.573754	0.561038	Not_DE_young	1.24251	0.171334	Not_DE_old
ENSMUSG00000017417.14	Plxdc1	0.182119	0.885501	Not_DE_young	0.131333	0.925257	Not_DE_old
ENSMUSG00000017418.13	Arl5b	-0.211626	0.787249	Not_DE_young	-0.229356	0.780282	Not_DE_old
ENSMUSG00000017421.18	Zfp207	0.0658773	0.872484	Not_DE_young	0.342547	0.306567	Not_DE_old
ENSMUSG00000017428.16	Psmd11	-0.0936011	0.818503	Not_DE_young	-0.19501	0.618993	Not_DE_old
ENSMUSG00000017446.14	C1qtnf1	0.903437	0.145935	Not_DE_young	3.20278	0.000101466	DE_old
ENSMUSG00000017453.4	Pipox	0.0874655	0.95638	Not_DE_young	2.52289	0.0251073	DE_old
ENSMUSG00000017466.9	Timp2	0.624183	0.210923	Not_DE_young	1.73586	0.00171733	DE_old
ENSMUSG00000017478.15	Zc3h18	-0.093769	0.775625	Not_DE_young	-0.0845777	0.811762	Not_DE_old
ENSMUSG00000017485.10	Top2b	-0.0287067	0.939361	Not_DE_young	0.205129	0.484436	Not_DE_old
ENSMUSG00000017491.8	Rarb	-1.03872	0.444596	Not_DE_young	1.39975	0.246734	Not_DE_old
ENSMUSG00000017493.12	Igfbp4	0.520151	0.692092	Not_DE_young	2.71527	0.0243083	DE_old
ENSMUSG00000017499.15	Cdc6	-0.114522	0.95766	Not_DE_young	1.03956	0.517915	Not_DE_old
ENSMUSG00000017548.15	Suz12	-0.163766	0.596042	Not_DE_young	-0.230733	0.454672	Not_DE_old
ENSMUSG00000017550.14	Atad5	-0.436464	0.562337	Not_DE_young	0.41156	0.585994	Not_DE_old
ENSMUSG00000017561.16	Crlf3	0.317254	0.328554	Not_DE_young	0.608796	0.053268	Not_DE_old
ENSMUSG00000017607.9	Tns4	0.371342	0.878703	Not_DE_young	3.24662	0.0928566	Not_DE_old
ENSMUSG00000017615.12	Tnfaip1	0.00774063	0.986756	Not_DE_young	0.199709	0.516603	Not_DE_old
ENSMUSG00000017631.18	Abr	-0.232664	0.589464	Not_DE_young	0.262333	0.541817	Not_DE_old
ENSMUSG00000017639.13	Rab11fip4	1.42737	0.0245762	DE_young	1.99172	0.00255209	DE_old
ENSMUSG00000017652.16	Cd40	1.96732	0.129889	Not_DE_young	1.80813	0.147093	Not_DE_old
ENSMUSG00000017664.16	Slc35c2	-0.127264	0.845723	Not_DE_young	0.402865	0.475975	Not_DE_old
ENSMUSG00000017667.9	Zfp334	0.109481	0.829359	Not_DE_young	0.491748	0.2429	Not_DE_old
ENSMUSG00000017670.16	Elmo2	0.088569	0.7343	Not_DE_young	0.240517	0.309809	Not_DE_old
ENSMUSG00000017677.11	Wsb1	0.704467	0.3543	Not_DE_young	0.819403	0.265296	Not_DE_old
ENSMUSG00000017679.16	Ttpal	0.274554	0.570306	Not_DE_young	0.380546	0.426065	Not_DE_old
ENSMUSG00000017686.16	Rhot1	-0.185239	0.508785	Not_DE_young	-0.275762	0.320251	Not_DE_old
ENSMUSG00000017688.14	Hnf4g	-0.617178	0.469484	Not_DE_young	-0.105224	0.925257	Not_DE_old
ENSMUSG00000017692.8	Rhbdl3	0.610169	0.253186	Not_DE_young	-0.959184	0.0894968	Not_DE_old
ENSMUSG00000017697.3	Ada	-0.022179	0.995209	Not_DE_young	0.39862	0.842944	Not_DE_old
ENSMUSG00000017707.9	Serinc3	-0.139151	0.766421	Not_DE_young	0.644583	0.108067	Not_DE_old
ENSMUSG00000017713.9	Tha1	-0.0579039	0.940906	Not_DE_young	-0.131194	0.859611	Not_DE_old
ENSMUSG00000017715.11	Pgs1	0.217691	0.647638	Not_DE_young	0.384162	0.400565	Not_DE_old
ENSMUSG00000017716.15	Birc5	-0.114145	0.931115	Not_DE_young	1.5803	0.114429	Not_DE_old
ENSMUSG00000017718.15	Afmid	-0.211051	0.842605	Not_DE_young	0.919644	0.14475	Not_DE_old
ENSMUSG00000017721.15	Pigt	0.0797307	0.8595	Not_DE_young	-0.200254	0.633941	Not_DE_old
ENSMUSG00000017723.11	Wfdc2	1.15488	0.542549	Not_DE_young	4.76409	0.0171493	DE_old
ENSMUSG00000017724.14	Etv4	0.975489	0.496481	Not_DE_young	3.15968	0.015484	DE_old
ENSMUSG00000017734.15	Dbndd2	0.802394	0.291064	Not_DE_young	1.43141	0.0515942	Not_DE_old
ENSMUSG00000017737.2	Mmp9	1.81716	0.230494	Not_DE_young	3.38104	0.0159481	DE_old
ENSMUSG00000017740.17	Slc12a5	-0.0885666	0.932406	Not_DE_young	0.52798	0.512751	Not_DE_old
ENSMUSG00000017747.13	Ghdc	-0.161576	0.709969	Not_DE_young	-0.426349	0.290435	Not_DE_old
ENSMUSG00000017754.13	Pltp	0.430943	0.544432	Not_DE_young	1.29809	0.0516424	Not_DE_old
ENSMUSG00000017756.8	Slc12a7	-0.900199	0.101035	Not_DE_young	-1.21762	0.0283115	DE_old
ENSMUSG00000017760.15	Ctsa	-0.138501	0.733381	Not_DE_young	-0.221275	0.584091	Not_DE_old
ENSMUSG00000017764.2	Zswim1	-0.317547	0.448502	Not_DE_young	-0.804576	0.0581644	Not_DE_old
ENSMUSG00000017765.16	Slc12a4	0.824264	0.078856	Not_DE_young	0.625839	0.157072	Not_DE_old
ENSMUSG00000017774.19	Myo1c	0.203931	0.70065	Not_DE_young	0.0766947	0.905801	Not_DE_old
ENSMUSG00000017776.15	Crk	0.0981616	0.824702	Not_DE_young	0.220329	0.593733	Not_DE_old
ENSMUSG00000017778.14	Cox7c	0.115471	0.85708	Not_DE_young	0.596672	0.252559	Not_DE_old
ENSMUSG00000017781.17	Pitpna	0.423283	0.271248	Not_DE_young	0.476457	0.201536	Not_DE_old
ENSMUSG00000017801.15	Mlx	0.00574907	0.989662	Not_DE_young	-0.242314	0.379224	Not_DE_old
ENSMUSG00000017802.14	Fam134c	-0.131153	0.774495	Not_DE_young	-0.0904909	0.861404	Not_DE_old
ENSMUSG00000017817.11	Jph2	0.348788	0.828955	Not_DE_young	1.8405	0.168372	Not_DE_old
ENSMUSG00000017830.15	Dhx58	2.14681	0.112621	Not_DE_young	0.616715	0.689929	Not_DE_old
ENSMUSG00000017831.7	Rab5a	-0.0233588	0.971577	Not_DE_young	-0.283274	0.577634	Not_DE_old
ENSMUSG00000017832.2	Hspb9	0.977931	0.438069	Not_DE_young	-1.3183	0.394142	Not_DE_old
ENSMUSG00000017837.12	Nkiras2	-0.216176	0.544454	Not_DE_young	-0.499859	0.149275	Not_DE_old
ENSMUSG00000017843.13	Ppp2r5c	0.00314442	0.997132	Not_DE_young	-0.112925	0.726669	Not_DE_old
ENSMUSG00000017858.12	Ift52	-0.393904	0.101982	Not_DE_young	-0.618028	0.0130347	DE_old
ENSMUSG00000017861.11	Mybl2	-0.514868	0.469271	Not_DE_young	-0.426179	0.573868	Not_DE_old
ENSMUSG00000017868.16	Sgk2	1.73171	0.0862589	Not_DE_young	1.23743	0.192987	Not_DE_old
ENSMUSG00000017897.18	Eya2	1.36545	0.0556101	Not_DE_young	3.65354	9.23e-05	DE_old
ENSMUSG00000017929.13	B4galt5	0.165353	0.852802	Not_DE_young	-0.0646765	0.951556	Not_DE_old
ENSMUSG00000017943.15	Gdap1l1	0.191838	0.608713	Not_DE_young	-0.309362	0.408865	Not_DE_old
ENSMUSG00000017950.16	Hnf4a	-0.390608	0.589464	Not_DE_young	0.346119	0.642539	Not_DE_old
ENSMUSG00000017969.13	Ptgis	1.31093	0.418828	Not_DE_young	3.19199	0.039578	DE_old
ENSMUSG00000017978.18	Cadps2	0.52952	0.120592	Not_DE_young	1.40023	0.000465146	DE_old
ENSMUSG00000017999.16	Ddx27	-0.0402312	0.884802	Not_DE_young	-0.18875	0.421365	Not_DE_old
ENSMUSG00000018001.18	Cyth3	0.351138	0.409494	Not_DE_young	0.714537	0.0807506	Not_DE_old
ENSMUSG00000018008.7	Cyth4	1.24657	0.116675	Not_DE_young	1.35894	0.0702793	Not_DE_old
ENSMUSG00000018012.11	Rac3	0.806066	0.33554	Not_DE_young	1.56027	0.0541393	Not_DE_old
ENSMUSG00000018040.9	Rrp7a	0.243989	0.563545	Not_DE_young	0.025583	0.965577	Not_DE_old
ENSMUSG00000018042.17	Cyb5r3	-0.0231281	0.950212	Not_DE_young	-1.09607	0.00111116	DE_old
ENSMUSG00000018068.13	Ints2	-0.409963	0.431622	Not_DE_young	-0.338043	0.537976	Not_DE_old
ENSMUSG00000018076.12	Med13l	-0.391619	0.448611	Not_DE_young	0.0190567	0.979252	Not_DE_old
ENSMUSG00000018102.4	Hist1h2bc	0.364294	0.429165	Not_DE_young	0.239394	0.639618	Not_DE_old
ENSMUSG00000018126.15	Baiap2l2	0.103213	0.958058	Not_DE_young	1.17791	0.400068	Not_DE_old
ENSMUSG00000018143.10	Mafk	0.421537	0.716827	Not_DE_young	-0.118074	0.937101	Not_DE_old
ENSMUSG00000018160.15	Med1	-0.138506	0.756545	Not_DE_young	-0.0791566	0.878511	Not_DE_old
ENSMUSG00000018166.8	Erbb3	-0.262355	0.792303	Not_DE_young	1.47568	0.0704855	Not_DE_old
ENSMUSG00000018167.10	Stard3	0.0840729	0.871265	Not_DE_young	0.152546	0.757722	Not_DE_old
ENSMUSG00000018168.8	Ikzf3	-0.704982	0.162422	Not_DE_young	-0.65831	0.175126	Not_DE_old
ENSMUSG00000018169.12	Mfng	0.654891	0.407775	Not_DE_young	1.58942	0.0371718	DE_old
ENSMUSG00000018171.9	Vmp1	0.385332	0.645064	Not_DE_young	0.523695	0.527354	Not_DE_old
ENSMUSG00000018189.12	Uchl5	-0.187701	0.725828	Not_DE_young	0.155266	0.787792	Not_DE_old
ENSMUSG00000018196.18	Glrx2	0.00205829	0.999926	Not_DE_young	0.2243	0.635066	Not_DE_old
ENSMUSG00000018199.8	Trove2	-0.285137	0.398149	Not_DE_young	-0.779267	0.0261155	DE_old
ENSMUSG00000018209.15	Stk4	-0.0489542	0.878865	Not_DE_young	-0.0161018	0.965983	Not_DE_old
ENSMUSG00000018211.13	Wfdc15b	0.0230984	0.995315	Not_DE_young	2.30162	0.15393	Not_DE_old
ENSMUSG00000018217.12	Pmp22	0.813633	0.33554	Not_DE_young	1.91035	0.0233195	DE_old
ENSMUSG00000018238.6	Gdf9	1.25605	0.371959	Not_DE_young	0.96441	0.541828	Not_DE_old
ENSMUSG00000018239.9	Zcchc10	0.0399477	0.954348	Not_DE_young	-0.377337	0.49235	Not_DE_old
ENSMUSG00000018263.11	Tbx5	0.705616	0.729366	Not_DE_young	7.03784	0.00632718	DE_old
ENSMUSG00000018286.6	Psmb6	0.371106	0.223133	Not_DE_young	0.457852	0.120437	Not_DE_old
ENSMUSG00000018287.12	Spag7	0.331769	0.286735	Not_DE_young	0.127197	0.720085	Not_DE_old
ENSMUSG00000018293.4	Pfn1	0.419826	0.258485	Not_DE_young	0.356949	0.335015	Not_DE_old
ENSMUSG00000018322.10	Tomm34	0.167923	0.519027	Not_DE_young	-0.185982	0.491841	Not_DE_old
ENSMUSG00000018326.9	Ywhab	0.0775466	0.853484	Not_DE_young	0.196765	0.606407	Not_DE_old
ENSMUSG00000018334.17	Ksr1	0.853267	0.236039	Not_DE_young	1.23747	0.0733403	Not_DE_old
ENSMUSG00000018339.11	Gpx3	-0.272801	0.756502	Not_DE_young	1.79664	0.0189705	DE_old
ENSMUSG00000018340.13	Anxa6	0.238471	0.460625	Not_DE_young	0.0762724	0.850341	Not_DE_old
ENSMUSG00000018341.12	Il12rb2	3.65562	0.0629276	Not_DE_young	1.77352	0.273198	Not_DE_old
ENSMUSG00000018347.16	Zkscan6	0.257195	0.410424	Not_DE_young	-0.221825	0.504666	Not_DE_old
ENSMUSG00000018362.14	Kpna2	-0.148844	0.82268	Not_DE_young	-0.803014	0.168594	Not_DE_old
ENSMUSG00000018363.16	Smurf2	-0.336735	0.318005	Not_DE_young	-0.307369	0.365383	Not_DE_old
ENSMUSG00000018372.13	Cep95	-0.351791	0.449278	Not_DE_young	-0.409711	0.385511	Not_DE_old
ENSMUSG00000018377.10	Vezf1	-0.225947	0.484091	Not_DE_young	-0.241855	0.465926	Not_DE_old
ENSMUSG00000018378.13	Cuedc1	-0.303661	0.558237	Not_DE_young	-0.0599946	0.92967	Not_DE_old
ENSMUSG00000018379.17	Srsf1	0.0848669	0.798053	Not_DE_young	0.226893	0.447604	Not_DE_old
ENSMUSG00000018381.15	Abi3	-0.0798416	0.963162	Not_DE_young	0.722071	0.572717	Not_DE_old
ENSMUSG00000018387.12	Shroom1	-0.333521	0.81539	Not_DE_young	1.40514	0.218504	Not_DE_old
ENSMUSG00000018395.19	Kif3a	0.0881579	0.774679	Not_DE_young	0.219675	0.435452	Not_DE_old
ENSMUSG00000018398.18	2017-09-08	0.0432589	0.937284	Not_DE_young	0.43679	0.273935	Not_DE_old
ENSMUSG00000018401.17	Mtmr4	-0.612628	0.206933	Not_DE_young	-0.745902	0.119016	Not_DE_old
ENSMUSG00000018405.7	Mrm1	0.129843	0.733402	Not_DE_young	0.123957	0.759833	Not_DE_old
ENSMUSG00000018411.17	Mapt	-0.0331034	0.940229	Not_DE_young	-0.0296534	0.948423	Not_DE_old
ENSMUSG00000018412.16	Kansl1	-0.462345	0.194098	Not_DE_young	-0.465264	0.180316	Not_DE_old
ENSMUSG00000018415.14	Gid4	-0.710253	0.232417	Not_DE_young	-0.0711945	0.927184	Not_DE_old
ENSMUSG00000018417.14	Myo1b	0.631287	0.151988	Not_DE_young	1.4864	0.00211982	DE_old
ENSMUSG00000018425.18	Dhx40	-0.133125	0.838425	Not_DE_young	-0.621016	0.269686	Not_DE_old
ENSMUSG00000018427.7	Ypel2	-1.25369	0.0036007	DE_young	-1.41865	0.00152419	DE_old
ENSMUSG00000018428.15	Akap1	-1.28473	0.20039	Not_DE_young	-0.0374098	0.978638	Not_DE_old
ENSMUSG00000018433.14	Nol11	0.0430336	0.9164	Not_DE_young	-0.0461023	0.916287	Not_DE_old
ENSMUSG00000018442.13	Derl2	-0.378075	0.128897	Not_DE_young	-0.861384	0.00243688	DE_old
ENSMUSG00000018446.8	C1qbp	0.0294831	0.957107	Not_DE_young	0.184939	0.680817	Not_DE_old
ENSMUSG00000018449.12	Rpain	-0.232816	0.712853	Not_DE_young	0.0174905	0.983517	Not_DE_old
ENSMUSG00000018451.6	6330403K07Rik	0.596305	0.344381	Not_DE_young	0.0217446	0.981723	Not_DE_old
ENSMUSG00000018459.15	Slc13a3	1.85129	0.339804	Not_DE_young	1.28308	0.502472	Not_DE_old
ENSMUSG00000018470.8	Kcnab3	-0.596077	0.29819	Not_DE_young	-0.423812	0.473535	Not_DE_old
ENSMUSG00000018474.17	Chd3	-0.326466	0.46075	Not_DE_young	-0.556466	0.201578	Not_DE_old
ENSMUSG00000018476.7	Kdm6b	-0.524815	0.567893	Not_DE_young	-0.501458	0.605181	Not_DE_old
ENSMUSG00000018481.9	Appbp2	-0.172989	0.692092	Not_DE_young	0.0513331	0.925482	Not_DE_old
ENSMUSG00000018486.2	Wnt9b	3.73969	0.0873517	Not_DE_young	4.52092	0.0879907	Not_DE_old
ENSMUSG00000018500.2	Adora2b	-0.289698	0.763558	Not_DE_young	-1.28776	0.151321	Not_DE_old
ENSMUSG00000018501.17	Ncor1	-0.649863	0.140708	Not_DE_young	-0.514741	0.223766	Not_DE_old
ENSMUSG00000018507.16	Trpv2	0.888674	0.154749	Not_DE_young	1.72011	0.00756357	DE_old
ENSMUSG00000018509.8	Cenpv	-0.348422	0.172049	Not_DE_young	-0.57822	0.0273813	DE_old
ENSMUSG00000018537.16	Pcgf2	0.336432	0.2803	Not_DE_young	0.418766	0.162843	Not_DE_old
ENSMUSG00000018541.10	Cwc25	-0.0699009	0.905437	Not_DE_young	-0.566414	0.232267	Not_DE_old
ENSMUSG00000018547.8	Pip4k2b	0.0361606	0.912237	Not_DE_young	0.0845895	0.782923	Not_DE_old
ENSMUSG00000018548.15	Trim37	-0.0117206	0.971348	Not_DE_young	-0.697178	0.00695743	DE_old
ENSMUSG00000018554.13	Ybx2	-0.693482	0.697401	Not_DE_young	1.6226	0.301322	Not_DE_old
ENSMUSG00000018559.16	Ctdnep1	0.277889	0.367214	Not_DE_young	-0.112949	0.751119	Not_DE_old
ENSMUSG00000018565.17	Elp5	0.378856	0.473467	Not_DE_young	-0.057582	0.937101	Not_DE_old
ENSMUSG00000018566.14	Slc2a4	-2.44047	0.385141	Not_DE_young	-0.984418	0.744754	Not_DE_old
ENSMUSG00000018567.14	Gabarap	-0.00165791	0.999926	Not_DE_young	-0.243074	0.603396	Not_DE_old
ENSMUSG00000018569.12	Cldn7	0.715409	0.385498	Not_DE_young	0.627053	0.457286	Not_DE_old
ENSMUSG00000018570.17	2810408A11Rik	0.77332	0.634086	Not_DE_young	1.89965	0.188191	Not_DE_old
ENSMUSG00000018572.10	Phf23	0.0198634	0.96907	Not_DE_young	0.12849	0.749118	Not_DE_old
ENSMUSG00000018574.14	Acadvl	-1.188	0.349708	Not_DE_young	-0.112975	0.945592	Not_DE_old
ENSMUSG00000018581.15	Dnah11	-0.197751	0.848338	Not_DE_young	1.22978	0.127526	Not_DE_old
ENSMUSG00000018583.5	G3bp1	0.195365	0.608525	Not_DE_young	0.10121	0.818649	Not_DE_old
ENSMUSG00000018585.9	Atox1	0.36822	0.463122	Not_DE_young	0.701348	0.143992	Not_DE_old
ENSMUSG00000018593.12	Sparc	0.28655	0.652631	Not_DE_young	0.565386	0.344797	Not_DE_old
ENSMUSG00000018599.5	Mief2	-0.296334	0.531231	Not_DE_young	0.186126	0.718526	Not_DE_old
ENSMUSG00000018604.18	Tbx3	0.833994	0.227396	Not_DE_young	3.73098	8.84e-05	DE_old
ENSMUSG00000018623.9	Mmp7	2.54861	0.367344	Not_DE_young	4.36125	0.073028	Not_DE_old
ENSMUSG00000018634.10	Crhr1	3.30913	0.000465289	DE_young	0.31221	0.713256	Not_DE_old
ENSMUSG00000018648.15	Dusp14	0.867015	0.360147	Not_DE_young	-0.316564	0.786717	Not_DE_old
ENSMUSG00000018651.14	Tada2a	-0.245051	0.581766	Not_DE_young	-0.580946	0.173773	Not_DE_old
ENSMUSG00000018654.17	Ikzf1	1.37415	0.186931	Not_DE_young	2.11256	0.0355908	DE_old
ENSMUSG00000018659.12	Pnpo	-0.152934	0.775461	Not_DE_young	-0.325945	0.523824	Not_DE_old
ENSMUSG00000018661.17	Cog1	-0.289701	0.413718	Not_DE_young	-0.795852	0.0302602	DE_old
ENSMUSG00000018666.13	Cbx1	0.0490703	0.910532	Not_DE_young	-0.026185	0.958151	Not_DE_old
ENSMUSG00000018669.14	Cdk5rap3	-0.129294	0.683893	Not_DE_young	-0.165623	0.610204	Not_DE_old
ENSMUSG00000018672.15	Copz2	-0.400708	0.533097	Not_DE_young	-0.119856	0.881094	Not_DE_old
ENSMUSG00000018677.9	Slc25a39	-0.0787967	0.842595	Not_DE_young	-0.396635	0.238652	Not_DE_old
ENSMUSG00000018678.12	Sp2	-0.109762	0.845723	Not_DE_young	-0.258053	0.626609	Not_DE_old
ENSMUSG00000018697.14	Aatf	0.255489	0.453117	Not_DE_young	-0.129092	0.743626	Not_DE_old
ENSMUSG00000018698.15	Lhx1	-0.695687	0.407775	Not_DE_young	-0.889445	0.284675	Not_DE_old
ENSMUSG00000018707.13	Dync1h1	-0.367748	0.473982	Not_DE_young	-0.412081	0.431778	Not_DE_old
ENSMUSG00000018727.19	Cpsf4l	0.0842823	0.956611	Not_DE_young	0.279316	0.847129	Not_DE_old
ENSMUSG00000018733.10	Pex12	-0.0324809	0.947323	Not_DE_young	-0.148369	0.719249	Not_DE_old
ENSMUSG00000018736.14	Ndel1	-0.495151	0.295596	Not_DE_young	-0.622332	0.181673	Not_DE_old
ENSMUSG00000018740.14	Slc25a35	-0.864644	0.425413	Not_DE_young	-0.874813	0.433927	Not_DE_old
ENSMUSG00000018750.14	Zbtb4	-0.452833	0.212544	Not_DE_young	-0.446708	0.208732	Not_DE_old
ENSMUSG00000018752.19	Tnfsfm13	-0.298838	0.697665	Not_DE_young	0.0460856	0.987147	Not_DE_old
ENSMUSG00000018761.14	Mpdu1	-0.305665	0.365512	Not_DE_young	-0.153461	0.680985	Not_DE_old
ENSMUSG00000018765.5	Fxr2	-0.211291	0.335587	Not_DE_young	-0.244097	0.258476	Not_DE_old
ENSMUSG00000018770.9	Atp5g3	0.303165	0.414432	Not_DE_young	0.146066	0.728999	Not_DE_old
ENSMUSG00000018774.13	Cd68	0.918417	0.277089	Not_DE_young	0.658772	0.450085	Not_DE_old
ENSMUSG00000018796.12	Acsl1	-1.49441	0.391068	Not_DE_young	-0.160337	0.943251	Not_DE_old
ENSMUSG00000018800.14	Abca5	-0.531283	0.258454	Not_DE_young	-0.522809	0.258561	Not_DE_old
ENSMUSG00000018809.2	Smyd4	-0.712035	0.203017	Not_DE_young	-0.965659	0.0831204	Not_DE_old
ENSMUSG00000018819.10	Lsp1	0.404662	0.737925	Not_DE_young	2.43608	0.0226315	DE_old
ENSMUSG00000018820.13	Zfyve27	-0.0468612	0.905437	Not_DE_young	-0.191376	0.575302	Not_DE_old
ENSMUSG00000018821.3	Avpi1	-0.143506	0.902982	Not_DE_young	-0.176	0.883506	Not_DE_old
ENSMUSG00000018822.7	Sfrp5	-0.321008	0.779029	Not_DE_young	0.0227412	0.987378	Not_DE_old
ENSMUSG00000018830.8	Myh11	0.899841	0.491258	Not_DE_young	1.39545	0.268173	Not_DE_old
ENSMUSG00000018841.17	Rad51d	-0.463749	0.424266	Not_DE_young	-0.229259	0.724922	Not_DE_old
ENSMUSG00000018845.14	Unc45b	-0.165551	0.907631	Not_DE_young	0.0212037	0.989669	Not_DE_old
ENSMUSG00000018846.8	Pank3	-0.138416	0.798903	Not_DE_young	0.199035	0.708827	Not_DE_old
ENSMUSG00000018848.4	Rars	0.519875	0.348552	Not_DE_young	0.266747	0.665477	Not_DE_old
ENSMUSG00000018849.6	Wwc1	0.75509	0.409494	Not_DE_young	2.41278	0.00945098	DE_old
ENSMUSG00000018858.15	Ict1	0.321104	0.466987	Not_DE_young	-0.132319	0.804811	Not_DE_old
ENSMUSG00000018861.8	Fdxr	-0.186436	0.828031	Not_DE_young	-0.00504654	0.996485	Not_DE_old
ENSMUSG00000018862.11	Otop3	-0.659188	0.785222	Not_DE_young	4.09241	0.0440891	DE_old
ENSMUSG00000018865.8	Sult4a1	1.65749	0.00495207	DE_young	1.31852	0.0159481	DE_old
ENSMUSG00000018882.12	Mrpl45	-0.101473	0.865222	Not_DE_young	0.366538	0.470845	Not_DE_old
ENSMUSG00000018893.14	Mb	-2.11699	0.979573	Not_DE_young	-1.60352	0.682509	Not_DE_old
ENSMUSG00000018899.16	Irf1	0.60149	0.682511	Not_DE_young	-1.18458	0.442241	Not_DE_old
ENSMUSG00000018900.7	Slc22a5	-0.38516	0.549391	Not_DE_young	-0.0144297	0.987147	Not_DE_old
ENSMUSG00000018906.14	P4ha2	0.428058	0.242598	Not_DE_young	0.0311814	0.952029	Not_DE_old
ENSMUSG00000018909.15	Arrb1	-0.087819	0.931398	Not_DE_young	1.90486	0.0129397	DE_old
ENSMUSG00000018919.10	Tm4sf5	2.87456	0.391457	Not_DE_young	5.31897	0.12538	Not_DE_old
ENSMUSG00000018920.11	Cxcl16	1.69341	0.0498892	DE_young	1.31984	0.100545	Not_DE_old
ENSMUSG00000018921.11	Pelp1	0.0675188	0.830874	Not_DE_young	-0.0406204	0.910709	Not_DE_old
ENSMUSG00000018923.13	Med11	0.295957	0.568377	Not_DE_young	-0.00174649	0.998499	Not_DE_old
ENSMUSG00000018924.6	Alox15	2.33487	0.241364	Not_DE_young	5.40819	0.00244808	DE_old
ENSMUSG00000018927.3	Ccl6	-0.15721	0.938912	Not_DE_young	1.90726	0.152931	Not_DE_old
ENSMUSG00000018930.3	Ccl4	1.16887	0.543177	Not_DE_young	-0.0543787	0.984657	Not_DE_old
ENSMUSG00000018931.3	Natd1	-0.557939	0.314971	Not_DE_young	-0.610671	0.266599	Not_DE_old
ENSMUSG00000018932.9	Map2k3	1.24945	0.217267	Not_DE_young	0.804454	0.441234	Not_DE_old
ENSMUSG00000018965.11	Ywhah	0.576295	0.376578	Not_DE_young	0.0186433	0.984331	Not_DE_old
ENSMUSG00000018974.7	Sart3	-0.116997	0.694551	Not_DE_young	-0.0937502	0.773112	Not_DE_old
ENSMUSG00000018983.9	E2f2	-1.22285	0.22669	Not_DE_young	1.12976	0.203458	Not_DE_old
ENSMUSG00000018986.9	Slfn3	1.38303	0.355775	Not_DE_young	2.0443	0.165906	Not_DE_old
ENSMUSG00000018995.12	Nars2	-0.530451	0.143272	Not_DE_young	-1.03401	0.0082999	DE_old
ENSMUSG00000018999.14	Slc35b4	-0.609308	0.09059	Not_DE_young	-1.61264	0.000479261	DE_old
ENSMUSG00000019027.7	Dnah1	0.735149	0.605556	Not_DE_young	2.06738	0.103837	Not_DE_old
ENSMUSG00000019039.13	Dalrd3	-0.485021	0.255135	Not_DE_young	-0.474484	0.257771	Not_DE_old
ENSMUSG00000019054.13	Fis1	0.342172	0.371024	Not_DE_young	0.401913	0.281162	Not_DE_old
ENSMUSG00000019055.15	Plod1	0.131979	0.755892	Not_DE_young	-0.244806	0.557441	Not_DE_old
ENSMUSG00000019066.13	Rab3d	-0.0658636	0.879758	Not_DE_young	0.0248541	0.96065	Not_DE_old
ENSMUSG00000019080.7	Mfsd3	0.0676476	0.941337	Not_DE_young	0.115948	0.897367	Not_DE_old
ENSMUSG00000019082.18	Slc25a22	0.539362	0.259381	Not_DE_young	0.0403121	0.952958	Not_DE_old
ENSMUSG00000019087.13	Atp6ap1	-0.116139	0.648317	Not_DE_young	-0.502983	0.0412304	DE_old
ENSMUSG00000019088.13	Dnase1l1	-0.200783	0.80781	Not_DE_young	0.606483	0.390549	Not_DE_old
ENSMUSG00000019122.8	Ccl9	1.08045	0.441807	Not_DE_young	1.42582	0.300282	Not_DE_old
ENSMUSG00000019124.10	Scrn1	-0.235961	0.502194	Not_DE_young	-0.528125	0.124582	Not_DE_old
ENSMUSG00000019132.10	BC005537	0.0592067	0.919586	Not_DE_young	-0.500253	0.287926	Not_DE_old
ENSMUSG00000019139.9	Isyna1	0.145756	0.787117	Not_DE_young	0.416887	0.386891	Not_DE_old
ENSMUSG00000019143.15	Hars2	-0.154028	0.620251	Not_DE_young	-0.0469831	0.901876	Not_DE_old
ENSMUSG00000019146.2	Cacng2	3.26788	0.00197981	DE_young	3.29735	0.00107535	DE_old
ENSMUSG00000019158.8	Tmem160	0.0384878	0.956152	Not_DE_young	0.531636	0.287254	Not_DE_old
ENSMUSG00000019173.11	Rab5c	0.320075	0.316977	Not_DE_young	0.0795333	0.842345	Not_DE_old
ENSMUSG00000019178.17	Styxl1	-0.230296	0.887977	Not_DE_young	0.607562	0.674332	Not_DE_old
ENSMUSG00000019179.10	Mdh2	-0.136247	0.838814	Not_DE_young	0.315152	0.604251	Not_DE_old
ENSMUSG00000019188.16	H13	0.122206	0.787616	Not_DE_young	0.223216	0.610204	Not_DE_old
ENSMUSG00000019189.13	Rnf145	0.16656	0.581186	Not_DE_young	-0.229106	0.455913	Not_DE_old
ENSMUSG00000019194.14	Scn1b	0.770398	0.146074	Not_DE_young	1.77022	0.00224228	DE_old
ENSMUSG00000019210.10	Atp6v1e1	0.0305202	0.954112	Not_DE_young	-0.877776	0.0332859	DE_old
ENSMUSG00000019214.13	Chtf18	0.0245097	0.987044	Not_DE_young	0.662323	0.503713	Not_DE_old
ENSMUSG00000019230.14	Lhx9	1.32836	0.489002	Not_DE_young	8.04443	0.000383738	DE_old
ENSMUSG00000019235.8	Rps6kl1	0.0388169	0.95432	Not_DE_young	-0.265725	0.633941	Not_DE_old
ENSMUSG00000019254.16	Ppp1r12c	0.0304449	0.947581	Not_DE_young	-0.148409	0.70166	Not_DE_old
ENSMUSG00000019256.17	Ahr	0.0162261	0.981712	Not_DE_young	0.519389	0.248609	Not_DE_old
ENSMUSG00000019261.2	Map1s	0.456077	0.49096	Not_DE_young	0.546198	0.414091	Not_DE_old
ENSMUSG00000019278.4	Dpep1	0.46673	0.863159	Not_DE_young	2.97719	0.170075	Not_DE_old
ENSMUSG00000019295.8	Tmem129	-0.571016	0.0800041	Not_DE_young	-0.2131	0.514643	Not_DE_old
ENSMUSG00000019297.8	Nop9	0.0544626	0.885636	Not_DE_young	0.361712	0.230751	Not_DE_old
ENSMUSG00000019301.5	Hsd17b1	1.04437	0.544024	Not_DE_young	0.59269	0.75361	Not_DE_old
ENSMUSG00000019302.16	Atp6v0a1	-0.15684	0.643791	Not_DE_young	-0.356834	0.265625	Not_DE_old
ENSMUSG00000019303.14	Psmc3ip	-0.449093	0.589114	Not_DE_young	0.45028	0.589586	Not_DE_old
ENSMUSG00000019312.10	Grb7	-0.336783	0.633258	Not_DE_young	0.164682	0.83921	Not_DE_old
ENSMUSG00000019320.13	Noxo1	-0.651659	0.478459	Not_DE_young	-0.5107	0.601378	Not_DE_old
ENSMUSG00000019326.14	Aoc3	-0.962332	0.533178	Not_DE_young	-0.144656	0.943653	Not_DE_old
ENSMUSG00000019338.13	Zfp687	-0.623124	0.192145	Not_DE_young	-0.44522	0.349981	Not_DE_old
ENSMUSG00000019359.14	Gdpd2	3.8629	0.276413	Not_DE_young	6.04568	0.0928566	Not_DE_old
ENSMUSG00000019362.7	D8Ertd738e	0.206179	0.572088	Not_DE_young	0.00700483	0.989434	Not_DE_old
ENSMUSG00000019368.13	Sec14l4	-1.35412	0.204055	Not_DE_young	0.318043	0.782212	Not_DE_old
ENSMUSG00000019370.10	Calm3	0.0733157	0.831069	Not_DE_young	0.0755618	0.8348	Not_DE_old
ENSMUSG00000019373.11	Cops3	-0.00663064	0.989467	Not_DE_young	-0.311835	0.310907	Not_DE_old
ENSMUSG00000019428.16	Fkbp8	-0.019186	0.966069	Not_DE_young	0.19077	0.569894	Not_DE_old
ENSMUSG00000019429.7	Ffar3	-0.0889307	0.950241	Not_DE_young	-2.86742	0.0241452	DE_old
ENSMUSG00000019432.15	Ddx39b	-0.282904	0.323095	Not_DE_young	-0.282963	0.320251	Not_DE_old
ENSMUSG00000019433.8	Gipc1	0.484615	0.088107	Not_DE_young	0.611525	0.0278719	DE_old
ENSMUSG00000019437.17	Tlcd1	0.324068	0.530219	Not_DE_young	-0.135966	0.829877	Not_DE_old
ENSMUSG00000019461.12	Plscr3	-0.0943815	0.870971	Not_DE_young	-0.307266	0.55232	Not_DE_old
ENSMUSG00000019464.5	Ptger1	-0.213339	0.491536	Not_DE_young	-0.159477	0.638254	Not_DE_old
ENSMUSG00000019467.13	Arhgef25	0.581648	0.356147	Not_DE_young	0.480709	0.455729	Not_DE_old
ENSMUSG00000019470.12	Xab2	-0.112858	0.682723	Not_DE_young	-0.0848191	0.780188	Not_DE_old
ENSMUSG00000019471.9	Cdc37	0.15673	0.509422	Not_DE_young	0.191711	0.422846	Not_DE_old
ENSMUSG00000019478.15	Rab4a	0.125607	0.651752	Not_DE_young	0.12622	0.668244	Not_DE_old
ENSMUSG00000019487.10	Trip10	-0.169116	0.79815	Not_DE_young	0.616396	0.267761	Not_DE_old
ENSMUSG00000019494.14	Cops6	0.0949049	0.847468	Not_DE_young	0.503756	0.212888	Not_DE_old
ENSMUSG00000019505.7	Ubb	-0.0612491	0.892561	Not_DE_young	-0.642296	0.0821229	Not_DE_old
ENSMUSG00000019518.10	Ap4m1	-0.611976	0.367344	Not_DE_young	0.0569111	0.949818	Not_DE_old
ENSMUSG00000019528.18	Gyg	-0.518928	0.371302	Not_DE_young	-0.344925	0.574806	Not_DE_old
ENSMUSG00000019539.10	Rcn3	0.701267	0.219445	Not_DE_young	1.79426	0.00344741	DE_old
ENSMUSG00000019558.14	Slc6a8	0.325016	0.629844	Not_DE_young	0.157805	0.84355	Not_DE_old
ENSMUSG00000019564.12	Arid3a	-0.123657	0.859055	Not_DE_young	0.591816	0.292139	Not_DE_old
ENSMUSG00000019577.6	Pdk4	-2.47585	0.351949	Not_DE_young	-0.988835	0.721222	Not_DE_old
ENSMUSG00000019578.11	Ubxn6	-0.0886933	0.804385	Not_DE_young	0.0477565	0.908174	Not_DE_old
ENSMUSG00000019579.13	Mydgf	0.224715	0.503482	Not_DE_young	0.336543	0.305291	Not_DE_old
ENSMUSG00000019590.16	Cyb561	0.0743836	0.789984	Not_DE_young	0.170648	0.510339	Not_DE_old
ENSMUSG00000019647.16	Sema6a	0.506233	0.416738	Not_DE_young	0.963306	0.104817	Not_DE_old
ENSMUSG00000019659.8	Ccdc12	0.185584	0.663439	Not_DE_young	0.0164588	0.978369	Not_DE_old
ENSMUSG00000019689.4	1110001J03Rik	-0.0563463	0.957418	Not_DE_young	0.328034	0.704869	Not_DE_old
ENSMUSG00000019699.15	Akt3	-0.113353	0.717392	Not_DE_young	-0.446714	0.119287	Not_DE_old
ENSMUSG00000019710.13	Mrpl24	-0.246039	0.429995	Not_DE_young	-0.0560649	0.887665	Not_DE_old
ENSMUSG00000019715.14	Gle1	-0.558285	0.0942804	Not_DE_young	0.0799245	0.837621	Not_DE_old
ENSMUSG00000019718.8	L3hypdh	-1.81488	0.33187	Not_DE_young	0.375527	0.860527	Not_DE_old
ENSMUSG00000019726.10	Lyst	-0.793713	0.337855	Not_DE_young	-0.626791	0.459087	Not_DE_old
ENSMUSG00000019731.13	Slc35e1	-0.469372	0.420776	Not_DE_young	-0.801965	0.165227	Not_DE_old
ENSMUSG00000019732.14	Calr3	-0.406831	0.684324	Not_DE_young	0.140532	0.906514	Not_DE_old
ENSMUSG00000019734.16	Tmc4	-0.316445	0.44626	Not_DE_young	-0.424178	0.306567	Not_DE_old
ENSMUSG00000019737.14	Syne4	-0.469483	0.151486	Not_DE_young	-0.369554	0.244175	Not_DE_old
ENSMUSG00000019738.15	Polr2i	0.110982	0.84664	Not_DE_young	0.137734	0.815638	Not_DE_old
ENSMUSG00000019756.10	Prl8a1	0.864915	0.582571	Not_DE_young	0.159453	0.938523	Not_DE_old
ENSMUSG00000019761.9	Krt10	0.543807	0.491006	Not_DE_young	0.474249	0.571593	Not_DE_old
ENSMUSG00000019762.4	Iyd	0.346948	0.823444	Not_DE_young	3.82915	0.00662068	DE_old
ENSMUSG00000019763.11	Rmnd1	-0.567548	0.373412	Not_DE_young	-0.367429	0.587912	Not_DE_old
ENSMUSG00000019767.12	Ccdc170	-1.32394	0.566902	Not_DE_young	2.16301	0.208869	Not_DE_old
ENSMUSG00000019768.16	Esr1	1.03909	0.526504	Not_DE_young	3.20939	0.0377659	DE_old
ENSMUSG00000019772.4	Vip	0.278658	0.926401	Not_DE_young	2.48491	0.270464	Not_DE_old
ENSMUSG00000019773.7	Fbxo5	0.118138	0.883725	Not_DE_young	0.64222	0.323116	Not_DE_old
ENSMUSG00000019774.8	Mtrf1l	-0.105533	0.845173	Not_DE_young	0.0625337	0.91938	Not_DE_old
ENSMUSG00000019775.17	Rgs17	0.818854	0.25775	Not_DE_young	0.245867	0.775775	Not_DE_old
ENSMUSG00000019777.16	Hdac2	-0.0835838	0.751281	Not_DE_young	-0.103001	0.703973	Not_DE_old
ENSMUSG00000019779.14	Frk	-0.28167	0.426303	Not_DE_young	0.125397	0.752403	Not_DE_old
ENSMUSG00000019782.9	Rwdd1	0.00271979	0.999866	Not_DE_young	-1.0091	0.0561564	Not_DE_old
ENSMUSG00000019787.8	Trdn	-4.56727	0.999926	Not_DE_young	-2.96834	0.576783	Not_DE_old
ENSMUSG00000019789.8	Hey2	-0.024734	0.990099	Not_DE_young	0.828743	0.48888	Not_DE_old
ENSMUSG00000019790.16	Stxbp5	-0.0301741	0.942519	Not_DE_young	-0.02593	0.952918	Not_DE_old
ENSMUSG00000019791.11	Hint3	-0.509594	0.165862	Not_DE_young	-0.617497	0.089202	Not_DE_old
ENSMUSG00000019792.7	Trmt11	0.378827	0.4196	Not_DE_young	-0.0997939	0.869144	Not_DE_old
ENSMUSG00000019794.13	Katna1	0.294576	0.487018	Not_DE_young	-0.29924	0.507018	Not_DE_old
ENSMUSG00000019795.17	Pcmt1	0.242885	0.488614	Not_DE_young	0.0582407	0.897839	Not_DE_old
ENSMUSG00000019796.12	Lrp11	0.00247799	0.999209	Not_DE_young	-0.781845	0.0344543	DE_old
ENSMUSG00000019797.10	1700021F05Rik	0.10818	0.894066	Not_DE_young	0.357511	0.613786	Not_DE_old
ENSMUSG00000019802.13	Sec63	-0.286283	0.324352	Not_DE_young	-0.495233	0.0849515	Not_DE_old
ENSMUSG00000019803.11	Nr2e1	3.29014	0.324842	Not_DE_young	6.42089	0.0283436	DE_old
ENSMUSG00000019804.12	Snx3	0.0657421	0.866257	Not_DE_young	-0.262906	0.4395	Not_DE_old
ENSMUSG00000019806.13	Aig1	0.0543165	0.872006	Not_DE_young	-0.532865	0.0617786	Not_DE_old
ENSMUSG00000019808.8	Adat2	-0.499428	0.447153	Not_DE_young	0.197626	0.793929	Not_DE_old
ENSMUSG00000019809.16	Pex3	-0.187056	0.514805	Not_DE_young	-0.329986	0.239489	Not_DE_old
ENSMUSG00000019810.15	Fuca2	0.1114	0.713534	Not_DE_young	0.0764031	0.821353	Not_DE_old
ENSMUSG00000019813.15	Cep57l1	-0.674653	0.307431	Not_DE_young	-0.721538	0.268203	Not_DE_old
ENSMUSG00000019814.4	Ltv1	0.2222	0.630488	Not_DE_young	0.0197189	0.97627	Not_DE_old
ENSMUSG00000019817.18	Plagl1	1.13764	0.222555	Not_DE_young	0.855406	0.360911	Not_DE_old
ENSMUSG00000019818.15	Cd164	0.0566093	0.927114	Not_DE_young	-1.08254	0.0356257	DE_old
ENSMUSG00000019820.9	Utrn	-0.454547	0.382702	Not_DE_young	-0.60996	0.233288	Not_DE_old
ENSMUSG00000019822.12	Smpd2	-0.159033	0.711553	Not_DE_young	-0.645309	0.106086	Not_DE_old
ENSMUSG00000019823.17	Mical1	0.449181	0.666547	Not_DE_young	1.9881	0.0345791	DE_old
ENSMUSG00000019826.10	Zbtb24	-0.368643	0.229109	Not_DE_young	-0.47005	0.117501	Not_DE_old
ENSMUSG00000019828.13	Grm1	0.873894	0.426964	Not_DE_young	1.5693	0.129766	Not_DE_old
ENSMUSG00000019831.14	Wasf1	0.744126	0.23921	Not_DE_young	1.21285	0.0471781	DE_old
ENSMUSG00000019832.3	Rab32	1.25763	0.140708	Not_DE_young	2.20674	0.0110659	DE_old
ENSMUSG00000019837.7	Gtf3c6	-0.31658	0.389483	Not_DE_young	0.349032	0.322615	Not_DE_old
ENSMUSG00000019838.10	Slc16a10	-0.641423	0.114831	Not_DE_young	-1.38866	0.00290368	DE_old
ENSMUSG00000019841.15	Rev3l	-0.385001	0.429293	Not_DE_young	0.244084	0.640322	Not_DE_old
ENSMUSG00000019842.6	Traf3ip2	0.309759	0.437596	Not_DE_young	0.441636	0.25675	Not_DE_old
ENSMUSG00000019843.14	Fyn	1.09107	0.0150599	DE_young	0.855834	0.0400425	DE_old
ENSMUSG00000019845.7	Tube1	-0.423191	0.619204	Not_DE_young	0.202085	0.831239	Not_DE_old
ENSMUSG00000019846.11	Lama4	-0.726964	0.444548	Not_DE_young	0.698253	0.447701	Not_DE_old
ENSMUSG00000019849.10	Prep	0.256934	0.488162	Not_DE_young	0.0805187	0.863255	Not_DE_old
ENSMUSG00000019850.11	Tnfaip3	0.329774	0.890267	Not_DE_young	-1.63421	0.462531	Not_DE_old
ENSMUSG00000019851.7	Perp	0.805107	0.190515	Not_DE_young	1.3041	0.0321924	DE_old
ENSMUSG00000019852.6	Arfgef3	-1.13047	0.343509	Not_DE_young	-0.232716	0.871065	Not_DE_old
ENSMUSG00000019853.5	Hebp2	1.15107	0.246769	Not_DE_young	2.63725	0.0100015	DE_old
ENSMUSG00000019854.16	Reps1	-0.14664	0.710068	Not_DE_young	-0.528306	0.14406	Not_DE_old
ENSMUSG00000019856.13	Fam184a	0.367338	0.542549	Not_DE_young	-0.672068	0.273474	Not_DE_old
ENSMUSG00000019857.6	Asf1a	-0.0109302	0.989472	Not_DE_young	0.202973	0.720319	Not_DE_old
ENSMUSG00000019861.14	Gopc	-0.166978	0.53655	Not_DE_young	-0.234029	0.385944	Not_DE_old
ENSMUSG00000019863.6	Qrsl1	0.165257	0.669094	Not_DE_young	0.264227	0.484623	Not_DE_old
ENSMUSG00000019864.13	Rtn4ip1	-0.28099	0.488839	Not_DE_young	-0.181046	0.688689	Not_DE_old
ENSMUSG00000019865.9	Nmbr	0.839337	0.723541	Not_DE_young	2.99588	0.11998	Not_DE_old
ENSMUSG00000019866.13	Aim1	0.845967	0.168576	Not_DE_young	0.529547	0.399144	Not_DE_old
ENSMUSG00000019868.16	Vta1	0.329106	0.362765	Not_DE_young	0.250615	0.506829	Not_DE_old
ENSMUSG00000019872.13	Smpdl3a	-0.603447	0.394238	Not_DE_young	0.313827	0.678609	Not_DE_old
ENSMUSG00000019873.7	Reep3	-0.280942	0.44302	Not_DE_young	-0.535685	0.138035	Not_DE_old
ENSMUSG00000019874.11	Fabp7	0.868339	0.668623	Not_DE_young	2.28705	0.210587	Not_DE_old
ENSMUSG00000019876.15	Pkib	0.338897	0.268498	Not_DE_young	-0.246233	0.447754	Not_DE_old
ENSMUSG00000019877.10	Serinc1	-0.0211831	0.970755	Not_DE_young	-0.171616	0.710296	Not_DE_old
ENSMUSG00000019878.7	Hsf2	-0.41183	0.162832	Not_DE_young	-0.762705	0.0145122	DE_old
ENSMUSG00000019880.9	Rspo3	1.02304	0.606455	Not_DE_young	3.8953	0.0391586	DE_old
ENSMUSG00000019883.10	Echdc1	-0.99755	0.116558	Not_DE_young	-0.528682	0.3929	Not_DE_old
ENSMUSG00000019889.9	Ptprk	0.402157	0.451721	Not_DE_young	1.20171	0.0228389	DE_old
ENSMUSG00000019890.3	Nts	2.9159	0.232022	Not_DE_young	3.94995	0.275054	Not_DE_old
ENSMUSG00000019891.13	Dcbld1	1.47882	0.116632	Not_DE_young	1.48405	0.0990139	Not_DE_old
ENSMUSG00000019892.12	Lrriq1	0.111877	0.956323	Not_DE_young	0.971888	0.518198	Not_DE_old
ENSMUSG00000019893.11	Ros1	-0.342003	0.902107	Not_DE_young	3.67239	0.0696662	Not_DE_old
ENSMUSG00000019894.13	Slc6a15	1.10591	0.241472	Not_DE_young	1.95451	0.0343872	DE_old
[truncated: 17,296 more rows]
