# Supplementary material for: The Polycomb-Dependent Epigenome Controls β Cell Dysfunction, Dedifferentiation, and Diabetes
Source: Cell Metab. 2018 Jun 5;27(6):1294–1308.e7. doi: 10.1016/j.cmet.2018.04.013 (PMC5989056; doi:10.1016/j.cmet.2018.04.013)
Supplement: Table S4. GSEA Reports for KO versus Ctrl RNA-Seq Data at 25 Weeks of Age, Related to Figure 5 [file mmc5.xlsx]

## Sheet: C2CP_KO_Report
Supplementary Table 4: GSEA reports for KO vs Ctrl RNA-seq data at 25 weeks of age.(Related to Figure 5)
See all tabs
C2CP: prebuilt Canonical pathways from BioCarta, KEGG and Reactome from MSigDB collection
DE (Definitive endoderm), GT (Gut tube), FG (Fore gut), PE (Pancreatic endoderm), FE (Functional endocrine): Curated gene sets from Xie et al 2013 (10.1016/j.stem.2012.11.023)
IM (Immature), MA-DM (Mature-Doug Melton): Curated gene sets from Blum et al 2012 (10.1038/nbt.2141)
NAME	GS<br> follow link to MSigDB	GS DETAILS	SIZE	ES	NES	NOM p-val	FDR q-val	FWER p-val	RANK AT MAX	LEADING EDGE
NABA_COLLAGENS	NABA_COLLAGENS	Details ...	37	0.773056	2.18317	0	0	0	1680	tags=70%, list=15%, signal=82%
REACTOME_COLLAGEN_FORMATION	REACTOME_COLLAGEN_FORMATION	Details ...	49	0.732644	2.1461	0	0	0	1680	tags=61%, list=15%, signal=71%
REACTOME_EXTRACELLULAR_MATRIX_ORGANIZATION	REACTOME_EXTRACELLULAR_MATRIX_ORGANIZATION	Details ...	68	0.693657	2.13286	0	0	0	1727	tags=57%, list=15%, signal=67%
PID_SYNDECAN_1_PATHWAY	PID_SYNDECAN_1_PATHWAY	Details ...	42	0.698732	1.98579	0	0.00059	0.003	1680	tags=52%, list=15%, signal=61%
NABA_CORE_MATRISOME	NABA_CORE_MATRISOME	Details ...	202	0.582062	1.92288	0	0.00317613	0.02	2374	tags=56%, list=21%, signal=70%
REACTOME_NCAM1_INTERACTIONS	REACTOME_NCAM1_INTERACTIONS	Details ...	35	0.684085	1.89959	0	0.00502838	0.038	1706	tags=54%, list=15%, signal=63%
NABA_MATRISOME	NABA_MATRISOME	Details ...	669	0.55703	1.88593	0	0.00645639	0.056	2486	tags=49%, list=21%, signal=59%
REACTOME_A_TETRASACCHARIDE_LINKER_SEQUENCE_IS_REQUIRED_FOR_GAG_SYNTHESIS	REACTOME_A_TETRASACCHARIDE_LINKER_SEQUENCE_IS_REQUIRED_FOR_GAG_SYNTHESIS	Details ...	19	0.745536	1.86126	0	0.00991396	0.092	1821	tags=58%, list=16%, signal=69%
KEGG_BASAL_CELL_CARCINOMA	KEGG_BASAL_CELL_CARCINOMA	Details ...	50	0.63703	1.85345	0	0.0106644	0.112	2125	tags=52%, list=18%, signal=63%
REACTOME_IMMUNOREGULATORY_INTERACTIONS_BETWEEN_A_LYMPHOID_AND_A_NON_LYMPHOID_CELL	REACTOME_IMMUNOREGULATORY_INTERACTIONS_BETWEEN_A_LYMPHOID_AND_A_NON_LYMPHOID_CELL	Details ...	35	0.654168	1.83737	0	0.0134806	0.154	3850	tags=94%, list=33%, signal=141%
BIOCARTA_NKT_PATHWAY	BIOCARTA_NKT_PATHWAY	Details ...	19	0.730893	1.83461	0	0.0129752	0.162	2351	tags=74%, list=20%, signal=92%
PID_GLYPICAN_1PATHWAY	PID_GLYPICAN_1PATHWAY	Details ...	23	0.70158	1.81753	0.00126263	0.0170438	0.221	2090	tags=65%, list=18%, signal=79%
PID_INTEGRIN1_PATHWAY	PID_INTEGRIN1_PATHWAY	Details ...	65	0.601593	1.80328	0	0.0208056	0.287	1658	tags=45%, list=14%, signal=52%
NABA_MATRISOME_ASSOCIATED	NABA_MATRISOME_ASSOCIATED	Details ...	467	0.534495	1.80163	0	0.0201705	0.297	2486	tags=45%, list=21%, signal=55%
REACTOME_GABA_RECEPTOR_ACTIVATION	REACTOME_GABA_RECEPTOR_ACTIVATION	Details ...	45	0.61142	1.79606	0	0.021256	0.328	1359	tags=36%, list=12%, signal=40%
KEGG_HEDGEHOG_SIGNALING_PATHWAY	KEGG_HEDGEHOG_SIGNALING_PATHWAY	Details ...	48	0.615904	1.79231	0	0.0213168	0.349	2125	tags=48%, list=18%, signal=58%
KEGG_DILATED_CARDIOMYOPATHY	KEGG_DILATED_CARDIOMYOPATHY	Details ...	82	0.568828	1.78458	0	0.0232792	0.394	2202	tags=44%, list=19%, signal=54%
REACTOME_ACTIVATION_OF_NMDA_RECEPTOR_UPON_GLUTAMATE_BINDING_AND_POSTSYNAPTIC_EVENTS	REACTOME_ACTIVATION_OF_NMDA_RECEPTOR_UPON_GLUTAMATE_BINDING_AND_POSTSYNAPTIC_EVENTS	Details ...	37	0.624849	1.7822	0	0.0230421	0.41	1336	tags=35%, list=12%, signal=40%
KEGG_ECM_RECEPTOR_INTERACTION	KEGG_ECM_RECEPTOR_INTERACTION	Details ...	77	0.578537	1.77555	0	0.0244988	0.446	3582	tags=66%, list=31%, signal=95%
NABA_SECRETED_FACTORS	NABA_SECRETED_FACTORS	Details ...	204	0.539266	1.76791	0	0.0266063	0.487	2478	tags=43%, list=21%, signal=54%
REACTOME_DEGRADATION_OF_THE_EXTRACELLULAR_MATRIX	REACTOME_DEGRADATION_OF_THE_EXTRACELLULAR_MATRIX		19	0.707741	1.75636	0	0.0311512	0.546	2242	tags=68%, list=19%, signal=85%
REACTOME_NEUROTRANSMITTER_RECEPTOR_BINDING_AND_DOWNSTREAM_TRANSMISSION_IN_THE_POSTSYNAPTIC_CELL	REACTOME_NEUROTRANSMITTER_RECEPTOR_BINDING_AND_DOWNSTREAM_TRANSMISSION_IN_THE_POSTSYNAPTIC_CELL		118	0.548004	1.75483	0	0.0306378	0.552	1359	tags=29%, list=12%, signal=32%
NABA_ECM_AFFILIATED	NABA_ECM_AFFILIATED		111	0.548973	1.75286	0	0.0302695	0.566	2051	tags=43%, list=18%, signal=52%
REACTOME_UNBLOCKING_OF_NMDA_RECEPTOR_GLUTAMATE_BINDING_AND_ACTIVATION	REACTOME_UNBLOCKING_OF_NMDA_RECEPTOR_GLUTAMATE_BINDING_AND_ACTIVATION		15	0.745278	1.75099	0	0.029969	0.578	1267	tags=47%, list=11%, signal=52%
NABA_ECM_GLYCOPROTEINS	NABA_ECM_GLYCOPROTEINS		142	0.541256	1.75056	0	0.028961	0.582	2368	tags=52%, list=20%, signal=65%
REACTOME_SEMAPHORIN_INTERACTIONS	REACTOME_SEMAPHORIN_INTERACTIONS		62	0.581124	1.74136	0	0.032413	0.637	3054	tags=52%, list=26%, signal=70%
PID_LPA4_PATHWAY	PID_LPA4_PATHWAY		14	0.751129	1.7268	0.00131406	0.0397333	0.72	556	tags=43%, list=5%, signal=45%
REACTOME_CD28_DEPENDENT_VAV1_PATHWAY	REACTOME_CD28_DEPENDENT_VAV1_PATHWAY		11	0.788636	1.72659	0.00138504	0.0383716	0.72	1898	tags=64%, list=16%, signal=76%
BIOCARTA_TOB1_PATHWAY	BIOCARTA_TOB1_PATHWAY		17	0.702347	1.72613	0.00130548	0.0372929	0.721	2896	tags=71%, list=25%, signal=94%
NABA_BASEMENT_MEMBRANES	NABA_BASEMENT_MEMBRANES		34	0.620428	1.72477	0	0.0370298	0.729	2314	tags=53%, list=20%, signal=66%
REACTOME_NCAM_SIGNALING_FOR_NEURITE_OUT_GROWTH	REACTOME_NCAM_SIGNALING_FOR_NEURITE_OUT_GROWTH		58	0.572948	1.71694	0	0.0404108	0.777	1706	tags=36%, list=15%, signal=42%
KEGG_INTESTINAL_IMMUNE_NETWORK_FOR_IGA_PRODUCTION	KEGG_INTESTINAL_IMMUNE_NETWORK_FOR_IGA_PRODUCTION		27	0.643025	1.71152	0	0.0430164	0.807	3445	tags=78%, list=30%, signal=110%
REACTOME_CLASS_B_2_SECRETIN_FAMILY_RECEPTORS	REACTOME_CLASS_B_2_SECRETIN_FAMILY_RECEPTORS		70	0.561258	1.69878	0.00107411	0.0509661	0.865	2204	tags=50%, list=19%, signal=61%
REACTOME_GABA_A_RECEPTOR_ACTIVATION	REACTOME_GABA_A_RECEPTOR_ACTIVATION		9	0.800754	1.69839	0.00425532	0.049841	0.867	418	tags=33%, list=4%, signal=35%
REACTOME_ADENYLATE_CYCLASE_ACTIVATING_PATHWAY	REACTOME_ADENYLATE_CYCLASE_ACTIVATING_PATHWAY		10	0.789374	1.69747	0	0.0491196	0.871	556	tags=60%, list=5%, signal=63%
REACTOME_CA_DEPENDENT_EVENTS	REACTOME_CA_DEPENDENT_EVENTS		28	0.628182	1.69621	0.00121065	0.0486997	0.873	756	tags=32%, list=7%, signal=34%
KEGG_AXON_GUIDANCE	KEGG_AXON_GUIDANCE		123	0.530269	1.69398	0	0.04871	0.879	2415	tags=44%, list=21%, signal=55%
REACTOME_PEPTIDE_LIGAND_BINDING_RECEPTORS	REACTOME_PEPTIDE_LIGAND_BINDING_RECEPTORS		97	0.538306	1.69164	0	0.0495771	0.885	3277	tags=58%, list=28%, signal=80%
KEGG_HEMATOPOIETIC_CELL_LINEAGE	KEGG_HEMATOPOIETIC_CELL_LINEAGE		59	0.562411	1.6887	0.00218579	0.0503143	0.899	3637	tags=73%, list=31%, signal=106%
NABA_ECM_REGULATORS	NABA_ECM_REGULATORS		152	0.517057	1.68779	0	0.0497504	0.902	2675	tags=51%, list=23%, signal=66%
REACTOME_IONOTROPIC_ACTIVITY_OF_KAINATE_RECEPTORS	REACTOME_IONOTROPIC_ACTIVITY_OF_KAINATE_RECEPTORS		10	0.774053	1.68701	0.00408163	0.0489799	0.905	848	tags=40%, list=7%, signal=43%
KEGG_PRIMARY_IMMUNODEFICIENCY	KEGG_PRIMARY_IMMUNODEFICIENCY		28	0.623034	1.68281	0.00357995	0.0505299	0.918	2837	tags=64%, list=25%, signal=85%
REACTOME_GPCR_LIGAND_BINDING	REACTOME_GPCR_LIGAND_BINDING		234	0.505176	1.67381	0	0.0563161	0.942	3049	tags=56%, list=26%, signal=74%
REACTOME_POST_NMDA_RECEPTOR_ACTIVATION_EVENTS	REACTOME_POST_NMDA_RECEPTOR_ACTIVATION_EVENTS		33	0.600494	1.67213	0	0.0566221	0.948	1336	tags=33%, list=12%, signal=38%
KEGG_NEUROACTIVE_LIGAND_RECEPTOR_INTERACTION	KEGG_NEUROACTIVE_LIGAND_RECEPTOR_INTERACTION		158	0.515291	1.66809	0	0.0590815	0.963	2428	tags=46%, list=21%, signal=57%
REACTOME_INTEGRIN_CELL_SURFACE_INTERACTIONS	REACTOME_INTEGRIN_CELL_SURFACE_INTERACTIONS		77	0.539525	1.66698	0	0.0588314	0.967	3187	tags=57%, list=28%, signal=78%
REACTOME_TRANSMISSION_ACROSS_CHEMICAL_SYNAPSES	REACTOME_TRANSMISSION_ACROSS_CHEMICAL_SYNAPSES		165	0.510468	1.66492	0	0.0590615	0.968	1359	tags=27%, list=12%, signal=30%
REACTOME_ADENYLATE_CYCLASE_INHIBITORY_PATHWAY	REACTOME_ADENYLATE_CYCLASE_INHIBITORY_PATHWAY		13	0.727851	1.66392	0.00268817	0.0585248	0.968	1359	tags=62%, list=12%, signal=70%
PID_AVB3_INTEGRIN_PATHWAY	PID_AVB3_INTEGRIN_PATHWAY		68	0.542461	1.66225	0.00107643	0.05874	0.971	2090	tags=38%, list=18%, signal=46%
PID_AMB2_NEUTROPHILS_PATHWAY	PID_AMB2_NEUTROPHILS_PATHWAY		38	0.589246	1.65953	0.00112108	0.0601018	0.973	2848	tags=55%, list=25%, signal=73%
PID_ANTHRAX_PATHWAY	PID_ANTHRAX_PATHWAY		16	0.685652	1.65894	0.00259403	0.0593907	0.974	1268	tags=31%, list=11%, signal=35%
KEGG_CELL_ADHESION_MOLECULES_CAMS	KEGG_CELL_ADHESION_MOLECULES_CAMS		95	0.52971	1.65673	0	0.0602305	0.977	3568	tags=65%, list=31%, signal=94%
REACTOME_HEPARAN_SULFATE_HEPARIN_HS_GAG_METABOLISM	REACTOME_HEPARAN_SULFATE_HEPARIN_HS_GAG_METABOLISM		41	0.574461	1.65406	0.00339751	0.0615048	0.979	949	tags=27%, list=8%, signal=29%
REACTOME_G_ALPHA_S_SIGNALLING_EVENTS	REACTOME_G_ALPHA_S_SIGNALLING_EVENTS		85	0.529225	1.6455	0	0.0683964	0.988	2479	tags=49%, list=21%, signal=62%
PID_INTEGRIN3_PATHWAY	PID_INTEGRIN3_PATHWAY		41	0.575645	1.64312	0.00114811	0.0694279	0.989	3266	tags=63%, list=28%, signal=88%
REACTOME_AXON_GUIDANCE	REACTOME_AXON_GUIDANCE		223	0.493402	1.63999	0	0.0711746	0.991	2090	tags=34%, list=18%, signal=40%
REACTOME_GABA_B_RECEPTOR_ACTIVATION	REACTOME_GABA_B_RECEPTOR_ACTIVATION		35	0.586353	1.63648	0.00116414	0.0730442	0.991	1359	tags=37%, list=12%, signal=42%
BIOCARTA_TCYTOTOXIC_PATHWAY	BIOCARTA_TCYTOTOXIC_PATHWAY		12	0.727045	1.63287	0.00929615	0.0754807	0.993	3168	tags=100%, list=27%, signal=138%
BIOCARTA_TH1TH2_PATHWAY	BIOCARTA_TH1TH2_PATHWAY		12	0.721441	1.63257	0.0149864	0.0745905	0.994	2792	tags=83%, list=24%, signal=110%
BIOCARTA_CTCF_PATHWAY	BIOCARTA_CTCF_PATHWAY		21	0.633762	1.62944	0.00738007	0.076546	0.995	781	tags=29%, list=7%, signal=31%
PID_ERBB_NETWORK_PATHWAY	PID_ERBB_NETWORK_PATHWAY		15	0.683793	1.62393	0.00810811	0.0804621	0.996	1732	tags=53%, list=15%, signal=63%
REACTOME_DAG_AND_IP3_SIGNALING	REACTOME_DAG_AND_IP3_SIGNALING		30	0.589853	1.62376	0.00840336	0.0793566	0.996	526	tags=27%, list=5%, signal=28%
REACTOME_CHEMOKINE_RECEPTORS_BIND_CHEMOKINES	REACTOME_CHEMOKINE_RECEPTORS_BIND_CHEMOKINES		34	0.588363	1.62043	0.00480192	0.0814722	0.997	3938	tags=71%, list=34%, signal=107%
BIOCARTA_THELPER_PATHWAY	BIOCARTA_THELPER_PATHWAY		12	0.727045	1.61989	0.0106952	0.0806946	0.997	3168	tags=100%, list=27%, signal=138%
ST_MYOCYTE_AD_PATHWAY	ST_MYOCYTE_AD_PATHWAY		24	0.606284	1.60666	0.00879397	0.0950475	0.999	1803	tags=38%, list=16%, signal=44%
BIOCARTA_TCRA_PATHWAY	BIOCARTA_TCRA_PATHWAY		9	0.753583	1.60622	0.00698324	0.0941844	0.999	1580	tags=78%, list=14%, signal=90%
REACTOME_PHOSPHOLIPASE_C_MEDIATED_CASCADE	REACTOME_PHOSPHOLIPASE_C_MEDIATED_CASCADE		43	0.558155	1.60124	0.00563698	0.0990077	1	1718	tags=37%, list=15%, signal=44%
KEGG_ARRHYTHMOGENIC_RIGHT_VENTRICULAR_CARDIOMYOPATHY_ARVC	KEGG_ARRHYTHMOGENIC_RIGHT_VENTRICULAR_CARDIOMYOPATHY_ARVC		70	0.520591	1.59903	0.00322581	0.1003	1	2044	tags=37%, list=18%, signal=45%
REACTOME_GENERATION_OF_SECOND_MESSENGER_MOLECULES	REACTOME_GENERATION_OF_SECOND_MESSENGER_MOLECULES		20	0.624229	1.59896	0.0138889	0.0989501	1	2971	tags=75%, list=26%, signal=101%
REACTOME_CRMPS_IN_SEMA3A_SIGNALING	REACTOME_CRMPS_IN_SEMA3A_SIGNALING		14	0.699568	1.59587	0.00672043	0.101603	1	2223	tags=57%, list=19%, signal=71%
REACTOME_CREB_PHOSPHORYLATION_THROUGH_THE_ACTIVATION_OF_CAMKII	REACTOME_CREB_PHOSPHORYLATION_THROUGH_THE_ACTIVATION_OF_CAMKII		15	0.672357	1.58732	0.0153649	0.110479	1	1267	tags=33%, list=11%, signal=37%
PID_PI3KCI_PATHWAY	PID_PI3KCI_PATHWAY		41	0.555612	1.5871	0.00809248	0.109399	1	2217	tags=46%, list=19%, signal=57%
REACTOME_NEURONAL_SYSTEM	REACTOME_NEURONAL_SYSTEM		239	0.478842	1.58272	0	0.113823	1	1730	tags=30%, list=15%, signal=35%
BIOCARTA_TGFB_PATHWAY	BIOCARTA_TGFB_PATHWAY		18	0.636419	1.58163	0.0153846	0.113816	1	1011	tags=28%, list=9%, signal=30%
BIOCARTA_TCAPOPTOSIS_PATHWAY	BIOCARTA_TCAPOPTOSIS_PATHWAY		8	0.750302	1.57865	0.0215385	0.116509	1	2896	tags=100%, list=25%, signal=133%
KEGG_AMYOTROPHIC_LATERAL_SCLEROSIS_ALS	KEGG_AMYOTROPHIC_LATERAL_SCLEROSIS_ALS		47	0.541615	1.57659	0.00572738	0.118035	1	3282	tags=49%, list=28%, signal=68%
REACTOME_PEPTIDE_CHAIN_ELONGATION	REACTOME_PEPTIDE_CHAIN_ELONGATION		80	0.502044	1.57514	0.00105597	0.118676	1	5596	tags=93%, list=48%, signal=178%
PID_WNT_SIGNALING_PATHWAY	PID_WNT_SIGNALING_PATHWAY		25	0.601621	1.57477	0.0144753	0.117552	1	2268	tags=48%, list=20%, signal=60%
BIOCARTA_ALK_PATHWAY	BIOCARTA_ALK_PATHWAY		32	0.575039	1.5728	0.0165877	0.119145	1	1930	tags=34%, list=17%, signal=41%
PID_INTEGRIN2_PATHWAY	PID_INTEGRIN2_PATHWAY		23	0.609087	1.57275	0.0137328	0.117715	1	3024	tags=74%, list=26%, signal=100%
REACTOME_CLASS_A1_RHODOPSIN_LIKE_RECEPTORS	REACTOME_CLASS_A1_RHODOPSIN_LIKE_RECEPTORS		156	0.482415	1.57143	0.00202429	0.117994	1	3048	tags=54%, list=26%, signal=73%
REACTOME_REGULATION_OF_COMPLEMENT_CASCADE	REACTOME_REGULATION_OF_COMPLEMENT_CASCADE		7	0.804752	1.56861	0.0162722	0.120239	1	1944	tags=71%, list=17%, signal=86%
KEGG_RIBOSOME	KEGG_RIBOSOME		81	0.502161	1.56744	0.00106383	0.120317	1	5596	tags=93%, list=48%, signal=178%
KEGG_COMPLEMENT_AND_COAGULATION_CASCADES	KEGG_COMPLEMENT_AND_COAGULATION_CASCADES		37	0.56015	1.56423	0.0137143	0.123386	1	3808	tags=73%, list=33%, signal=108%
REACTOME_DSCAM_INTERACTIONS	REACTOME_DSCAM_INTERACTIONS		10	0.724785	1.56076	0.0307263	0.126645	1	2314	tags=70%, list=20%, signal=87%
REACTOME_ACTIVATION_OF_KAINATE_RECEPTORS_UPON_GLUTAMATE_BINDING	REACTOME_ACTIVATION_OF_KAINATE_RECEPTORS_UPON_GLUTAMATE_BINDING		28	0.580901	1.55941	0.00977995	0.127018	1	848	tags=25%, list=7%, signal=27%
BIOCARTA_GRANULOCYTES_PATHWAY	BIOCARTA_GRANULOCYTES_PATHWAY		11	0.703693	1.55907	0.0182328	0.126058	1	3220	tags=82%, list=28%, signal=113%
KEGG_TGF_BETA_SIGNALING_PATHWAY	KEGG_TGF_BETA_SIGNALING_PATHWAY		72	0.521277	1.55862	0.00424628	0.125228	1	2118	tags=31%, list=18%, signal=37%
REACTOME_INTERFERON_GAMMA_SIGNALING	REACTOME_INTERFERON_GAMMA_SIGNALING		40	0.542655	1.55696	0.014756	0.126368	1	3338	tags=55%, list=29%, signal=77%
BIOCARTA_CTL_PATHWAY	BIOCARTA_CTL_PATHWAY		10	0.711964	1.55285	0.0314208	0.130698	1	3341	tags=100%, list=29%, signal=140%
REACTOME_ACTIVATION_OF_IRF3_IRF7_MEDIATED_BY_TBK1_IKK_EPSILON	REACTOME_ACTIVATION_OF_IRF3_IRF7_MEDIATED_BY_TBK1_IKK_EPSILON		13	0.66703	1.54696	0.026738	0.137868	1	1629	tags=38%, list=14%, signal=45%
REACTOME_GLUCAGON_SIGNALING_IN_METABOLIC_REGULATION	REACTOME_GLUCAGON_SIGNALING_IN_METABOLIC_REGULATION		31	0.564956	1.54334	0.012987	0.142228	1	609	tags=26%, list=5%, signal=27%
KEGG_HYPERTROPHIC_CARDIOMYOPATHY_HCM	KEGG_HYPERTROPHIC_CARDIOMYOPATHY_HCM		75	0.497928	1.54293	0.0010627	0.141389	1	2202	tags=37%, list=19%, signal=46%
REACTOME_HS_GAG_BIOSYNTHESIS	REACTOME_HS_GAG_BIOSYNTHESIS		25	0.580767	1.5424	0.0206813	0.140872	1	949	tags=28%, list=8%, signal=30%
REACTOME_CHONDROITIN_SULFATE_DERMATAN_SULFATE_METABOLISM	REACTOME_CHONDROITIN_SULFATE_DERMATAN_SULFATE_METABOLISM		33	0.559954	1.54225	0.0140351	0.139615	1	2308	tags=42%, list=20%, signal=53%
KEGG_CYTOKINE_CYTOKINE_RECEPTOR_INTERACTION	KEGG_CYTOKINE_CYTOKINE_RECEPTOR_INTERACTION		164	0.469974	1.53649	0	0.147037	1	3330	tags=52%, list=29%, signal=72%
REACTOME_FGFR_LIGAND_BINDING_AND_ACTIVATION	REACTOME_FGFR_LIGAND_BINDING_AND_ACTIVATION		13	0.663558	1.53492	0.03125	0.147933	1	2033	tags=62%, list=18%, signal=75%
REACTOME_PKA_MEDIATED_PHOSPHORYLATION_OF_CREB	REACTOME_PKA_MEDIATED_PHOSPHORYLATION_OF_CREB		16	0.634654	1.53452	0.030343	0.14712	1	502	tags=31%, list=4%, signal=33%
REACTOME_SIGNALING_BY_GPCR	REACTOME_SIGNALING_BY_GPCR		408	0.457157	1.53397	0	0.14649	1	2668	tags=40%, list=23%, signal=51%
KEGG_CALCIUM_SIGNALING_PATHWAY	KEGG_CALCIUM_SIGNALING_PATHWAY		148	0.477302	1.53344	0	0.145795	1	1974	tags=35%, list=17%, signal=42%
PID_EPHRINB_REV_PATHWAY	PID_EPHRINB_REV_PATHWAY		30	0.565878	1.52748	0.0178359	0.153399	1	3166	tags=67%, list=27%, signal=92%
SA_MMP_CYTOKINE_CONNECTION	SA_MMP_CYTOKINE_CONNECTION		12	0.675788	1.52736	0.0230041	0.152073	1	3282	tags=75%, list=28%, signal=105%
BIOCARTA_IL17_PATHWAY	BIOCARTA_IL17_PATHWAY		10	0.713347	1.52607	0.0185449	0.152608	1	3325	tags=100%, list=29%, signal=140%
PID_EPHA_FWDPATHWAY	PID_EPHA_FWDPATHWAY		32	0.55942	1.52385	0.0235294	0.154327	1	2090	tags=47%, list=18%, signal=57%
KEGG_LEUKOCYTE_TRANSENDOTHELIAL_MIGRATION	KEGG_LEUKOCYTE_TRANSENDOTHELIAL_MIGRATION		100	0.478216	1.51874	0.00311203	0.160964	1	2776	tags=49%, list=24%, signal=64%
REACTOME_RAS_ACTIVATION_UOPN_CA2_INFUX_THROUGH_NMDA_RECEPTOR	REACTOME_RAS_ACTIVATION_UOPN_CA2_INFUX_THROUGH_NMDA_RECEPTOR		17	0.623558	1.51751	0.0233161	0.161525	1	1267	tags=29%, list=11%, signal=33%
REACTOME_REGULATION_OF_WATER_BALANCE_BY_RENAL_AQUAPORINS	REACTOME_REGULATION_OF_WATER_BALANCE_BY_RENAL_AQUAPORINS		37	0.538004	1.51626	0.0162225	0.162068	1	609	tags=24%, list=5%, signal=26%
REACTOME_SEMA3A_PAK_DEPENDENT_AXON_REPULSION	REACTOME_SEMA3A_PAK_DEPENDENT_AXON_REPULSION		14	0.644782	1.51604	0.0355263	0.160992	1	1650	tags=36%, list=14%, signal=42%
REACTOME_GPCR_DOWNSTREAM_SIGNALING	REACTOME_GPCR_DOWNSTREAM_SIGNALING		321	0.451639	1.5154	0	0.160606	1	3048	tags=47%, list=26%, signal=62%
REACTOME_VOLTAGE_GATED_POTASSIUM_CHANNELS	REACTOME_VOLTAGE_GATED_POTASSIUM_CHANNELS		38	0.530074	1.50714	0.0188235	0.172745	1	2184	tags=50%, list=19%, signal=61%
BIOCARTA_INFLAM_PATHWAY	BIOCARTA_INFLAM_PATHWAY		17	0.610669	1.50233	0.0348387	0.179542	1	3325	tags=65%, list=29%, signal=91%
PID_INTEGRIN_CS_PATHWAY	PID_INTEGRIN_CS_PATHWAY		26	0.572667	1.50057	0.0321812	0.181213	1	3367	tags=69%, list=29%, signal=97%
PID_INTEGRIN4_PATHWAY	PID_INTEGRIN4_PATHWAY		11	0.676184	1.5	0.0341064	0.180639	1	3414	tags=82%, list=29%, signal=116%
REACTOME_DOWNREGULATION_OF_ERBB2_ERBB3_SIGNALING	REACTOME_DOWNREGULATION_OF_ERBB2_ERBB3_SIGNALING		11	0.674913	1.49939	0.0385675	0.18023	1	1629	tags=45%, list=14%, signal=53%
BIOCARTA_ERYTH_PATHWAY	BIOCARTA_ERYTH_PATHWAY		10	0.691503	1.49729	0.0322129	0.182495	1	1818	tags=50%, list=16%, signal=59%
ST_GA12_PATHWAY	ST_GA12_PATHWAY		21	0.588679	1.49638	0.0403023	0.182544	1	2090	tags=43%, list=18%, signal=52%
PID_TXA2PATHWAY	PID_TXA2PATHWAY		53	0.503261	1.49489	0.021692	0.183844	1	3259	tags=51%, list=28%, signal=71%
REACTOME_N_GLYCAN_ANTENNAE_ELONGATION	REACTOME_N_GLYCAN_ANTENNAE_ELONGATION		13	0.635003	1.49313	0.0338542	0.185443	1	2734	tags=54%, list=24%, signal=70%
REACTOME_PLATELET_ADHESION_TO_EXPOSED_COLLAGEN	REACTOME_PLATELET_ADHESION_TO_EXPOSED_COLLAGEN		12	0.665088	1.49121	0.0402685	0.187471	1	1579	tags=50%, list=14%, signal=58%
REACTOME_FORMATION_OF_THE_TERNARY_COMPLEX_AND_SUBSEQUENTLY_THE_43S_COMPLEX	REACTOME_FORMATION_OF_THE_TERNARY_COMPLEX_AND_SUBSEQUENTLY_THE_43S_COMPLEX		34	0.531544	1.49008	0.0312862	0.18809	1	5271	tags=91%, list=46%, signal=167%
KEGG_GLYCOSAMINOGLYCAN_BIOSYNTHESIS_HEPARAN_SULFATE	KEGG_GLYCOSAMINOGLYCAN_BIOSYNTHESIS_HEPARAN_SULFATE		24	0.565213	1.48859	0.0299625	0.189027	1	3452	tags=42%, list=30%, signal=59%
KEGG_MELANOGENESIS	KEGG_MELANOGENESIS		87	0.474879	1.48555	0.00631579	0.193505	1	2055	tags=33%, list=18%, signal=40%
REACTOME_G_ALPHA_Z_SIGNALLING_EVENTS	REACTOME_G_ALPHA_Z_SIGNALLING_EVENTS		40	0.515029	1.4839	0.0287687	0.194973	1	1905	tags=38%, list=16%, signal=45%
PID_ENDOTHELIN_PATHWAY	PID_ENDOTHELIN_PATHWAY		61	0.495559	1.48144	0.0154185	0.197965	1	2691	tags=39%, list=23%, signal=51%
BIOCARTA_PITX2_PATHWAY	BIOCARTA_PITX2_PATHWAY		14	0.630035	1.48001	0.0331565	0.198955	1	477	tags=21%, list=4%, signal=22%
REACTOME_GLYCOSAMINOGLYCAN_METABOLISM	REACTOME_GLYCOSAMINOGLYCAN_METABOLISM		83	0.473308	1.47999	0.0116279	0.197433	1	2374	tags=35%, list=21%, signal=44%
BIOCARTA_BLYMPHOCYTE_PATHWAY	BIOCARTA_BLYMPHOCYTE_PATHWAY		8	0.71608	1.47974	0.0548523	0.196247	1	2709	tags=88%, list=23%, signal=114%
REACTOME_SIGNALING_BY_PDGF	REACTOME_SIGNALING_BY_PDGF		108	0.463332	1.47708	0.00625	0.19971	1	1361	tags=23%, list=12%, signal=26%
BIOCARTA_MONOCYTE_PATHWAY	BIOCARTA_MONOCYTE_PATHWAY		11	0.662666	1.47515	0.0514286	0.201798	1	3813	tags=91%, list=33%, signal=135%
REACTOME_EICOSANOID_LIGAND_BINDING_RECEPTORS	REACTOME_EICOSANOID_LIGAND_BINDING_RECEPTORS		10	0.680306	1.47284	0.0392707	0.204894	1	1948	tags=60%, list=17%, signal=72%
REACTOME_OTHER_SEMAPHORIN_INTERACTIONS	REACTOME_OTHER_SEMAPHORIN_INTERACTIONS		15	0.62817	1.47106	0.0387097	0.206847	1	3054	tags=67%, list=26%, signal=90%
REACTOME_SEMA3A_PLEXIN_REPULSION_SIGNALING_BY_INHIBITING_INTEGRIN_ADHESION	REACTOME_SEMA3A_PLEXIN_REPULSION_SIGNALING_BY_INHIBITING_INTEGRIN_ADHESION		13	0.637673	1.46624	0.0395634	0.214591	1	3054	tags=54%, list=26%, signal=73%
REACTOME_TRANSLOCATION_OF_ZAP_70_TO_IMMUNOLOGICAL_SYNAPSE	REACTOME_TRANSLOCATION_OF_ZAP_70_TO_IMMUNOLOGICAL_SYNAPSE		7	0.750238	1.46618	0.0363086	0.213096	1	2896	tags=100%, list=25%, signal=133%
PID_INTEGRIN_A9B1_PATHWAY	PID_INTEGRIN_A9B1_PATHWAY		21	0.571786	1.46542	0.0452323	0.21304	1	2682	tags=48%, list=23%, signal=62%
PID_IL12_STAT4_PATHWAY	PID_IL12_STAT4_PATHWAY		27	0.547659	1.46528	0.0505415	0.21168	1	2440	tags=48%, list=21%, signal=61%
REACTOME_AQUAPORIN_MEDIATED_TRANSPORT	REACTOME_AQUAPORIN_MEDIATED_TRANSPORT		40	0.511829	1.46146	0.028169	0.217613	1	609	tags=23%, list=5%, signal=24%
PID_CMYB_PATHWAY	PID_CMYB_PATHWAY		67	0.483003	1.45971	0.017149	0.219595	1	1313	tags=21%, list=11%, signal=23%
REACTOME_FORMATION_OF_FIBRIN_CLOT_CLOTTING_CASCADE	REACTOME_FORMATION_OF_FIBRIN_CLOT_CLOTTING_CASCADE		18	0.588556	1.4554	0.0558442	0.227028	1	3618	tags=72%, list=31%, signal=105%
REACTOME_SIGNALING_BY_RHO_GTPASES	REACTOME_SIGNALING_BY_RHO_GTPASES		98	0.464819	1.45418	0.0124224	0.227729	1	2410	tags=36%, list=21%, signal=45%
BIOCARTA_STEM_PATHWAY	BIOCARTA_STEM_PATHWAY		8	0.711884	1.45405	0.0517751	0.226384	1	3325	tags=88%, list=29%, signal=123%
REACTOME_COMPLEMENT_CASCADE	REACTOME_COMPLEMENT_CASCADE		16	0.621225	1.4539	0.0492866	0.225037	1	2687	tags=56%, list=23%, signal=73%
BIOCARTA_AMI_PATHWAY	BIOCARTA_AMI_PATHWAY		14	0.623082	1.45121	0.0481928	0.228861	1	3024	tags=64%, list=26%, signal=87%
REACTOME_OPIOID_SIGNALLING	REACTOME_OPIOID_SIGNALLING		73	0.46911	1.45017	0.0212766	0.229319	1	782	tags=19%, list=7%, signal=20%
REACTOME_ACYL_CHAIN_REMODELLING_OF_PS	REACTOME_ACYL_CHAIN_REMODELLING_OF_PS		7	0.733804	1.44853	0.0436747	0.231154	1	756	tags=43%, list=7%, signal=46%
REACTOME_N_GLYCAN_ANTENNAE_ELONGATION_IN_THE_MEDIAL_TRANS_GOLGI	REACTOME_N_GLYCAN_ANTENNAE_ELONGATION_IN_THE_MEDIAL_TRANS_GOLGI		17	0.59539	1.44769	0.0434783	0.231329	1	2734	tags=47%, list=24%, signal=62%
REACTOME_EFFECTS_OF_PIP2_HYDROLYSIS	REACTOME_EFFECTS_OF_PIP2_HYDROLYSIS		21	0.571396	1.44499	0.0376884	0.235366	1	2552	tags=48%, list=22%, signal=61%
REACTOME_TRAFFICKING_OF_AMPA_RECEPTORS	REACTOME_TRAFFICKING_OF_AMPA_RECEPTORS		26	0.541819	1.44467	0.0411125	0.234401	1	2516	tags=38%, list=22%, signal=49%
REACTOME_PLC_BETA_MEDIATED_EVENTS	REACTOME_PLC_BETA_MEDIATED_EVENTS		41	0.505406	1.44388	0.0360465	0.234628	1	1359	tags=27%, list=12%, signal=30%
SIG_PIP3_SIGNALING_IN_B_LYMPHOCYTES	SIG_PIP3_SIGNALING_IN_B_LYMPHOCYTES		33	0.513696	1.44278	0.0476191	0.235438	1	1922	tags=36%, list=17%, signal=43%
BIOCARTA_SHH_PATHWAY	BIOCARTA_SHH_PATHWAY		15	0.607634	1.4422	0.0493507	0.234969	1	562	tags=27%, list=5%, signal=28%
BIOCARTA_NO2IL12_PATHWAY	BIOCARTA_NO2IL12_PATHWAY		13	0.638835	1.44114	0.0599201	0.23551	1	3168	tags=77%, list=27%, signal=106%
REACTOME_G_ALPHA_I_SIGNALLING_EVENTS	REACTOME_G_ALPHA_I_SIGNALLING_EVENTS		117	0.447424	1.43311	0.00720906	0.250989	1	2901	tags=44%, list=25%, signal=58%
REACTOME_3_UTR_MEDIATED_TRANSLATIONAL_REGULATION	REACTOME_3_UTR_MEDIATED_TRANSLATIONAL_REGULATION		87	0.458617	1.43297	0.0189673	0.249612	1	5596	tags=89%, list=48%, signal=170%
REACTOME_SEMA4D_IN_SEMAPHORIN_SIGNALING	REACTOME_SEMA4D_IN_SEMAPHORIN_SIGNALING		27	0.531216	1.43286	0.0539568	0.248223	1	2812	tags=48%, list=24%, signal=63%
REACTOME_KERATAN_SULFATE_BIOSYNTHESIS	REACTOME_KERATAN_SULFATE_BIOSYNTHESIS		20	0.563104	1.4323	0.0785805	0.247849	1	2374	tags=50%, list=21%, signal=63%
REACTOME_POTASSIUM_CHANNELS	REACTOME_POTASSIUM_CHANNELS		83	0.463557	1.43213	0.0159744	0.24657	1	2184	tags=40%, list=19%, signal=49%
KEGG_ALLOGRAFT_REJECTION	KEGG_ALLOGRAFT_REJECTION		10	0.660754	1.42892	0.0589849	0.251974	1	3341	tags=80%, list=29%, signal=112%
BIOCARTA_VITCB_PATHWAY	BIOCARTA_VITCB_PATHWAY		11	0.64741	1.42825	0.0651289	0.25173	1	823	tags=27%, list=7%, signal=29%
REACTOME_GPVI_MEDIATED_ACTIVATION_CASCADE	REACTOME_GPVI_MEDIATED_ACTIVATION_CASCADE		30	0.536343	1.42756	0.0374849	0.251498	1	1637	tags=37%, list=14%, signal=43%
PID_DELTA_NP63_PATHWAY	PID_DELTA_NP63_PATHWAY		43	0.491563	1.42725	0.0497685	0.250521	1	3702	tags=53%, list=32%, signal=78%
BIOCARTA_LAIR_PATHWAY	BIOCARTA_LAIR_PATHWAY		11	0.645199	1.42629	0.0753425	0.250849	1	3813	tags=73%, list=33%, signal=108%
REACTOME_PD1_SIGNALING	REACTOME_PD1_SIGNALING		9	0.677547	1.42584	0.0640114	0.250329	1	2896	tags=67%, list=25%, signal=89%
REACTOME_LIGAND_GATED_ION_CHANNEL_TRANSPORT	REACTOME_LIGAND_GATED_ION_CHANNEL_TRANSPORT		14	0.606225	1.42375	0.0701987	0.253182	1	418	tags=21%, list=4%, signal=22%
BIOCARTA_ASBCELL_PATHWAY	BIOCARTA_ASBCELL_PATHWAY		7	0.719212	1.42136	0.0562963	0.256919	1	3255	tags=100%, list=28%, signal=139%
REACTOME_CREB_PHOSPHORYLATION_THROUGH_THE_ACTIVATION_OF_RAS	REACTOME_CREB_PHOSPHORYLATION_THROUGH_THE_ACTIVATION_OF_RAS		27	0.533221	1.41965	0.0637019	0.259138	1	1267	tags=26%, list=11%, signal=29%
PID_ALK1_PATHWAY	PID_ALK1_PATHWAY		25	0.545639	1.41892	0.0626478	0.259016	1	1943	tags=28%, list=17%, signal=34%
REACTOME_NEGATIVE_REGULATION_OF_FGFR_SIGNALING	REACTOME_NEGATIVE_REGULATION_OF_FGFR_SIGNALING		27	0.531767	1.41392	0.0641646	0.268128	1	2090	tags=37%, list=18%, signal=45%
PID_RAC1_REG_PATHWAY	PID_RAC1_REG_PATHWAY		35	0.504521	1.41376	0.05549	0.266848	1	2049	tags=34%, list=18%, signal=42%
REACTOME_NETRIN1_SIGNALING	REACTOME_NETRIN1_SIGNALING		34	0.512339	1.41241	0.0507497	0.268205	1	2767	tags=41%, list=24%, signal=54%
NABA_PROTEOGLYCANS	NABA_PROTEOGLYCANS		23	0.543147	1.41018	0.06375	0.272013	1	2374	tags=61%, list=21%, signal=76%
BIOCARTA_RAC1_PATHWAY	BIOCARTA_RAC1_PATHWAY		23	0.54027	1.40984	0.0782828	0.271147	1	1637	tags=35%, list=14%, signal=40%
REACTOME_SMOOTH_MUSCLE_CONTRACTION	REACTOME_SMOOTH_MUSCLE_CONTRACTION		22	0.547989	1.4097	0.0697085	0.269894	1	3786	tags=64%, list=33%, signal=94%
BIOCARTA_LYM_PATHWAY	BIOCARTA_LYM_PATHWAY		10	0.653795	1.40906	0.0729023	0.269822	1	3813	tags=80%, list=33%, signal=119%
PID_HEDGEHOG_2PATHWAY	PID_HEDGEHOG_2PATHWAY		21	0.557645	1.40827	0.0708075	0.27002	1	2236	tags=43%, list=19%, signal=53%
BIOCARTA_G1_PATHWAY	BIOCARTA_G1_PATHWAY		25	0.541655	1.40796	0.0624235	0.269116	1	1011	tags=24%, list=9%, signal=26%
KEGG_GRAFT_VERSUS_HOST_DISEASE	KEGG_GRAFT_VERSUS_HOST_DISEASE		10	0.641371	1.4028	0.0707214	0.27922	1	3341	tags=70%, list=29%, signal=98%
PID_RHODOPSIN_PATHWAY	PID_RHODOPSIN_PATHWAY		15	0.585433	1.40148	0.0831063	0.280339	1	2819	tags=47%, list=24%, signal=62%
ST_T_CELL_SIGNAL_TRANSDUCTION	ST_T_CELL_SIGNAL_TRANSDUCTION		44	0.490178	1.39959	0.0425532	0.283046	1	2440	tags=41%, list=21%, signal=52%
REACTOME_INTERACTION_BETWEEN_L1_AND_ANKYRINS	REACTOME_INTERACTION_BETWEEN_L1_AND_ANKYRINS		19	0.558491	1.3974	0.0851064	0.286342	1	3357	tags=63%, list=29%, signal=89%
PID_ERBB4_PATHWAY	PID_ERBB4_PATHWAY		36	0.497636	1.39737	0.0576701	0.284848	1	1579	tags=31%, list=14%, signal=35%
KEGG_PATHWAYS_IN_CANCER	KEGG_PATHWAYS_IN_CANCER		290	0.421424	1.3968	0.001001	0.284457	1	2165	tags=29%, list=19%, signal=34%
REACTOME_PHOSPHORYLATION_OF_CD3_AND_TCR_ZETA_CHAINS	REACTOME_PHOSPHORYLATION_OF_CD3_AND_TCR_ZETA_CHAINS		9	0.658769	1.3956	0.0805755	0.285613	1	2896	tags=78%, list=25%, signal=104%
REACTOME_INFLAMMASOMES	REACTOME_INFLAMMASOMES		12	0.61143	1.39389	0.106892	0.288012	1	3917	tags=83%, list=34%, signal=126%
REACTOME_PROSTANOID_LIGAND_RECEPTORS	REACTOME_PROSTANOID_LIGAND_RECEPTORS		7	0.697708	1.39285	0.0846715	0.288903	1	3044	tags=71%, list=26%, signal=97%
BIOCARTA_PTC1_PATHWAY	BIOCARTA_PTC1_PATHWAY		10	0.644612	1.38918	0.104079	0.295729	1	653	tags=20%, list=6%, signal=21%
REACTOME_REGULATION_OF_SIGNALING_BY_CBL	REACTOME_REGULATION_OF_SIGNALING_BY_CBL		18	0.558774	1.38725	0.0925222	0.298331	1	1637	tags=39%, list=14%, signal=45%
REACTOME_CHONDROITIN_SULFATE_BIOSYNTHESIS	REACTOME_CHONDROITIN_SULFATE_BIOSYNTHESIS		11	0.612723	1.38506	0.0990099	0.30173	1	2308	tags=55%, list=20%, signal=68%
REACTOME_SYNTHESIS_OF_PA	REACTOME_SYNTHESIS_OF_PA		17	0.575881	1.38229	0.0815789	0.306552	1	1004	tags=29%, list=9%, signal=32%
BIOCARTA_ACE2_PATHWAY	BIOCARTA_ACE2_PATHWAY		9	0.64666	1.3792	0.0902367	0.312352	1	3878	tags=78%, list=33%, signal=117%
BIOCARTA_INTRINSIC_PATHWAY	BIOCARTA_INTRINSIC_PATHWAY		13	0.599249	1.37479	0.0894309	0.321361	1	3878	tags=77%, list=33%, signal=116%
BIOCARTA_CSK_PATHWAY	BIOCARTA_CSK_PATHWAY		18	0.561722	1.37473	0.0848101	0.319849	1	1839	tags=44%, list=16%, signal=53%
PID_CD8_TCR_PATHWAY	PID_CD8_TCR_PATHWAY		48	0.471655	1.37198	0.0626398	0.324705	1	2440	tags=42%, list=21%, signal=53%
PID_LYSOPHOSPHOLIPID_PATHWAY	PID_LYSOPHOSPHOLIPID_PATHWAY		61	0.457681	1.37191	0.046841	0.323187	1	2214	tags=33%, list=19%, signal=40%
SIG_REGULATION_OF_THE_ACTIN_CYTOSKELETON_BY_RHO_GTPASES	SIG_REGULATION_OF_THE_ACTIN_CYTOSKELETON_BY_RHO_GTPASES		34	0.487328	1.37072	0.0732861	0.324333	1	2555	tags=32%, list=22%, signal=41%
WNT_SIGNALING	WNT_SIGNALING		80	0.439282	1.36723	0.0403826	0.33131	1	2207	tags=31%, list=19%, signal=38%
PID_INTEGRIN5_PATHWAY	PID_INTEGRIN5_PATHWAY		17	0.561196	1.36589	0.0887729	0.332953	1	1928	tags=35%, list=17%, signal=42%
REACTOME_ACTIVATED_NOTCH1_TRANSMITS_SIGNAL_TO_THE_NUCLEUS	REACTOME_ACTIVATED_NOTCH1_TRANSMITS_SIGNAL_TO_THE_NUCLEUS		25	0.517899	1.36559	0.0887793	0.332039	1	2404	tags=32%, list=21%, signal=40%
REACTOME_NITRIC_OXIDE_STIMULATES_GUANYLATE_CYCLASE	REACTOME_NITRIC_OXIDE_STIMULATES_GUANYLATE_CYCLASE		20	0.541315	1.36544	0.0972405	0.330759	1	2250	tags=60%, list=19%, signal=74%
REACTOME_PURINE_CATABOLISM	REACTOME_PURINE_CATABOLISM		7	0.674496	1.36351	0.0926471	0.333671	1	962	tags=43%, list=8%, signal=47%
REACTOME_INITIAL_TRIGGERING_OF_COMPLEMENT	REACTOME_INITIAL_TRIGGERING_OF_COMPLEMENT		9	0.645769	1.36056	0.109955	0.339525	1	2687	tags=56%, list=23%, signal=72%
KEGG_AUTOIMMUNE_THYROID_DISEASE	KEGG_AUTOIMMUNE_THYROID_DISEASE		12	0.607746	1.35821	0.124324	0.343452	1	3341	tags=83%, list=29%, signal=117%
KEGG_FOCAL_ADHESION	KEGG_FOCAL_ADHESION		184	0.414242	1.35791	0.0111336	0.342432	1	2456	tags=34%, list=21%, signal=42%
REACTOME_BILE_SALT_AND_ORGANIC_ANION_SLC_TRANSPORTERS	REACTOME_BILE_SALT_AND_ORGANIC_ANION_SLC_TRANSPORTERS		8	0.661625	1.35772	0.114943	0.341316	1	3922	tags=100%, list=34%, signal=151%
KEGG_VIRAL_MYOCARDITIS	KEGG_VIRAL_MYOCARDITIS		41	0.475783	1.35714	0.0686499	0.341037	1	3279	tags=49%, list=28%, signal=68%
REACTOME_TRANSPORT_OF_ORGANIC_ANIONS	REACTOME_TRANSPORT_OF_ORGANIC_ANIONS		6	0.707127	1.35635	0.108955	0.341233	1	3057	tags=83%, list=26%, signal=113%
PID_CXCR4_PATHWAY	PID_CXCR4_PATHWAY		95	0.433621	1.35564	0.034555	0.341366	1	2653	tags=35%, list=23%, signal=45%
PID_IL12_2PATHWAY	PID_IL12_2PATHWAY		50	0.460499	1.35523	0.0746432	0.340828	1	3036	tags=42%, list=26%, signal=57%
BIOCARTA_CACAM_PATHWAY	BIOCARTA_CACAM_PATHWAY		13	0.586108	1.34615	0.109459	0.362627	1	164	tags=15%, list=1%, signal=16%
REACTOME_INTRINSIC_PATHWAY	REACTOME_INTRINSIC_PATHWAY		9	0.640175	1.34395	0.12188	0.366454	1	877	tags=33%, list=8%, signal=36%
REACTOME_G_ALPHA_Q_SIGNALLING_EVENTS	REACTOME_G_ALPHA_Q_SIGNALLING_EVENTS		119	0.422209	1.3433	0.0426195	0.366382	1	3013	tags=47%, list=26%, signal=63%
KEGG_NATURAL_KILLER_CELL_MEDIATED_CYTOTOXICITY	KEGG_NATURAL_KILLER_CELL_MEDIATED_CYTOTOXICITY		80	0.429672	1.34311	0.0445387	0.365219	1	2957	tags=46%, list=26%, signal=62%
REACTOME_CREATION_OF_C4_AND_C2_ACTIVATORS	REACTOME_CREATION_OF_C4_AND_C2_ACTIVATORS		6	0.706087	1.34308	0.109256	0.363583	1	2687	tags=67%, list=23%, signal=87%
REACTOME_CELL_SURFACE_INTERACTIONS_AT_THE_VASCULAR_WALL	REACTOME_CELL_SURFACE_INTERACTIONS_AT_THE_VASCULAR_WALL		79	0.434664	1.34282	0.0434322	0.362524	1	3240	tags=54%, list=28%, signal=75%
PID_UPA_UPAR_PATHWAY	PID_UPA_UPAR_PATHWAY		35	0.48326	1.3408	0.0869565	0.366114	1	4494	tags=74%, list=39%, signal=121%
BIOCARTA_CTLA4_PATHWAY	BIOCARTA_CTLA4_PATHWAY		15	0.563081	1.33914	0.12253	0.368741	1	2896	tags=73%, list=25%, signal=98%
REACTOME_NRAGE_SIGNALS_DEATH_THROUGH_JNK	REACTOME_NRAGE_SIGNALS_DEATH_THROUGH_JNK		41	0.466852	1.3379	0.0834273	0.37005	1	2059	tags=32%, list=18%, signal=38%
REACTOME_INTERFERON_ALPHA_BETA_SIGNALING	REACTOME_INTERFERON_ALPHA_BETA_SIGNALING		39	0.470135	1.33768	0.10333	0.368907	1	3338	tags=46%, list=29%, signal=65%
PID_TCR_PATHWAY	PID_TCR_PATHWAY		62	0.446431	1.33662	0.0651709	0.3698	1	2440	tags=40%, list=21%, signal=51%
PID_INTEGRIN_A4B1_PATHWAY	PID_INTEGRIN_A4B1_PATHWAY		32	0.488739	1.33634	0.0862275	0.368854	1	2090	tags=34%, list=18%, signal=42%
KEGG_T_CELL_RECEPTOR_SIGNALING_PATHWAY	KEGG_T_CELL_RECEPTOR_SIGNALING_PATHWAY		98	0.420698	1.3359	0.0431211	0.368382	1	2239	tags=31%, list=19%, signal=38%
KEGG_ASTHMA	KEGG_ASTHMA		7	0.671602	1.33496	0.130769	0.369225	1	3650	tags=86%, list=32%, signal=125%
KEGG_VASCULAR_SMOOTH_MUSCLE_CONTRACTION	KEGG_VASCULAR_SMOOTH_MUSCLE_CONTRACTION		100	0.421338	1.33483	0.0464135	0.367888	1	2781	tags=37%, list=24%, signal=48%
BIOCARTA_AGR_PATHWAY	BIOCARTA_AGR_PATHWAY		33	0.486783	1.33407	0.0822562	0.36811	1	2239	tags=33%, list=19%, signal=41%
REACTOME_GAP_JUNCTION_ASSEMBLY	REACTOME_GAP_JUNCTION_ASSEMBLY		8	0.643521	1.33138	0.11396	0.373052	1	3677	tags=88%, list=32%, signal=128%
REACTOME_ACTIVATED_POINT_MUTANTS_OF_FGFR2	REACTOME_ACTIVATED_POINT_MUTANTS_OF_FGFR2		8	0.657696	1.33116	0.125706	0.371962	1	2033	tags=63%, list=18%, signal=76%
ST_WNT_BETA_CATENIN_PATHWAY	ST_WNT_BETA_CATENIN_PATHWAY		31	0.487534	1.33108	0.0852071	0.370575	1	1596	tags=29%, list=14%, signal=34%
BIOCARTA_IL7_PATHWAY	BIOCARTA_IL7_PATHWAY		17	0.536189	1.32931	0.110226	0.373586	1	1886	tags=47%, list=16%, signal=56%
BIOCARTA_GSK3_PATHWAY	BIOCARTA_GSK3_PATHWAY		27	0.49999	1.32859	0.103865	0.373826	1	1359	tags=26%, list=12%, signal=29%
REACTOME_THE_NLRP3_INFLAMMASOME	REACTOME_THE_NLRP3_INFLAMMASOME		9	0.633921	1.32682	0.128058	0.376939	1	3917	tags=89%, list=34%, signal=134%
REACTOME_GRB2_SOS_PROVIDES_LINKAGE_TO_MAPK_SIGNALING_FOR_INTERGRINS_	REACTOME_GRB2_SOS_PROVIDES_LINKAGE_TO_MAPK_SIGNALING_FOR_INTERGRINS_		15	0.553008	1.32619	0.119737	0.376937	1	3633	tags=60%, list=31%, signal=87%
BIOCARTA_PLATELETAPP_PATHWAY	BIOCARTA_PLATELETAPP_PATHWAY		10	0.617227	1.32261	0.12766	0.384416	1	1100	tags=30%, list=10%, signal=33%
REACTOME_GABA_SYNTHESIS_RELEASE_REUPTAKE_AND_DEGRADATION	REACTOME_GABA_SYNTHESIS_RELEASE_REUPTAKE_AND_DEGRADATION		17	0.53926	1.32073	0.108418	0.387498	1	802	tags=29%, list=7%, signal=32%
REACTOME_DCC_MEDIATED_ATTRACTIVE_SIGNALING	REACTOME_DCC_MEDIATED_ATTRACTIVE_SIGNALING		12	0.584076	1.32049	0.139276	0.386488	1	2314	tags=42%, list=20%, signal=52%
PID_HDAC_CLASSII_PATHWAY	PID_HDAC_CLASSII_PATHWAY		31	0.492383	1.3204	0.103044	0.385036	1	567	tags=13%, list=5%, signal=14%
BIOCARTA_STATHMIN_PATHWAY	BIOCARTA_STATHMIN_PATHWAY		17	0.534522	1.31841	0.14267	0.388565	1	3168	tags=53%, list=27%, signal=73%
REACTOME_BASIGIN_INTERACTIONS	REACTOME_BASIGIN_INTERACTIONS		23	0.505337	1.31739	0.131148	0.389415	1	3813	tags=61%, list=33%, signal=91%
BIOCARTA_EPHA4_PATHWAY	BIOCARTA_EPHA4_PATHWAY		10	0.596414	1.31717	0.119444	0.388365	1	2922	tags=70%, list=25%, signal=94%
REACTOME_SIGNALING_BY_ERBB2	REACTOME_SIGNALING_BY_ERBB2		89	0.420489	1.31715	0.0597484	0.386786	1	1629	tags=21%, list=14%, signal=25%
KEGG_REGULATION_OF_ACTIN_CYTOSKELETON	KEGG_REGULATION_OF_ACTIN_CYTOSKELETON		183	0.398269	1.31578	0.0213198	0.388836	1	2812	tags=37%, list=24%, signal=48%
KEGG_LEISHMANIA_INFECTION	KEGG_LEISHMANIA_INFECTION		45	0.452366	1.31546	0.107103	0.388032	1	2792	tags=38%, list=24%, signal=50%
REACTOME_HS_GAG_DEGRADATION	REACTOME_HS_GAG_DEGRADATION		17	0.541666	1.31441	0.13342	0.389148	1	949	tags=29%, list=8%, signal=32%
BIOCARTA_COMP_PATHWAY	BIOCARTA_COMP_PATHWAY		9	0.630127	1.3124	0.133803	0.39268	1	3808	tags=78%, list=33%, signal=116%
KEGG_CHEMOKINE_SIGNALING_PATHWAY	KEGG_CHEMOKINE_SIGNALING_PATHWAY		155	0.404558	1.31095	0.0273556	0.39469	1	1909	tags=25%, list=16%, signal=30%
REACTOME_CD28_CO_STIMULATION	REACTOME_CD28_CO_STIMULATION		29	0.485228	1.3096	0.123957	0.39649	1	2090	tags=34%, list=18%, signal=42%
BIOCARTA_ARF_PATHWAY	BIOCARTA_ARF_PATHWAY		16	0.537313	1.30737	0.139323	0.400617	1	781	tags=19%, list=7%, signal=20%
BIOCARTA_DC_PATHWAY	BIOCARTA_DC_PATHWAY		15	0.550023	1.30536	0.142313	0.404222	1	3626	tags=67%, list=31%, signal=97%
PID_ARF6_DOWNSTREAM_PATHWAY	PID_ARF6_DOWNSTREAM_PATHWAY		15	0.537846	1.30486	0.140374	0.403895	1	1004	tags=20%, list=9%, signal=22%
KEGG_GAP_JUNCTION	KEGG_GAP_JUNCTION		69	0.424492	1.30302	0.0836048	0.407068	1	2341	tags=32%, list=20%, signal=40%
REACTOME_INFLUENZA_VIRAL_RNA_TRANSCRIPTION_AND_REPLICATION	REACTOME_INFLUENZA_VIRAL_RNA_TRANSCRIPTION_AND_REPLICATION		95	0.414055	1.30282	0.0713547	0.40593	1	5290	tags=78%, list=46%, signal=142%
BIOCARTA_WNT_PATHWAY	BIOCARTA_WNT_PATHWAY		25	0.491954	1.30266	0.125741	0.404705	1	568	tags=16%, list=5%, signal=17%
KEGG_FC_GAMMA_R_MEDIATED_PHAGOCYTOSIS	KEGG_FC_GAMMA_R_MEDIATED_PHAGOCYTOSIS		81	0.420278	1.30239	0.068929	0.403769	1	2464	tags=35%, list=21%, signal=44%
BIOCARTA_EXTRINSIC_PATHWAY	BIOCARTA_EXTRINSIC_PATHWAY		7	0.66216	1.30234	0.14095	0.402308	1	3024	tags=86%, list=26%, signal=116%
REACTOME_PLATELET_HOMEOSTASIS	REACTOME_PLATELET_HOMEOSTASIS		68	0.427081	1.29847	0.0748663	0.41098	1	2250	tags=35%, list=19%, signal=44%
REACTOME_P130CAS_LINKAGE_TO_MAPK_SIGNALING_FOR_INTEGRINS	REACTOME_P130CAS_LINKAGE_TO_MAPK_SIGNALING_FOR_INTEGRINS		15	0.539573	1.29813	0.159517	0.410242	1	3633	tags=60%, list=31%, signal=87%
PID_TAP63_PATHWAY	PID_TAP63_PATHWAY		49	0.437806	1.29547	0.1082	0.415742	1	2653	tags=35%, list=23%, signal=45%
SA_PROGRAMMED_CELL_DEATH	SA_PROGRAMMED_CELL_DEATH		11	0.589023	1.29408	0.145357	0.417829	1	3366	tags=55%, list=29%, signal=77%
KEGG_COLORECTAL_CANCER	KEGG_COLORECTAL_CANCER		59	0.431455	1.29396	0.0812294	0.416484	1	1470	tags=24%, list=13%, signal=27%
BIOCARTA_MCM_PATHWAY	BIOCARTA_MCM_PATHWAY		11	0.570703	1.29169	0.161602	0.420672	1	3746	tags=64%, list=32%, signal=94%
BIOCARTA_BARRESTIN_SRC_PATHWAY	BIOCARTA_BARRESTIN_SRC_PATHWAY		14	0.55016	1.28947	0.148344	0.424926	1	2090	tags=36%, list=18%, signal=44%
REACTOME_NA_CL_DEPENDENT_NEUROTRANSMITTER_TRANSPORTERS	REACTOME_NA_CL_DEPENDENT_NEUROTRANSMITTER_TRANSPORTERS		13	0.560352	1.28912	0.162125	0.424225	1	1854	tags=46%, list=16%, signal=55%
PID_SYNDECAN_2_PATHWAY	PID_SYNDECAN_2_PATHWAY		29	0.479454	1.28877	0.125598	0.423611	1	2214	tags=34%, list=19%, signal=43%
PID_SYNDECAN_4_PATHWAY	PID_SYNDECAN_4_PATHWAY		29	0.482388	1.28608	0.141487	0.429315	1	3813	tags=62%, list=33%, signal=92%
REACTOME_FRS2_MEDIATED_CASCADE	REACTOME_FRS2_MEDIATED_CASCADE		26	0.481246	1.28596	0.16506	0.42802	1	2612	tags=38%, list=23%, signal=50%
BIOCARTA_TID_PATHWAY	BIOCARTA_TID_PATHWAY		17	0.523258	1.28127	0.143219	0.438734	1	1923	tags=35%, list=17%, signal=42%
REACTOME_REGULATION_OF_INSULIN_SECRETION_BY_GLUCAGON_LIKE_PEPTIDE1	REACTOME_REGULATION_OF_INSULIN_SECRETION_BY_GLUCAGON_LIKE_PEPTIDE1		39	0.449365	1.28092	0.123384	0.437978	1	1252	tags=23%, list=11%, signal=26%
KEGG_PANCREATIC_CANCER	KEGG_PANCREATIC_CANCER		68	0.416061	1.27479	0.108137	0.453249	1	1799	tags=24%, list=16%, signal=28%
REACTOME_L1CAM_INTERACTIONS	REACTOME_L1CAM_INTERACTIONS		75	0.413826	1.27279	0.122449	0.457251	1	2090	tags=27%, list=18%, signal=32%
REACTOME_DEVELOPMENTAL_BIOLOGY	REACTOME_DEVELOPMENTAL_BIOLOGY		328	0.380262	1.27225	0.011011	0.456997	1	2090	tags=27%, list=18%, signal=32%
KEGG_RETINOL_METABOLISM	KEGG_RETINOL_METABOLISM		23	0.494346	1.27169	0.157568	0.456916	1	4272	tags=70%, list=37%, signal=110%
KEGG_O_GLYCAN_BIOSYNTHESIS	KEGG_O_GLYCAN_BIOSYNTHESIS		22	0.500376	1.27169	0.152999	0.455238	1	985	tags=27%, list=9%, signal=30%
KEGG_GNRH_SIGNALING_PATHWAY	KEGG_GNRH_SIGNALING_PATHWAY		87	0.403062	1.27106	0.101147	0.455264	1	2214	tags=28%, list=19%, signal=34%
BIOCARTA_NKCELLS_PATHWAY	BIOCARTA_NKCELLS_PATHWAY		15	0.537375	1.27103	0.168	0.453689	1	2191	tags=47%, list=19%, signal=57%
REACTOME_PECAM1_INTERACTIONS	REACTOME_PECAM1_INTERACTIONS		10	0.592558	1.26936	0.182077	0.456532	1	2134	tags=60%, list=18%, signal=73%
REACTOME_COSTIMULATION_BY_THE_CD28_FAMILY	REACTOME_COSTIMULATION_BY_THE_CD28_FAMILY		50	0.426337	1.26901	0.122788	0.455755	1	2896	tags=36%, list=25%, signal=48%
REACTOME_SHC_MEDIATED_CASCADE	REACTOME_SHC_MEDIATED_CASCADE		19	0.50207	1.26723	0.154746	0.458844	1	2033	tags=42%, list=18%, signal=51%
KEGG_PROGESTERONE_MEDIATED_OOCYTE_MATURATION	KEGG_PROGESTERONE_MEDIATED_OOCYTE_MATURATION		78	0.408051	1.2615	0.110403	0.473016	1	1424	tags=22%, list=12%, signal=25%
REACTOME_KERATAN_SULFATE_KERATIN_METABOLISM	REACTOME_KERATAN_SULFATE_KERATIN_METABOLISM		24	0.476427	1.26101	0.19083	0.472629	1	2374	tags=42%, list=21%, signal=52%
PID_KIT_PATHWAY	PID_KIT_PATHWAY		48	0.433373	1.25787	0.131019	0.479691	1	1907	tags=25%, list=16%, signal=30%
REACTOME_ACTIVATION_OF_THE_MRNA_UPON_BINDING_OF_THE_CAP_BINDING_COMPLEX_AND_EIFS_AND_SUBSEQUENT_BINDING_TO_43S	REACTOME_ACTIVATION_OF_THE_MRNA_UPON_BINDING_OF_THE_CAP_BINDING_COMPLEX_AND_EIFS_AND_SUBSEQUENT_BINDING_TO_43S		41	0.441429	1.25445	0.148492	0.487662	1	5271	tags=83%, list=46%, signal=152%
REACTOME_NUCLEAR_SIGNALING_BY_ERBB4	REACTOME_NUCLEAR_SIGNALING_BY_ERBB4		31	0.459426	1.25412	0.165459	0.486965	1	1514	tags=26%, list=13%, signal=30%
KEGG_TOLL_LIKE_RECEPTOR_SIGNALING_PATHWAY	KEGG_TOLL_LIKE_RECEPTOR_SIGNALING_PATHWAY		85	0.399562	1.25171	0.10856	0.492318	1	2069	tags=25%, list=18%, signal=30%
KEGG_WNT_SIGNALING_PATHWAY	KEGG_WNT_SIGNALING_PATHWAY		133	0.392112	1.25017	0.0766088	0.495074	1	2284	tags=26%, list=20%, signal=32%
PID_IL27_PATHWAY	PID_IL27_PATHWAY		22	0.48565	1.24961	0.177278	0.494967	1	2221	tags=27%, list=19%, signal=34%
REACTOME_AMINO_ACID_AND_OLIGOPEPTIDE_SLC_TRANSPORTERS	REACTOME_AMINO_ACID_AND_OLIGOPEPTIDE_SLC_TRANSPORTERS		43	0.432722	1.24682	0.160815	0.501244	1	1492	tags=28%, list=13%, signal=32%
KEGG_MELANOMA	KEGG_MELANOMA		60	0.414558	1.2443	0.145993	0.50683	1	1424	tags=23%, list=12%, signal=26%
BIOCARTA_IL12_PATHWAY	BIOCARTA_IL12_PATHWAY		18	0.510127	1.2432	0.193211	0.508355	1	2896	tags=50%, list=25%, signal=67%
REACTOME_ACTIVATION_OF_THE_PRE_REPLICATIVE_COMPLEX	REACTOME_ACTIVATION_OF_THE_PRE_REPLICATIVE_COMPLEX		21	0.491649	1.24107	0.193182	0.512843	1	3952	tags=57%, list=34%, signal=87%
PID_HIF2PATHWAY	PID_HIF2PATHWAY		29	0.457838	1.24026	0.179177	0.513554	1	1475	tags=24%, list=13%, signal=28%
BIOCARTA_FIBRINOLYSIS_PATHWAY	BIOCARTA_FIBRINOLYSIS_PATHWAY		10	0.576793	1.23787	0.227338	0.518439	1	4385	tags=90%, list=38%, signal=145%
PID_ALPHA_SYNUCLEIN_PATHWAY	PID_ALPHA_SYNUCLEIN_PATHWAY		32	0.450872	1.23688	0.181084	0.519535	1	2214	tags=47%, list=19%, signal=58%
REACTOME_FGFR2C_LIGAND_BINDING_AND_ACTIVATION	REACTOME_FGFR2C_LIGAND_BINDING_AND_ACTIVATION		6	0.639476	1.23545	0.203593	0.521968	1	1718	tags=50%, list=15%, signal=59%
BIOCARTA_PML_PATHWAY	BIOCARTA_PML_PATHWAY		14	0.525157	1.23464	0.218878	0.522607	1	1588	tags=29%, list=14%, signal=33%
REACTOME_YAP1_AND_WWTR1_TAZ_STIMULATED_GENE_EXPRESSION	REACTOME_YAP1_AND_WWTR1_TAZ_STIMULATED_GENE_EXPRESSION		19	0.495816	1.2336	0.185606	0.523865	1	3124	tags=53%, list=27%, signal=72%
REACTOME_REGULATION_OF_INSULIN_LIKE_GROWTH_FACTOR_IGF_ACTIVITY_BY_INSULIN_LIKE_GROWTH_FACTOR_BINDING_PROTEINS_IGFBPS	REACTOME_REGULATION_OF_INSULIN_LIKE_GROWTH_FACTOR_IGF_ACTIVITY_BY_INSULIN_LIKE_GROWTH_FACTOR_BINDING_PROTEINS_IGFBPS		9	0.591817	1.23163	0.202363	0.527695	1	2268	tags=78%, list=20%, signal=97%
PID_FRA_PATHWAY	PID_FRA_PATHWAY		32	0.4491	1.23118	0.194946	0.52719	1	1727	tags=28%, list=15%, signal=33%
REACTOME_TANDEM_PORE_DOMAIN_POTASSIUM_CHANNELS	REACTOME_TANDEM_PORE_DOMAIN_POTASSIUM_CHANNELS		8	0.599765	1.22776	0.239478	0.535321	1	1726	tags=63%, list=15%, signal=73%
KEGG_LONG_TERM_POTENTIATION	KEGG_LONG_TERM_POTENTIATION		61	0.407473	1.22651	0.161702	0.537158	1	1267	tags=18%, list=11%, signal=20%
KEGG_OLFACTORY_TRANSDUCTION	KEGG_OLFACTORY_TRANSDUCTION		23	0.48015	1.22634	0.187113	0.535905	1	2213	tags=35%, list=19%, signal=43%
KEGG_B_CELL_RECEPTOR_SIGNALING_PATHWAY	KEGG_B_CELL_RECEPTOR_SIGNALING_PATHWAY		70	0.403184	1.22552	0.140426	0.536417	1	1922	tags=29%, list=17%, signal=34%
REACTOME_PASSIVE_TRANSPORT_BY_AQUAPORINS	REACTOME_PASSIVE_TRANSPORT_BY_AQUAPORINS		6	0.648899	1.22242	0.224329	0.543739	1	3761	tags=83%, list=32%, signal=123%
PID_ALK2_PATHWAY	PID_ALK2_PATHWAY		9	0.579083	1.22013	0.230874	0.548697	1	1931	tags=33%, list=17%, signal=40%
KEGG_GLYCOSAMINOGLYCAN_BIOSYNTHESIS_CHONDROITIN_SULFATE	KEGG_GLYCOSAMINOGLYCAN_BIOSYNTHESIS_CHONDROITIN_SULFATE		14	0.528384	1.21978	0.209635	0.547763	1	2308	tags=36%, list=20%, signal=45%
REACTOME_RECEPTOR_LIGAND_BINDING_INITIATES_THE_SECOND_PROTEOLYTIC_CLEAVAGE_OF_NOTCH_RECEPTOR	REACTOME_RECEPTOR_LIGAND_BINDING_INITIATES_THE_SECOND_PROTEOLYTIC_CLEAVAGE_OF_NOTCH_RECEPTOR		11	0.544305	1.21819	0.220527	0.550696	1	2870	tags=45%, list=25%, signal=60%
KEGG_FC_EPSILON_RI_SIGNALING_PATHWAY	KEGG_FC_EPSILON_RI_SIGNALING_PATHWAY		68	0.400698	1.21715	0.147826	0.551969	1	2214	tags=32%, list=19%, signal=40%
REACTOME_GRB2_EVENTS_IN_ERBB2_SIGNALING	REACTOME_GRB2_EVENTS_IN_ERBB2_SIGNALING		21	0.471181	1.21278	0.211706	0.563255	1	1477	tags=24%, list=13%, signal=27%
PID_IL8_CXCR2_PATHWAY	PID_IL8_CXCR2_PATHWAY		29	0.444229	1.2126	0.221402	0.562016	1	2647	tags=38%, list=23%, signal=49%
REACTOME_SRP_DEPENDENT_COTRANSLATIONAL_PROTEIN_TARGETING_TO_MEMBRANE	REACTOME_SRP_DEPENDENT_COTRANSLATIONAL_PROTEIN_TARGETING_TO_MEMBRANE		100	0.383496	1.2119	0.164938	0.562282	1	5596	tags=79%, list=48%, signal=152%
PID_HIF1_TFPATHWAY	PID_HIF1_TFPATHWAY		54	0.403984	1.21149	0.175166	0.561563	1	2466	tags=31%, list=21%, signal=40%
BIOCARTA_BAD_PATHWAY	BIOCARTA_BAD_PATHWAY		23	0.467422	1.21134	0.227711	0.560143	1	781	tags=22%, list=7%, signal=23%
REACTOME_TRANSPORT_OF_INORGANIC_CATIONS_ANIONS_AND_AMINO_ACIDS_OLIGOPEPTIDES	REACTOME_TRANSPORT_OF_INORGANIC_CATIONS_ANIONS_AND_AMINO_ACIDS_OLIGOPEPTIDES		80	0.388156	1.21091	0.168432	0.559572	1	2451	tags=35%, list=21%, signal=44%
KEGG_MAPK_SIGNALING_PATHWAY	KEGG_MAPK_SIGNALING_PATHWAY		235	0.364971	1.20992	0.081407	0.560788	1	1640	tags=20%, list=14%, signal=23%
BIOCARTA_ACH_PATHWAY	BIOCARTA_ACH_PATHWAY		11	0.548214	1.20981	0.236948	0.559324	1	2090	tags=36%, list=18%, signal=44%
REACTOME_FGFR1_LIGAND_BINDING_AND_ACTIVATION	REACTOME_FGFR1_LIGAND_BINDING_AND_ACTIVATION		6	0.641901	1.20857	0.263473	0.561269	1	1342	tags=50%, list=12%, signal=57%
REACTOME_GASTRIN_CREB_SIGNALLING_PATHWAY_VIA_PKC_AND_MAPK	REACTOME_GASTRIN_CREB_SIGNALLING_PATHWAY_VIA_PKC_AND_MAPK		139	0.372216	1.20847	0.128703	0.559793	1	3013	tags=41%, list=26%, signal=55%
KEGG_ETHER_LIPID_METABOLISM	KEGG_ETHER_LIPID_METABOLISM		23	0.461476	1.2084	0.211634	0.558222	1	1384	tags=30%, list=12%, signal=34%
REACTOME_CGMP_EFFECTS	REACTOME_CGMP_EFFECTS		15	0.500822	1.20665	0.242261	0.561671	1	2250	tags=60%, list=19%, signal=74%
PID_FOXM1_PATHWAY	PID_FOXM1_PATHWAY		38	0.431447	1.20464	0.191294	0.565973	1	3770	tags=47%, list=33%, signal=70%
REACTOME_TCR_SIGNALING	REACTOME_TCR_SIGNALING		42	0.421684	1.20301	0.191827	0.568934	1	2440	tags=38%, list=21%, signal=48%
REACTOME_NUCLEAR_RECEPTOR_TRANSCRIPTION_PATHWAY	REACTOME_NUCLEAR_RECEPTOR_TRANSCRIPTION_PATHWAY		41	0.421347	1.2022	0.202299	0.569582	1	471	tags=12%, list=4%, signal=13%
REACTOME_SIGNALING_BY_FGFR	REACTOME_SIGNALING_BY_FGFR		91	0.384463	1.20168	0.159875	0.569262	1	2244	tags=25%, list=19%, signal=31%
REACTOME_DOWNSTREAM_SIGNALING_OF_ACTIVATED_FGFR	REACTOME_DOWNSTREAM_SIGNALING_OF_ACTIVATED_FGFR		80	0.387375	1.20048	0.153361	0.571267	1	1718	tags=21%, list=15%, signal=25%
BIOCARTA_MPR_PATHWAY	BIOCARTA_MPR_PATHWAY		31	0.436799	1.19888	0.225882	0.574272	1	2286	tags=29%, list=20%, signal=36%
REACTOME_ACYL_CHAIN_REMODELLING_OF_PE	REACTOME_ACYL_CHAIN_REMODELLING_OF_PE		12	0.534774	1.19857	0.251404	0.573417	1	756	tags=25%, list=7%, signal=27%
PID_IL4_2PATHWAY	PID_IL4_2PATHWAY		53	0.402761	1.19835	0.212222	0.572301	1	2792	tags=38%, list=24%, signal=49%
BIOCARTA_CYTOKINE_PATHWAY	BIOCARTA_CYTOKINE_PATHWAY		10	0.544118	1.19789	0.257975	0.571892	1	3325	tags=50%, list=29%, signal=70%
REACTOME_REGULATION_OF_KIT_SIGNALING	REACTOME_REGULATION_OF_KIT_SIGNALING		15	0.494787	1.19749	0.258713	0.571246	1	2673	tags=40%, list=23%, signal=52%
REACTOME_G_ALPHA1213_SIGNALLING_EVENTS	REACTOME_G_ALPHA1213_SIGNALLING_EVENTS		69	0.392755	1.19333	0.182314	0.581873	1	2059	tags=25%, list=18%, signal=30%
KEGG_CARDIAC_MUSCLE_CONTRACTION	KEGG_CARDIAC_MUSCLE_CONTRACTION		62	0.396868	1.19164	0.189655	0.585376	1	1518	tags=19%, list=13%, signal=22%
BIOCARTA_IL5_PATHWAY	BIOCARTA_IL5_PATHWAY		5	0.649356	1.18964	0.25525	0.589454	1	4062	tags=100%, list=35%, signal=154%
KEGG_ARACHIDONIC_ACID_METABOLISM	KEGG_ARACHIDONIC_ACID_METABOLISM		37	0.421393	1.18689	0.232205	0.59599	1	4042	tags=54%, list=35%, signal=83%
REACTOME_CYTOCHROME_P450_ARRANGED_BY_SUBSTRATE_TYPE	REACTOME_CYTOCHROME_P450_ARRANGED_BY_SUBSTRATE_TYPE		19	0.478476	1.18584	0.25995	0.59729	1	3511	tags=53%, list=30%, signal=75%
REACTOME_TRAF6_MEDIATED_INDUCTION_OF_TAK1_COMPLEX	REACTOME_TRAF6_MEDIATED_INDUCTION_OF_TAK1_COMPLEX		10	0.555445	1.18461	0.247159	0.599237	1	1629	tags=40%, list=14%, signal=47%
REACTOME_UNWINDING_OF_DNA	REACTOME_UNWINDING_OF_DNA		10	0.547114	1.1837	0.28098	0.600301	1	3746	tags=60%, list=32%, signal=89%
REACTOME_HEMOSTASIS	REACTOME_HEMOSTASIS		372	0.354585	1.1832	0.056	0.600075	1	2911	tags=33%, list=25%, signal=43%
REACTOME_SYNTHESIS_OF_DNA	REACTOME_SYNTHESIS_OF_DNA		79	0.378444	1.1831	0.192429	0.598563	1	5256	tags=61%, list=45%, signal=111%
KEGG_PRIMARY_BILE_ACID_BIOSYNTHESIS	KEGG_PRIMARY_BILE_ACID_BIOSYNTHESIS		8	0.583689	1.18254	0.263158	0.5984	1	1347	tags=25%, list=12%, signal=28%
REACTOME_CYCLIN_A_B1_ASSOCIATED_EVENTS_DURING_G2_M_TRANSITION	REACTOME_CYCLIN_A_B1_ASSOCIATED_EVENTS_DURING_G2_M_TRANSITION		13	0.50673	1.18069	0.270449	0.602029	1	821	tags=15%, list=7%, signal=17%
REACTOME_CELL_DEATH_SIGNALLING_VIA_NRAGE_NRIF_AND_NADE	REACTOME_CELL_DEATH_SIGNALLING_VIA_NRAGE_NRIF_AND_NADE		56	0.397523	1.18048	0.20442	0.600837	1	2059	tags=25%, list=18%, signal=30%
BIOCARTA_HSP27_PATHWAY	BIOCARTA_HSP27_PATHWAY		14	0.496926	1.17994	0.265725	0.600608	1	4016	tags=71%, list=35%, signal=109%
REACTOME_TRANSPORT_OF_GLUCOSE_AND_OTHER_SUGARS_BILE_SALTS_AND_ORGANIC_ACIDS_METAL_IONS_AND_AMINE_COMPOUNDS	REACTOME_TRANSPORT_OF_GLUCOSE_AND_OTHER_SUGARS_BILE_SALTS_AND_ORGANIC_ACIDS_METAL_IONS_AND_AMINE_COMPOUNDS		73	0.384929	1.17839	0.207343	0.603285	1	3359	tags=49%, list=29%, signal=69%
BIOCARTA_BARRESTIN_PATHWAY	BIOCARTA_BARRESTIN_PATHWAY		9	0.557233	1.17791	0.285714	0.603025	1	1839	tags=33%, list=16%, signal=40%
REACTOME_CTLA4_INHIBITORY_SIGNALING	REACTOME_CTLA4_INHIBITORY_SIGNALING		21	0.461393	1.17665	0.265255	0.60495	1	2090	tags=33%, list=18%, signal=41%
REACTOME_SEMA4D_INDUCED_CELL_MIGRATION_AND_GROWTH_CONE_COLLAPSE	REACTOME_SEMA4D_INDUCED_CELL_MIGRATION_AND_GROWTH_CONE_COLLAPSE		23	0.455155	1.17514	0.26087	0.607669	1	2695	tags=39%, list=23%, signal=51%
REACTOME_CELL_CELL_COMMUNICATION	REACTOME_CELL_CELL_COMMUNICATION		100	0.371289	1.17445	0.18304	0.607987	1	2500	tags=36%, list=22%, signal=46%
PID_RHOA_REG_PATHWAY	PID_RHOA_REG_PATHWAY		40	0.411014	1.17394	0.230681	0.607746	1	2059	tags=30%, list=18%, signal=36%
KEGG_OOCYTE_MEIOSIS	KEGG_OOCYTE_MEIOSIS		97	0.371177	1.1715	0.196891	0.61334	1	821	tags=11%, list=7%, signal=12%
PID_A6B1_A6B4_INTEGRIN_PATHWAY	PID_A6B1_A6B4_INTEGRIN_PATHWAY		44	0.411017	1.1706	0.243488	0.614309	1	3414	tags=48%, list=29%, signal=67%
REACTOME_AMINE_LIGAND_BINDING_RECEPTORS	REACTOME_AMINE_LIGAND_BINDING_RECEPTORS		18	0.465232	1.16825	0.273325	0.61964	1	2972	tags=61%, list=26%, signal=82%
SA_B_CELL_RECEPTOR_COMPLEXES	SA_B_CELL_RECEPTOR_COMPLEXES		24	0.439109	1.16824	0.271375	0.61789	1	1909	tags=33%, list=16%, signal=40%
KEGG_TASTE_TRANSDUCTION	KEGG_TASTE_TRANSDUCTION		24	0.449565	1.16758	0.278121	0.618097	1	526	tags=21%, list=5%, signal=22%
BIOCARTA_BARR_MAPK_PATHWAY	BIOCARTA_BARR_MAPK_PATHWAY		11	0.529043	1.16367	0.318246	0.628119	1	1839	tags=27%, list=16%, signal=32%
PID_HES_HEY_PATHWAY	PID_HES_HEY_PATHWAY		42	0.406303	1.16304	0.254835	0.628116	1	2213	tags=33%, list=19%, signal=41%
REACTOME_SIGNALING_BY_HIPPO	REACTOME_SIGNALING_BY_HIPPO		18	0.472823	1.15927	0.27871	0.637586	1	3881	tags=50%, list=34%, signal=75%
BIOCARTA_PGC1A_PATHWAY	BIOCARTA_PGC1A_PATHWAY		22	0.456923	1.15826	0.270732	0.6387	1	164	tags=9%, list=1%, signal=9%
REACTOME_ORC1_REMOVAL_FROM_CHROMATIN	REACTOME_ORC1_REMOVAL_FROM_CHROMATIN		57	0.383729	1.15562	0.240363	0.644664	1	4958	tags=54%, list=43%, signal=95%
REACTOME_AMINE_COMPOUND_SLC_TRANSPORTERS	REACTOME_AMINE_COMPOUND_SLC_TRANSPORTERS		21	0.452563	1.15453	0.286946	0.646182	1	1906	tags=38%, list=16%, signal=46%
REACTOME_SIGNALING_BY_ACTIVATED_POINT_MUTANTS_OF_FGFR1	REACTOME_SIGNALING_BY_ACTIVATED_POINT_MUTANTS_OF_FGFR1		5	0.626984	1.15313	0.312597	0.648669	1	891	tags=40%, list=8%, signal=43%
PID_AURORA_B_PATHWAY	PID_AURORA_B_PATHWAY		36	0.406608	1.15257	0.276376	0.648588	1	4130	tags=47%, list=36%, signal=73%
REACTOME_PLATELET_ACTIVATION_SIGNALING_AND_AGGREGATION	REACTOME_PLATELET_ACTIVATION_SIGNALING_AND_AGGREGATION		175	0.352033	1.15252	0.175456	0.646927	1	3651	tags=42%, list=32%, signal=61%
REACTOME_POL_SWITCHING	REACTOME_POL_SWITCHING		12	0.50995	1.152	0.301105	0.646648	1	5256	tags=67%, list=45%, signal=122%
PID_AP1_PATHWAY	PID_AP1_PATHWAY		58	0.387174	1.15117	0.256921	0.6473	1	1480	tags=22%, list=13%, signal=26%
PID_ARF6_PATHWAY	PID_ARF6_PATHWAY		25	0.443119	1.15039	0.288416	0.647905	1	3569	tags=56%, list=31%, signal=81%
REACTOME_ORGANIC_CATION_ANION_ZWITTERION_TRANSPORT	REACTOME_ORGANIC_CATION_ANION_ZWITTERION_TRANSPORT		7	0.578126	1.14885	0.306902	0.650749	1	3142	tags=71%, list=27%, signal=98%
PID_TCR_JNK_PATHWAY	PID_TCR_JNK_PATHWAY		13	0.495467	1.14646	0.294437	0.65594	1	2124	tags=31%, list=18%, signal=38%
REACTOME_GLUTAMATE_NEUROTRANSMITTER_RELEASE_CYCLE	REACTOME_GLUTAMATE_NEUROTRANSMITTER_RELEASE_CYCLE		13	0.485611	1.14598	0.297222	0.655559	1	2600	tags=38%, list=22%, signal=50%
REACTOME_TRANSMEMBRANE_TRANSPORT_OF_SMALL_MOLECULES	REACTOME_TRANSMEMBRANE_TRANSPORT_OF_SMALL_MOLECULES		342	0.340201	1.1436	0.111	0.660997	1	2881	tags=34%, list=25%, signal=44%
REACTOME_MUSCLE_CONTRACTION	REACTOME_MUSCLE_CONTRACTION		40	0.397268	1.14134	0.276331	0.666082	1	2922	tags=43%, list=25%, signal=57%
SIG_CHEMOTAXIS	SIG_CHEMOTAXIS		45	0.395538	1.14129	0.285227	0.664408	1	2395	tags=27%, list=21%, signal=33%
REACTOME_METAL_ION_SLC_TRANSPORTERS	REACTOME_METAL_ION_SLC_TRANSPORTERS		22	0.444418	1.13653	0.291925	0.676432	1	3060	tags=45%, list=26%, signal=62%
REACTOME_NONSENSE_MEDIATED_DECAY_ENHANCED_BY_THE_EXON_JUNCTION_COMPLEX	REACTOME_NONSENSE_MEDIATED_DECAY_ENHANCED_BY_THE_EXON_JUNCTION_COMPLEX		98	0.360197	1.13557	0.254202	0.677356	1	5596	tags=80%, list=48%, signal=153%
REACTOME_NEUROTRANSMITTER_RELEASE_CYCLE	REACTOME_NEUROTRANSMITTER_RELEASE_CYCLE		32	0.422027	1.13539	0.312869	0.676095	1	802	tags=19%, list=7%, signal=20%
PID_PS1_PATHWAY	PID_PS1_PATHWAY		42	0.400232	1.13295	0.298774	0.681597	1	1950	tags=19%, list=17%, signal=23%
REACTOME_ACYL_CHAIN_REMODELLING_OF_PG	REACTOME_ACYL_CHAIN_REMODELLING_OF_PG		9	0.532177	1.12987	0.327298	0.6891	1	756	tags=22%, list=7%, signal=24%
REACTOME_STEROID_HORMONES	REACTOME_STEROID_HORMONES		16	0.471622	1.12977	0.320513	0.687538	1	3810	tags=56%, list=33%, signal=84%
PID_IL8_CXCR1_PATHWAY	PID_IL8_CXCR1_PATHWAY		24	0.425456	1.1293	0.300853	0.687034	1	1722	tags=29%, list=15%, signal=34%
REACTOME_DNA_STRAND_ELONGATION	REACTOME_DNA_STRAND_ELONGATION		27	0.415169	1.12929	0.310552	0.685245	1	4744	tags=59%, list=41%, signal=100%
PID_FGF_PATHWAY	PID_FGF_PATHWAY		48	0.383325	1.12849	0.288788	0.685931	1	2090	tags=31%, list=18%, signal=38%
REACTOME_CELL_JUNCTION_ORGANIZATION	REACTOME_CELL_JUNCTION_ORGANIZATION		62	0.372981	1.12803	0.28074	0.68552	1	3823	tags=58%, list=33%, signal=86%
REACTOME_GLUCAGON_TYPE_LIGAND_RECEPTORS	REACTOME_GLUCAGON_TYPE_LIGAND_RECEPTORS		28	0.417675	1.12799	0.313268	0.68381	1	2996	tags=46%, list=26%, signal=62%
PID_HIF1A_PATHWAY	PID_HIF1A_PATHWAY		17	0.458897	1.12549	0.337179	0.689514	1	29	tags=6%, list=0%, signal=6%
REACTOME_ION_CHANNEL_TRANSPORT	REACTOME_ION_CHANNEL_TRANSPORT		43	0.393423	1.11873	0.308126	0.708665	1	2697	tags=37%, list=23%, signal=48%
REACTOME_GLUTATHIONE_CONJUGATION	REACTOME_GLUTATHIONE_CONJUGATION		18	0.443897	1.11656	0.326898	0.713487	1	4120	tags=78%, list=36%, signal=121%
REACTOME_PROSTACYCLIN_SIGNALLING_THROUGH_PROSTACYCLIN_RECEPTOR	REACTOME_PROSTACYCLIN_SIGNALLING_THROUGH_PROSTACYCLIN_RECEPTOR		17	0.454587	1.11542	0.324937	0.715106	1	2818	tags=41%, list=24%, signal=54%
REACTOME_IKK_COMPLEX_RECRUITMENT_MEDIATED_BY_RIP1	REACTOME_IKK_COMPLEX_RECRUITMENT_MEDIATED_BY_RIP1		10	0.50875	1.1143	0.34728	0.716695	1	1568	tags=30%, list=14%, signal=35%
REACTOME_DOWNREGULATION_OF_TGF_BETA_RECEPTOR_SIGNALING	REACTOME_DOWNREGULATION_OF_TGF_BETA_RECEPTOR_SIGNALING		20	0.439463	1.11239	0.340824	0.720648	1	1629	tags=20%, list=14%, signal=23%
PID_P38_ALPHA_BETA_PATHWAY	PID_P38_ALPHA_BETA_PATHWAY		30	0.407023	1.11112	0.327649	0.722588	1	2090	tags=30%, list=18%, signal=37%
PID_BCR_5PATHWAY	PID_BCR_5PATHWAY		64	0.363953	1.11078	0.320734	0.721815	1	1922	tags=27%, list=17%, signal=32%
REACTOME_SIGNALING_BY_FGFR3_MUTANTS	REACTOME_SIGNALING_BY_FGFR3_MUTANTS		6	0.581571	1.11044	0.35559	0.721043	1	1718	tags=50%, list=15%, signal=59%
BIOCARTA_GABA_PATHWAY	BIOCARTA_GABA_PATHWAY		8	0.548847	1.1095	0.375	0.722127	1	3134	tags=50%, list=27%, signal=69%
REACTOME_TRAFFICKING_OF_GLUR2_CONTAINING_AMPA_RECEPTORS	REACTOME_TRAFFICKING_OF_GLUR2_CONTAINING_AMPA_RECEPTORS		14	0.476136	1.10932	0.335114	0.720902	1	2897	tags=36%, list=25%, signal=48%
BIOCARTA_GLYCOLYSIS_PATHWAY	BIOCARTA_GLYCOLYSIS_PATHWAY		9	0.520614	1.10826	0.367036	0.722165	1	4360	tags=78%, list=38%, signal=125%
REACTOME_O_LINKED_GLYCOSYLATION_OF_MUCINS	REACTOME_O_LINKED_GLYCOSYLATION_OF_MUCINS		36	0.391057	1.1081	0.325581	0.720779	1	985	tags=22%, list=9%, signal=24%
REACTOME_THROMBIN_SIGNALLING_THROUGH_PROTEINASE_ACTIVATED_RECEPTORS_PARS	REACTOME_THROMBIN_SIGNALLING_THROUGH_PROTEINASE_ACTIVATED_RECEPTORS_PARS		28	0.416471	1.1074	0.340047	0.720971	1	2818	tags=32%, list=24%, signal=42%
REACTOME_ENDOGENOUS_STEROLS	REACTOME_ENDOGENOUS_STEROLS		7	0.559377	1.10281	0.364689	0.732924	1	1307	tags=29%, list=11%, signal=32%
REACTOME_ROLE_OF_SECOND_MESSENGERS_IN_NETRIN1_SIGNALING	REACTOME_ROLE_OF_SECOND_MESSENGERS_IN_NETRIN1_SIGNALING		8	0.532125	1.1018	0.382698	0.734089	1	2767	tags=50%, list=24%, signal=66%
REACTOME_METABOLISM_OF_STEROID_HORMONES_AND_VITAMINS_A_AND_D	REACTOME_METABOLISM_OF_STEROID_HORMONES_AND_VITAMINS_A_AND_D		21	0.431475	1.10175	0.346154	0.7324	1	3810	tags=52%, list=33%, signal=78%
REACTOME_CS_DS_DEGRADATION	REACTOME_CS_DS_DEGRADATION		10	0.501048	1.10144	0.362216	0.731503	1	1544	tags=30%, list=13%, signal=35%
PID_LIS1_PATHWAY	PID_LIS1_PATHWAY		26	0.407476	1.10123	0.356364	0.730338	1	1384	tags=12%, list=12%, signal=13%
SA_FAS_SIGNALING	SA_FAS_SIGNALING		7	0.554384	1.10024	0.366197	0.731492	1	1588	tags=29%, list=14%, signal=33%
REACTOME_SYNTHESIS_OF_BILE_ACIDS_AND_BILE_SALTS_VIA_24_HYDROXYCHOLESTEROL	REACTOME_SYNTHESIS_OF_BILE_ACIDS_AND_BILE_SALTS_VIA_24_HYDROXYCHOLESTEROL		5	0.62158	1.09975	0.387658	0.731014	1	2811	tags=40%, list=24%, signal=53%
REACTOME_COMMON_PATHWAY	REACTOME_COMMON_PATHWAY		8	0.534893	1.09673	0.393812	0.738322	1	3618	tags=75%, list=31%, signal=109%
REACTOME_ACETYLCHOLINE_BINDING_AND_DOWNSTREAM_EVENTS	REACTOME_ACETYLCHOLINE_BINDING_AND_DOWNSTREAM_EVENTS		7	0.541868	1.09473	0.385208	0.742536	1	3514	tags=71%, list=30%, signal=102%
REACTOME_INTEGRIN_ALPHAIIB_BETA3_SIGNALING	REACTOME_INTEGRIN_ALPHAIIB_BETA3_SIGNALING		27	0.413011	1.0945	0.344203	0.741368	1	3633	tags=52%, list=31%, signal=75%
REACTOME_ACYL_CHAIN_REMODELLING_OF_PI	REACTOME_ACYL_CHAIN_REMODELLING_OF_PI		7	0.54523	1.09212	0.37538	0.746618	1	2192	tags=43%, list=19%, signal=53%
REACTOME_BILE_ACID_AND_BILE_SALT_METABOLISM	REACTOME_BILE_ACID_AND_BILE_SALT_METABOLISM		13	0.471262	1.08959	0.379866	0.752373	1	1545	tags=31%, list=13%, signal=35%
PID_EPHB_FWD_PATHWAY	PID_EPHB_FWD_PATHWAY		39	0.388375	1.08943	0.371134	0.751018	1	2370	tags=26%, list=20%, signal=32%
REACTOME_G_BETA_GAMMA_SIGNALLING_THROUGH_PI3KGAMMA	REACTOME_G_BETA_GAMMA_SIGNALLING_THROUGH_PI3KGAMMA		22	0.422618	1.08839	0.383394	0.752235	1	1424	tags=23%, list=12%, signal=26%
REACTOME_SLC_MEDIATED_TRANSMEMBRANE_TRANSPORT	REACTOME_SLC_MEDIATED_TRANSMEMBRANE_TRANSPORT		207	0.33216	1.08821	0.292929	0.750881	1	2881	tags=35%, list=25%, signal=46%
ST_ADRENERGIC	ST_ADRENERGIC		32	0.390196	1.08648	0.361432	0.754331	1	2090	tags=28%, list=18%, signal=34%
BIOCARTA_CFTR_PATHWAY	BIOCARTA_CFTR_PATHWAY		10	0.497725	1.08645	0.388406	0.752601	1	2316	tags=50%, list=20%, signal=62%
PID_BETA_CATENIN_NUC_PATHWAY	PID_BETA_CATENIN_NUC_PATHWAY		68	0.353167	1.08618	0.346809	0.751578	1	2747	tags=28%, list=24%, signal=36%
PID_AJDISS_2PATHWAY	PID_AJDISS_2PATHWAY		47	0.372559	1.08162	0.368304	0.763088	1	2090	tags=21%, list=18%, signal=26%
SIG_BCR_SIGNALING_PATHWAY	SIG_BCR_SIGNALING_PATHWAY		46	0.371689	1.07978	0.365991	0.766467	1	2182	tags=28%, list=19%, signal=35%
REACTOME_INHIBITION_OF_VOLTAGE_GATED_CA2_CHANNELS_VIA_GBETA_GAMMA_SUBUNITS	REACTOME_INHIBITION_OF_VOLTAGE_GATED_CA2_CHANNELS_VIA_GBETA_GAMMA_SUBUNITS		22	0.421091	1.07897	0.378973	0.76689	1	1203	tags=23%, list=10%, signal=25%
REACTOME_SHC1_EVENTS_IN_ERBB4_SIGNALING	REACTOME_SHC1_EVENTS_IN_ERBB4_SIGNALING		19	0.423371	1.07895	0.365578	0.765126	1	1477	tags=21%, list=13%, signal=24%
REACTOME_HIGHLY_CALCIUM_PERMEABLE_POSTSYNAPTIC_NICOTINIC_ACETYLCHOLINE_RECEPTORS	REACTOME_HIGHLY_CALCIUM_PERMEABLE_POSTSYNAPTIC_NICOTINIC_ACETYLCHOLINE_RECEPTORS		7	0.541868	1.07789	0.412722	0.766437	1	3514	tags=71%, list=30%, signal=102%
KEGG_DNA_REPLICATION	KEGG_DNA_REPLICATION		33	0.389103	1.07536	0.365023	0.77193	1	4538	tags=48%, list=39%, signal=80%
REACTOME_SIGNALING_BY_FGFR_IN_DISEASE	REACTOME_SIGNALING_BY_FGFR_IN_DISEASE		103	0.34025	1.07118	0.371607	0.782259	1	1718	tags=18%, list=15%, signal=21%
REACTOME_INWARDLY_RECTIFYING_K_CHANNELS	REACTOME_INWARDLY_RECTIFYING_K_CHANNELS		26	0.402961	1.07031	0.392814	0.783054	1	1203	tags=23%, list=10%, signal=26%
REACTOME_THE_ROLE_OF_NEF_IN_HIV1_REPLICATION_AND_DISEASE_PATHOGENESIS	REACTOME_THE_ROLE_OF_NEF_IN_HIV1_REPLICATION_AND_DISEASE_PATHOGENESIS		25	0.405916	1.06985	0.389952	0.782546	1	1843	tags=28%, list=16%, signal=33%
PID_TOLL_ENDOGENOUS_PATHWAY	PID_TOLL_ENDOGENOUS_PATHWAY		23	0.408943	1.06804	0.399258	0.78604	1	2032	tags=22%, list=18%, signal=26%
PID_MYC_REPRESS_PATHWAY	PID_MYC_REPRESS_PATHWAY		59	0.35981	1.06743	0.398671	0.78603	1	3813	tags=44%, list=33%, signal=65%
KEGG_TAURINE_AND_HYPOTAURINE_METABOLISM	KEGG_TAURINE_AND_HYPOTAURINE_METABOLISM		6	0.560746	1.06724	0.424012	0.78473	1	283	tags=33%, list=2%, signal=34%
REACTOME_ASSEMBLY_OF_THE_PRE_REPLICATIVE_COMPLEX	REACTOME_ASSEMBLY_OF_THE_PRE_REPLICATIVE_COMPLEX		56	0.359324	1.0669	0.381004	0.783828	1	4958	tags=54%, list=43%, signal=93%
REACTOME_M_G1_TRANSITION	REACTOME_M_G1_TRANSITION		68	0.352085	1.06451	0.392178	0.78895	1	4958	tags=53%, list=43%, signal=92%
BIOCARTA_MITOCHONDRIA_PATHWAY	BIOCARTA_MITOCHONDRIA_PATHWAY		19	0.421698	1.06451	0.406758	0.78711	1	3366	tags=53%, list=29%, signal=74%
PID_ERA_GENOMIC_PATHWAY	PID_ERA_GENOMIC_PATHWAY		56	0.356485	1.06329	0.396667	0.788981	1	1511	tags=16%, list=13%, signal=18%
KEGG_STEROID_BIOSYNTHESIS	KEGG_STEROID_BIOSYNTHESIS		14	0.45522	1.06289	0.408545	0.788243	1	4602	tags=71%, list=40%, signal=118%
REACTOME_SIGNALING_BY_NOTCH1	REACTOME_SIGNALING_BY_NOTCH1		60	0.354451	1.06241	0.384533	0.787729	1	2679	tags=27%, list=23%, signal=35%
PID_EPHA2_FWD_PATHWAY	PID_EPHA2_FWD_PATHWAY		18	0.434936	1.06147	0.412961	0.78865	1	2090	tags=33%, list=18%, signal=41%
KEGG_BIOSYNTHESIS_OF_UNSATURATED_FATTY_ACIDS	KEGG_BIOSYNTHESIS_OF_UNSATURATED_FATTY_ACIDS		15	0.448497	1.05967	0.420699	0.79191	1	537	tags=13%, list=5%, signal=14%
BIOCARTA_EDG1_PATHWAY	BIOCARTA_EDG1_PATHWAY		23	0.409679	1.05955	0.403941	0.790425	1	1361	tags=26%, list=12%, signal=30%
SA_REG_CASCADE_OF_CYCLIN_EXPR	SA_REG_CASCADE_OF_CYCLIN_EXPR		11	0.473339	1.05922	0.412742	0.789588	1	1324	tags=18%, list=11%, signal=21%
KEGG_PANTOTHENATE_AND_COA_BIOSYNTHESIS	KEGG_PANTOTHENATE_AND_COA_BIOSYNTHESIS		14	0.457908	1.05841	0.428382	0.790115	1	2333	tags=36%, list=20%, signal=45%
BIOCARTA_PLCE_PATHWAY	BIOCARTA_PLCE_PATHWAY		11	0.477177	1.05725	0.4125	0.791791	1	1959	tags=36%, list=17%, signal=44%
BIOCARTA_SPPA_PATHWAY	BIOCARTA_SPPA_PATHWAY		19	0.422962	1.05699	0.397698	0.790683	1	2090	tags=32%, list=18%, signal=38%
PID_HNF3A_PATHWAY	PID_HNF3A_PATHWAY		35	0.3801	1.05501	0.408235	0.794612	1	1992	tags=23%, list=17%, signal=28%
PID_HEDGEHOG_GLI_PATHWAY	PID_HEDGEHOG_GLI_PATHWAY		48	0.36123	1.05445	0.393172	0.794397	1	567	tags=10%, list=5%, signal=11%
PID_P53_DOWNSTREAM_PATHWAY	PID_P53_DOWNSTREAM_PATHWAY		110	0.332108	1.05227	0.392418	0.798884	1	3731	tags=42%, list=32%, signal=61%
KEGG_RENIN_ANGIOTENSIN_SYSTEM	KEGG_RENIN_ANGIOTENSIN_SYSTEM		11	0.485644	1.05224	0.424242	0.797127	1	2871	tags=45%, list=25%, signal=60%
REACTOME_AMYLOIDS	REACTOME_AMYLOIDS		38	0.374269	1.05189	0.40273	0.796393	1	4298	tags=53%, list=37%, signal=83%
REACTOME_APOPTOTIC_CLEAVAGE_OF_CELL_ADHESION_PROTEINS	REACTOME_APOPTOTIC_CLEAVAGE_OF_CELL_ADHESION_PROTEINS		9	0.502138	1.05109	0.424716	0.796822	1	3635	tags=67%, list=31%, signal=97%
KEGG_ALPHA_LINOLENIC_ACID_METABOLISM	KEGG_ALPHA_LINOLENIC_ACID_METABOLISM		15	0.4498	1.05018	0.412	0.797627	1	1257	tags=27%, list=11%, signal=30%
REACTOME_SIGNALING_BY_NOTCH2	REACTOME_SIGNALING_BY_NOTCH2		12	0.46023	1.04939	0.428571	0.798199	1	914	tags=17%, list=8%, signal=18%
REACTOME_RESPONSE_TO_ELEVATED_PLATELET_CYTOSOLIC_CA2_	REACTOME_RESPONSE_TO_ELEVATED_PLATELET_CYTOSOLIC_CA2_		66	0.346785	1.04884	0.42015	0.797906	1	3651	tags=47%, list=32%, signal=68%
PID_REELIN_PATHWAY	PID_REELIN_PATHWAY		29	0.386115	1.04544	0.420863	0.805637	1	1579	tags=14%, list=14%, signal=16%
REACTOME_INNATE_IMMUNE_SYSTEM	REACTOME_INNATE_IMMUNE_SYSTEM		173	0.322036	1.04508	0.393145	0.804844	1	2752	tags=27%, list=24%, signal=35%
PID_CONE_PATHWAY	PID_CONE_PATHWAY		15	0.439571	1.04481	0.422497	0.803796	1	2819	tags=47%, list=24%, signal=62%
KEGG_GLYCOSAMINOGLYCAN_BIOSYNTHESIS_KERATAN_SULFATE	KEGG_GLYCOSAMINOGLYCAN_BIOSYNTHESIS_KERATAN_SULFATE		13	0.464512	1.04463	0.430079	0.80252	1	1281	tags=23%, list=11%, signal=26%
REACTOME_CHYLOMICRON_MEDIATED_LIPID_TRANSPORT	REACTOME_CHYLOMICRON_MEDIATED_LIPID_TRANSPORT		13	0.448182	1.04458	0.41502	0.800914	1	3439	tags=54%, list=30%, signal=77%
BIOCARTA_FREE_PATHWAY	BIOCARTA_FREE_PATHWAY		8	0.510303	1.04343	0.448737	0.802347	1	962	tags=13%, list=8%, signal=14%
REACTOME_NUCLEOTIDE_BINDING_DOMAIN_LEUCINE_RICH_REPEAT_CONTAINING_RECEPTOR_NLR_SIGNALING_PATHWAYS	REACTOME_NUCLEOTIDE_BINDING_DOMAIN_LEUCINE_RICH_REPEAT_CONTAINING_RECEPTOR_NLR_SIGNALING_PATHWAYS		35	0.377321	1.04332	0.431898	0.800839	1	3917	tags=51%, list=34%, signal=77%
BIOCARTA_CLASSIC_PATHWAY	BIOCARTA_CLASSIC_PATHWAY		5	0.583427	1.04252	0.462963	0.801405	1	4825	tags=100%, list=42%, signal=171%
REACTOME_THROMBOXANE_SIGNALLING_THROUGH_TP_RECEPTOR	REACTOME_THROMBOXANE_SIGNALLING_THROUGH_TP_RECEPTOR		21	0.410667	1.04226	0.445707	0.800332	1	609	tags=14%, list=5%, signal=15%
REACTOME_CELL_EXTRACELLULAR_MATRIX_INTERACTIONS	REACTOME_CELL_EXTRACELLULAR_MATRIX_INTERACTIONS		12	0.460553	1.042	0.439474	0.799361	1	4067	tags=67%, list=35%, signal=103%
KEGG_GLUTATHIONE_METABOLISM	KEGG_GLUTATHIONE_METABOLISM		42	0.365042	1.04073	0.425947	0.801053	1	4120	tags=52%, list=36%, signal=81%
KEGG_SMALL_CELL_LUNG_CANCER	KEGG_SMALL_CELL_LUNG_CANCER		80	0.335343	1.04042	0.42437	0.80022	1	3212	tags=35%, list=28%, signal=48%
REACTOME_AMINE_DERIVED_HORMONES	REACTOME_AMINE_DERIVED_HORMONES		11	0.465913	1.04012	0.426997	0.799342	1	1816	tags=45%, list=16%, signal=54%
REACTOME_ACTIVATION_OF_RAC	REACTOME_ACTIVATION_OF_RAC		13	0.449089	1.03632	0.44591	0.808159	1	2239	tags=38%, list=19%, signal=48%
REACTOME_FORMATION_OF_ATP_BY_CHEMIOSMOTIC_COUPLING	REACTOME_FORMATION_OF_ATP_BY_CHEMIOSMOTIC_COUPLING		12	0.458764	1.03579	0.442536	0.807909	1	6085	tags=83%, list=53%, signal=175%
KEGG_PURINE_METABOLISM	KEGG_PURINE_METABOLISM		135	0.320269	1.03563	0.417427	0.806573	1	2952	tags=30%, list=25%, signal=40%
REACTOME_TRANSLATION	REACTOME_TRANSLATION		124	0.323937	1.03385	0.432653	0.809601	1	5596	tags=73%, list=48%, signal=139%
REACTOME_KERATAN_SULFATE_DEGRADATION	REACTOME_KERATAN_SULFATE_DEGRADATION		9	0.485608	1.03356	0.4329	0.808666	1	2374	tags=56%, list=21%, signal=70%
PID_FAS_PATHWAY	PID_FAS_PATHWAY		35	0.369817	1.03354	0.430058	0.806977	1	2090	tags=23%, list=18%, signal=28%
ST_INTEGRIN_SIGNALING_PATHWAY	ST_INTEGRIN_SIGNALING_PATHWAY		80	0.330017	1.03319	0.444444	0.806205	1	3123	tags=28%, list=27%, signal=37%
REACTOME_CROSS_PRESENTATION_OF_SOLUBLE_EXOGENOUS_ANTIGENS_ENDOSOMES	REACTOME_CROSS_PRESENTATION_OF_SOLUBLE_EXOGENOUS_ANTIGENS_ENDOSOMES		44	0.357699	1.02804	0.445556	0.818945	1	4958	tags=52%, list=43%, signal=91%
REACTOME_SIGNAL_TRANSDUCTION_BY_L1	REACTOME_SIGNAL_TRANSDUCTION_BY_L1		34	0.367666	1.02623	0.443794	0.822172	1	1815	tags=24%, list=16%, signal=28%
REACTOME_S_PHASE	REACTOME_S_PHASE		94	0.325424	1.02601	0.446985	0.821049	1	4869	tags=49%, list=42%, signal=84%
REACTOME_ZINC_TRANSPORTERS	REACTOME_ZINC_TRANSPORTERS		15	0.427279	1.02423	0.462842	0.824133	1	2111	tags=33%, list=18%, signal=41%
BIOCARTA_GCR_PATHWAY	BIOCARTA_GCR_PATHWAY		17	0.42692	1.02281	0.454545	0.826225	1	1959	tags=29%, list=17%, signal=35%
KEGG_P53_SIGNALING_PATHWAY	KEGG_P53_SIGNALING_PATHWAY		58	0.343168	1.02248	0.453754	0.825375	1	3672	tags=41%, list=32%, signal=60%
PID_P38_GAMMA_DELTA_PATHWAY	PID_P38_GAMMA_DELTA_PATHWAY		11	0.471681	1.02232	0.465278	0.8241	1	1481	tags=27%, list=13%, signal=31%
REACTOME_PLATELET_CALCIUM_HOMEOSTASIS	REACTOME_PLATELET_CALCIUM_HOMEOSTASIS		15	0.435502	1.0209	0.463479	0.826171	1	923	tags=27%, list=8%, signal=29%
KEGG_CHRONIC_MYELOID_LEUKEMIA	KEGG_CHRONIC_MYELOID_LEUKEMIA		71	0.334586	1.0202	0.460385	0.826366	1	1424	tags=17%, list=12%, signal=19%
PID_FCER1_PATHWAY	PID_FCER1_PATHWAY		55	0.342247	1.01959	0.463576	0.826302	1	2124	tags=27%, list=18%, signal=33%
REACTOME_IL_7_SIGNALING	REACTOME_IL_7_SIGNALING		11	0.463169	1.01863	0.457831	0.827139	1	898	tags=27%, list=8%, signal=30%
REACTOME_REGULATION_OF_APOPTOSIS	REACTOME_REGULATION_OF_APOPTOSIS		53	0.346597	1.01863	0.453039	0.825418	1	5214	tags=57%, list=45%, signal=103%
REACTOME_PLATELET_AGGREGATION_PLUG_FORMATION	REACTOME_PLATELET_AGGREGATION_PLUG_FORMATION		34	0.369099	1.01807	0.444965	0.825121	1	3633	tags=50%, list=31%, signal=73%
PID_IL23_PATHWAY	PID_IL23_PATHWAY		28	0.37836	1.01793	0.468111	0.823747	1	2221	tags=25%, list=19%, signal=31%
PID_RAS_PATHWAY	PID_RAS_PATHWAY		29	0.376795	1.01513	0.490521	0.829784	1	2378	tags=31%, list=21%, signal=39%
REACTOME_P38MAPK_EVENTS	REACTOME_P38MAPK_EVENTS		13	0.442292	1.01458	0.450068	0.829376	1	4205	tags=69%, list=36%, signal=109%
BIOCARTA_CELL2CELL_PATHWAY	BIOCARTA_CELL2CELL_PATHWAY		14	0.437212	1.01449	0.462042	0.827915	1	3782	tags=57%, list=33%, signal=85%
REACTOME_TGF_BETA_RECEPTOR_SIGNALING_ACTIVATES_SMADS	REACTOME_TGF_BETA_RECEPTOR_SIGNALING_ACTIVATES_SMADS		23	0.386929	1.01434	0.46285	0.826601	1	1629	tags=17%, list=14%, signal=20%
REACTOME_ANTIGEN_PROCESSING_CROSS_PRESENTATION	REACTOME_ANTIGEN_PROCESSING_CROSS_PRESENTATION		64	0.333103	1.0128	0.451648	0.828977	1	2977	tags=28%, list=26%, signal=38%
KEGG_ERBB_SIGNALING_PATHWAY	KEGG_ERBB_SIGNALING_PATHWAY		85	0.321082	1.01255	0.458377	0.827955	1	1732	tags=19%, list=15%, signal=22%
REACTOME_LATENT_INFECTION_OF_HOMO_SAPIENS_WITH_MYCOBACTERIUM_TUBERCULOSIS	REACTOME_LATENT_INFECTION_OF_HOMO_SAPIENS_WITH_MYCOBACTERIUM_TUBERCULOSIS		25	0.386235	1.01228	0.484146	0.826932	1	2409	tags=36%, list=21%, signal=45%
REACTOME_FACTORS_INVOLVED_IN_MEGAKARYOCYTE_DEVELOPMENT_AND_PLATELET_PRODUCTION	REACTOME_FACTORS_INVOLVED_IN_MEGAKARYOCYTE_DEVELOPMENT_AND_PLATELET_PRODUCTION		90	0.324958	1.01222	0.479079	0.825392	1	1894	tags=18%, list=16%, signal=21%
PID_NEPHRIN_NEPH1_PATHWAY	PID_NEPHRIN_NEPH1_PATHWAY		30	0.370582	1.01158	0.489672	0.825348	1	307	tags=10%, list=3%, signal=10%
REACTOME_REGULATION_OF_THE_FANCONI_ANEMIA_PATHWAY	REACTOME_REGULATION_OF_THE_FANCONI_ANEMIA_PATHWAY		7	0.506174	1.00868	0.498559	0.831262	1	1629	tags=29%, list=14%, signal=33%
REACTOME_G_BETA_GAMMA_SIGNALLING_THROUGH_PLC_BETA	REACTOME_G_BETA_GAMMA_SIGNALLING_THROUGH_PLC_BETA		18	0.411181	1.00821	0.467681	0.83087	1	609	tags=17%, list=5%, signal=18%
REACTOME_G_PROTEIN_ACTIVATION	REACTOME_G_PROTEIN_ACTIVATION		24	0.388252	1.00791	0.47541	0.829981	1	1359	tags=21%, list=12%, signal=24%
REACTOME_SIGNALING_BY_ROBO_RECEPTOR	REACTOME_SIGNALING_BY_ROBO_RECEPTOR		29	0.373778	1.00788	0.484922	0.828374	1	2555	tags=34%, list=22%, signal=44%
REACTOME_INTERFERON_SIGNALING	REACTOME_INTERFERON_SIGNALING		115	0.314609	1.00512	0.497947	0.833889	1	2769	tags=26%, list=24%, signal=34%
BIOCARTA_FEEDER_PATHWAY	BIOCARTA_FEEDER_PATHWAY		9	0.472225	1.00267	0.480164	0.838566	1	5158	tags=89%, list=45%, signal=160%
REACTOME_NOREPINEPHRINE_NEUROTRANSMITTER_RELEASE_CYCLE	REACTOME_NOREPINEPHRINE_NEUROTRANSMITTER_RELEASE_CYCLE		10	0.463759	1.00204	0.483871	0.838519	1	2739	tags=50%, list=24%, signal=65%
REACTOME_DOWNSTREAM_SIGNAL_TRANSDUCTION	REACTOME_DOWNSTREAM_SIGNAL_TRANSDUCTION		83	0.322501	0.999905	0.498426	0.842476	1	796	tags=11%, list=7%, signal=12%
KEGG_NOTCH_SIGNALING_PATHWAY	KEGG_NOTCH_SIGNALING_PATHWAY		40	0.352003	0.998793	0.477629	0.843677	1	1057	tags=15%, list=9%, signal=16%
PID_BMP_PATHWAY	PID_BMP_PATHWAY		36	0.35721	0.997474	0.48014	0.845459	1	2322	tags=28%, list=20%, signal=35%
KEGG_GLYCEROPHOSPHOLIPID_METABOLISM	KEGG_GLYCEROPHOSPHOLIPID_METABOLISM		59	0.331859	0.997454	0.503311	0.843831	1	1320	tags=17%, list=11%, signal=19%
REACTOME_PHASE1_FUNCTIONALIZATION_OF_COMPOUNDS	REACTOME_PHASE1_FUNCTIONALIZATION_OF_COMPOUNDS		33	0.360279	0.994073	0.487544	0.851033	1	3530	tags=52%, list=30%, signal=74%
REACTOME_CLASS_C_3_METABOTROPIC_GLUTAMATE_PHEROMONE_RECEPTORS	REACTOME_CLASS_C_3_METABOTROPIC_GLUTAMATE_PHEROMONE_RECEPTORS		8	0.483047	0.990873	0.513235	0.857637	1	89	tags=13%, list=1%, signal=13%
REACTOME_P75_NTR_RECEPTOR_MEDIATED_SIGNALLING	REACTOME_P75_NTR_RECEPTOR_MEDIATED_SIGNALLING		75	0.319644	0.988922	0.498426	0.860954	1	2059	tags=19%, list=18%, signal=23%
KEGG_GLYCOSPHINGOLIPID_BIOSYNTHESIS_LACTO_AND_NEOLACTO_SERIES	KEGG_GLYCOSPHINGOLIPID_BIOSYNTHESIS_LACTO_AND_NEOLACTO_SERIES		19	0.400853	0.987521	0.501247	0.862926	1	1442	tags=32%, list=12%, signal=36%
KEGG_RIBOFLAVIN_METABOLISM	KEGG_RIBOFLAVIN_METABOLISM		14	0.423299	0.987358	0.519308	0.861657	1	1851	tags=29%, list=16%, signal=34%
SA_G1_AND_S_PHASES	SA_G1_AND_S_PHASES		13	0.428269	0.987158	0.510638	0.860507	1	1324	tags=15%, list=11%, signal=17%
REACTOME_TRAFFICKING_AND_PROCESSING_OF_ENDOSOMAL_TLR	REACTOME_TRAFFICKING_AND_PROCESSING_OF_ENDOSOMAL_TLR		10	0.45012	0.981637	0.511921	0.87321	1	2752	tags=50%, list=24%, signal=66%
REACTOME_G_PROTEIN_BETA_GAMMA_SIGNALLING	REACTOME_G_PROTEIN_BETA_GAMMA_SIGNALLING		25	0.371654	0.981023	0.509158	0.873117	1	1424	tags=20%, list=12%, signal=23%
KEGG_SYSTEMIC_LUPUS_ERYTHEMATOSUS	KEGG_SYSTEMIC_LUPUS_ERYTHEMATOSUS		54	0.328868	0.981003	0.531353	0.871445	1	3808	tags=44%, list=33%, signal=66%
KEGG_RENAL_CELL_CARCINOMA	KEGG_RENAL_CELL_CARCINOMA		68	0.323882	0.980917	0.523555	0.869945	1	2239	tags=24%, list=19%, signal=29%
REACTOME_ANTIGEN_ACTIVATES_B_CELL_RECEPTOR_LEADING_TO_GENERATION_OF_SECOND_MESSENGERS	REACTOME_ANTIGEN_ACTIVATES_B_CELL_RECEPTOR_LEADING_TO_GENERATION_OF_SECOND_MESSENGERS		28	0.359256	0.980772	0.523114	0.868601	1	1922	tags=32%, list=17%, signal=38%
REACTOME_OXYGEN_DEPENDENT_PROLINE_HYDROXYLATION_OF_HYPOXIA_INDUCIBLE_FACTOR_ALPHA	REACTOME_OXYGEN_DEPENDENT_PROLINE_HYDROXYLATION_OF_HYPOXIA_INDUCIBLE_FACTOR_ALPHA		15	0.421671	0.979692	0.515666	0.869596	1	2165	tags=20%, list=19%, signal=25%
REACTOME_EXTRINSIC_PATHWAY_FOR_APOPTOSIS	REACTOME_EXTRINSIC_PATHWAY_FOR_APOPTOSIS		11	0.435688	0.979562	0.529745	0.868212	1	4117	tags=55%, list=36%, signal=85%
KEGG_STEROID_HORMONE_BIOSYNTHESIS	KEGG_STEROID_HORMONE_BIOSYNTHESIS		18	0.399089	0.979317	0.523936	0.867089	1	4472	tags=67%, list=39%, signal=108%
REACTOME_INTRINSIC_PATHWAY_FOR_APOPTOSIS	REACTOME_INTRINSIC_PATHWAY_FOR_APOPTOSIS		27	0.369911	0.977203	0.496429	0.870946	1	4482	tags=59%, list=39%, signal=96%
BIOCARTA_CREB_PATHWAY	BIOCARTA_CREB_PATHWAY		25	0.364937	0.976716	0.541667	0.870559	1	721	tags=12%, list=6%, signal=13%
REACTOME_GAP_JUNCTION_TRAFFICKING	REACTOME_GAP_JUNCTION_TRAFFICKING		16	0.407723	0.975649	0.513944	0.871545	1	3195	tags=50%, list=28%, signal=69%
KEGG_TYPE_II_DIABETES_MELLITUS	KEGG_TYPE_II_DIABETES_MELLITUS		43	0.334557	0.974807	0.537246	0.872159	1	781	tags=14%, list=7%, signal=15%
REACTOME_INHIBITION_OF_INSULIN_SECRETION_BY_ADRENALINE_NORADRENALINE	REACTOME_INHIBITION_OF_INSULIN_SECRETION_BY_ADRENALINE_NORADRENALINE		23	0.379652	0.9748	0.538366	0.870483	1	609	tags=17%, list=5%, signal=18%
REACTOME_PRESYNAPTIC_NICOTINIC_ACETYLCHOLINE_RECEPTORS	REACTOME_PRESYNAPTIC_NICOTINIC_ACETYLCHOLINE_RECEPTORS		6	0.507348	0.974685	0.547904	0.869085	1	3514	tags=67%, list=30%, signal=96%
BIOCARTA_PS1_PATHWAY	BIOCARTA_PS1_PATHWAY		12	0.422937	0.974486	0.504065	0.867869	1	198	tags=8%, list=2%, signal=8%
REACTOME_CDT1_ASSOCIATION_WITH_THE_CDC6_ORC_ORIGIN_COMPLEX	REACTOME_CDT1_ASSOCIATION_WITH_THE_CDC6_ORC_ORIGIN_COMPLEX		47	0.333299	0.973764	0.531844	0.867915	1	5214	tags=53%, list=45%, signal=96%
REACTOME_CDK_MEDIATED_PHOSPHORYLATION_AND_REMOVAL_OF_CDC6	REACTOME_CDK_MEDIATED_PHOSPHORYLATION_AND_REMOVAL_OF_CDC6		45	0.336756	0.973358	0.523008	0.867321	1	5214	tags=56%, list=45%, signal=101%
PID_SYNDECAN_3_PATHWAY	PID_SYNDECAN_3_PATHWAY		15	0.413912	0.970176	0.523212	0.873579	1	2090	tags=27%, list=18%, signal=32%
ST_G_ALPHA_I_PATHWAY	ST_G_ALPHA_I_PATHWAY		34	0.345356	0.969956	0.519808	0.872471	1	1434	tags=21%, list=12%, signal=23%
BIOCARTA_PAR1_PATHWAY	BIOCARTA_PAR1_PATHWAY		34	0.349674	0.969098	0.500574	0.872891	1	1886	tags=24%, list=16%, signal=28%
BIOCARTA_CHEMICAL_PATHWAY	BIOCARTA_CHEMICAL_PATHWAY		20	0.385047	0.968158	0.517857	0.873554	1	3279	tags=45%, list=28%, signal=63%
BIOCARTA_CELLCYCLE_PATHWAY	BIOCARTA_CELLCYCLE_PATHWAY		21	0.379504	0.967379	0.545343	0.873788	1	722	tags=10%, list=6%, signal=10%
PID_PDGFRB_PATHWAY	PID_PDGFRB_PATHWAY		124	0.304038	0.966377	0.556012	0.874494	1	2214	tags=23%, list=19%, signal=28%
BIOCARTA_KERATINOCYTE_PATHWAY	BIOCARTA_KERATINOCYTE_PATHWAY		44	0.331663	0.966087	0.541713	0.87354	1	2214	tags=20%, list=19%, signal=25%
REACTOME_CELL_CELL_JUNCTION_ORGANIZATION	REACTOME_CELL_CELL_JUNCTION_ORGANIZATION		45	0.336599	0.96583	0.547699	0.872496	1	2257	tags=33%, list=19%, signal=41%
KEGG_METABOLISM_OF_XENOBIOTICS_BY_CYTOCHROME_P450	KEGG_METABOLISM_OF_XENOBIOTICS_BY_CYTOCHROME_P450		32	0.353694	0.96504	0.542212	0.872736	1	3425	tags=53%, list=30%, signal=75%
PID_TGFBR_PATHWAY	PID_TGFBR_PATHWAY		52	0.324394	0.962743	0.554203	0.876889	1	1311	tags=13%, list=11%, signal=15%
PID_P73PATHWAY	PID_P73PATHWAY		61	0.319634	0.96208	0.552462	0.876826	1	3731	tags=39%, list=32%, signal=58%
KEGG_NICOTINATE_AND_NICOTINAMIDE_METABOLISM	KEGG_NICOTINATE_AND_NICOTINAMIDE_METABOLISM		18	0.390535	0.961964	0.535714	0.875463	1	1896	tags=28%, list=16%, signal=33%
PID_NOTCH_PATHWAY	PID_NOTCH_PATHWAY		53	0.321723	0.960486	0.53224	0.877287	1	3245	tags=30%, list=28%, signal=42%
REACTOME_ADP_SIGNALLING_THROUGH_P2RY1	REACTOME_ADP_SIGNALLING_THROUGH_P2RY1		23	0.370977	0.959062	0.569462	0.879127	1	756	tags=17%, list=7%, signal=19%
REACTOME_ELEVATION_OF_CYTOSOLIC_CA2_LEVELS	REACTOME_ELEVATION_OF_CYTOSOLIC_CA2_LEVELS		7	0.491461	0.9589	0.533742	0.877909	1	211	tags=14%, list=2%, signal=15%
KEGG_GLIOMA	KEGG_GLIOMA		59	0.314614	0.958639	0.562979	0.876902	1	1424	tags=17%, list=12%, signal=19%
KEGG_PROXIMAL_TUBULE_BICARBONATE_RECLAMATION	KEGG_PROXIMAL_TUBULE_BICARBONATE_RECLAMATION		18	0.389463	0.955707	0.530663	0.882255	1	3733	tags=44%, list=32%, signal=65%
PID_SMAD2_3NUCLEAR_PATHWAY	PID_SMAD2_3NUCLEAR_PATHWAY		69	0.310563	0.953997	0.586207	0.884683	1	1295	tags=13%, list=11%, signal=15%
KEGG_ENDOMETRIAL_CANCER	KEGG_ENDOMETRIAL_CANCER		50	0.327775	0.952513	0.5837	0.886615	1	1460	tags=16%, list=13%, signal=18%
REACTOME_ADP_SIGNALLING_THROUGH_P2RY12	REACTOME_ADP_SIGNALLING_THROUGH_P2RY12		19	0.376416	0.950679	0.547927	0.889249	1	1359	tags=21%, list=12%, signal=24%
KEGG_CELL_CYCLE	KEGG_CELL_CYCLE		111	0.296788	0.949004	0.597927	0.891548	1	3855	tags=32%, list=33%, signal=48%
REACTOME_GLYCEROPHOSPHOLIPID_BIOSYNTHESIS	REACTOME_GLYCEROPHOSPHOLIPID_BIOSYNTHESIS		62	0.313867	0.948328	0.562836	0.89149	1	1125	tags=13%, list=10%, signal=14%
REACTOME_ADHERENS_JUNCTIONS_INTERACTIONS	REACTOME_ADHERENS_JUNCTIONS_INTERACTIONS		22	0.367967	0.947428	0.546816	0.892022	1	2240	tags=36%, list=19%, signal=45%
PID_E2F_PATHWAY	PID_E2F_PATHWAY		62	0.316147	0.945352	0.581243	0.895144	1	4386	tags=44%, list=38%, signal=70%
KEGG_VEGF_SIGNALING_PATHWAY	KEGG_VEGF_SIGNALING_PATHWAY		67	0.314459	0.94437	0.579694	0.895818	1	2090	tags=25%, list=18%, signal=31%
REACTOME_PI3K_EVENTS_IN_ERBB2_SIGNALING	REACTOME_PI3K_EVENTS_IN_ERBB2_SIGNALING		36	0.338702	0.941962	0.556452	0.899879	1	1477	tags=19%, list=13%, signal=22%
REACTOME_PI_3K_CASCADE	REACTOME_PI_3K_CASCADE		39	0.330355	0.938944	0.563867	0.905377	1	2033	tags=23%, list=18%, signal=28%
REACTOME_ASSOCIATION_OF_LICENSING_FACTORS_WITH_THE_PRE_REPLICATIVE_COMPLEX	REACTOME_ASSOCIATION_OF_LICENSING_FACTORS_WITH_THE_PRE_REPLICATIVE_COMPLEX		8	0.459626	0.938938	0.562866	0.903743	1	1734	tags=38%, list=15%, signal=44%
ST_G_ALPHA_S_PATHWAY	ST_G_ALPHA_S_PATHWAY		15	0.397551	0.938348	0.579576	0.903526	1	2090	tags=27%, list=18%, signal=32%
REACTOME_BIOLOGICAL_OXIDATIONS	REACTOME_BIOLOGICAL_OXIDATIONS		74	0.304587	0.935539	0.59806	0.908279	1	4443	tags=61%, list=38%, signal=98%
BIOCARTA_BIOPEPTIDES_PATHWAY	BIOCARTA_BIOPEPTIDES_PATHWAY		37	0.331367	0.934918	0.571918	0.908119	1	2213	tags=22%, list=19%, signal=27%
REACTOME_GLUCURONIDATION	REACTOME_GLUCURONIDATION		5	0.513429	0.932818	0.601002	0.911337	1	4354	tags=60%, list=38%, signal=96%
BIOCARTA_CASPASE_PATHWAY	BIOCARTA_CASPASE_PATHWAY		20	0.372664	0.931334	0.584498	0.913042	1	4117	tags=65%, list=36%, signal=101%
REACTOME_INTEGRATION_OF_ENERGY_METABOLISM	REACTOME_INTEGRATION_OF_ENERGY_METABOLISM		108	0.291349	0.927633	0.640577	0.920011	1	609	tags=13%, list=5%, signal=14%
REACTOME_DNA_REPLICATION	REACTOME_DNA_REPLICATION		160	0.285677	0.92722	0.677485	0.919329	1	4753	tags=46%, list=41%, signal=77%
REACTOME_GENERIC_TRANSCRIPTION_PATHWAY	REACTOME_GENERIC_TRANSCRIPTION_PATHWAY		113	0.288891	0.926249	0.643523	0.919901	1	1081	tags=11%, list=9%, signal=12%
ST_GAQ_PATHWAY	ST_GAQ_PATHWAY		26	0.352137	0.925132	0.592995	0.920706	1	1004	tags=15%, list=9%, signal=17%
REACTOME_SCFSKP2_MEDIATED_DEGRADATION_OF_P27_P21	REACTOME_SCFSKP2_MEDIATED_DEGRADATION_OF_P27_P21		51	0.321194	0.923488	0.620068	0.922773	1	5214	tags=53%, list=45%, signal=96%
PID_AR_TF_PATHWAY	PID_AR_TF_PATHWAY		43	0.325466	0.923309	0.60739	0.921519	1	476	tags=7%, list=4%, signal=7%
BIOCARTA_G2_PATHWAY	BIOCARTA_G2_PATHWAY		22	0.360005	0.923055	0.592317	0.920484	1	821	tags=14%, list=7%, signal=15%
SA_G2_AND_M_PHASES	SA_G2_AND_M_PHASES		7	0.461401	0.920391	0.602134	0.924802	1	653	tags=14%, list=6%, signal=15%
PID_CXCR3_PATHWAY	PID_CXCR3_PATHWAY		40	0.324639	0.916759	0.630184	0.931179	1	2393	tags=25%, list=21%, signal=31%
KEGG_ANTIGEN_PROCESSING_AND_PRESENTATION	KEGG_ANTIGEN_PROCESSING_AND_PRESENTATION		35	0.327096	0.915955	0.62069	0.931386	1	2762	tags=29%, list=24%, signal=37%
PID_AVB3_OPN_PATHWAY	PID_AVB3_OPN_PATHWAY		31	0.332953	0.915891	0.608899	0.929875	1	1886	tags=23%, list=16%, signal=27%
PID_NFAT_TFPATHWAY	PID_NFAT_TFPATHWAY		38	0.326254	0.915107	0.614075	0.929935	1	2536	tags=29%, list=22%, signal=37%
REACTOME_ION_TRANSPORT_BY_P_TYPE_ATPASES	REACTOME_ION_TRANSPORT_BY_P_TYPE_ATPASES		29	0.332868	0.914698	0.601432	0.929208	1	2614	tags=38%, list=23%, signal=49%
PID_ARF6_TRAFFICKING_PATHWAY	PID_ARF6_TRAFFICKING_PATHWAY		43	0.318118	0.913207	0.638202	0.930932	1	3948	tags=47%, list=34%, signal=70%
REACTOME_ACTIVATION_OF_ATR_IN_RESPONSE_TO_REPLICATION_STRESS	REACTOME_ACTIVATION_OF_ATR_IN_RESPONSE_TO_REPLICATION_STRESS		27	0.340301	0.912717	0.606357	0.93048	1	4650	tags=52%, list=40%, signal=86%
REACTOME_TIGHT_JUNCTION_INTERACTIONS	REACTOME_TIGHT_JUNCTION_INTERACTIONS		23	0.352438	0.911566	0.604878	0.93142	1	4230	tags=65%, list=37%, signal=103%
REACTOME_VIF_MEDIATED_DEGRADATION_OF_APOBEC3G	REACTOME_VIF_MEDIATED_DEGRADATION_OF_APOBEC3G		47	0.313438	0.911103	0.640089	0.930877	1	5214	tags=51%, list=45%, signal=93%
REACTOME_NOTCH_HLH_TRANSCRIPTION_PATHWAY	REACTOME_NOTCH_HLH_TRANSCRIPTION_PATHWAY		8	0.443974	0.910343	0.626866	0.930951	1	1057	tags=25%, list=9%, signal=27%
REACTOME_SIGNALING_BY_EGFR_IN_CANCER	REACTOME_SIGNALING_BY_EGFR_IN_CANCER		97	0.285675	0.910164	0.662148	0.929708	1	526	tags=8%, list=5%, signal=9%
PID_ER_NONGENOMIC_PATHWAY	PID_ER_NONGENOMIC_PATHWAY		40	0.31839	0.909337	0.616533	0.929917	1	2647	tags=30%, list=23%, signal=39%
REACTOME_EXTENSION_OF_TELOMERES	REACTOME_EXTENSION_OF_TELOMERES		23	0.347456	0.906153	0.595297	0.935316	1	5256	tags=61%, list=45%, signal=111%
KEGG_PATHOGENIC_ESCHERICHIA_COLI_INFECTION	KEGG_PATHOGENIC_ESCHERICHIA_COLI_INFECTION		43	0.313028	0.904471	0.627407	0.937274	1	2971	tags=28%, list=26%, signal=37%
PID_ANGIOPOIETIN_RECEPTOR_PATHWAY	PID_ANGIOPOIETIN_RECEPTOR_PATHWAY		46	0.312267	0.904018	0.638418	0.936727	1	3290	tags=37%, list=28%, signal=51%
REACTOME_TRANSPORT_TO_THE_GOLGI_AND_SUBSEQUENT_MODIFICATION	REACTOME_TRANSPORT_TO_THE_GOLGI_AND_SUBSEQUENT_MODIFICATION		30	0.33498	0.903083	0.613663	0.937074	1	2734	tags=27%, list=24%, signal=35%
PID_SHP2_PATHWAY	PID_SHP2_PATHWAY		51	0.309932	0.90239	0.637892	0.936943	1	2478	tags=29%, list=21%, signal=37%
REACTOME_IL_3_5_AND_GM_CSF_SIGNALING	REACTOME_IL_3_5_AND_GM_CSF_SIGNALING		38	0.322371	0.900243	0.63349	0.939851	1	2262	tags=29%, list=20%, signal=36%
KEGG_CYTOSOLIC_DNA_SENSING_PATHWAY	KEGG_CYTOSOLIC_DNA_SENSING_PATHWAY		38	0.316557	0.899124	0.626744	0.940582	1	1586	tags=16%, list=14%, signal=18%
PID_WNT_NONCANONICAL_PATHWAY	PID_WNT_NONCANONICAL_PATHWAY		30	0.328283	0.896998	0.6247	0.943384	1	1940	tags=20%, list=17%, signal=24%
REACTOME_ACETYLCHOLINE_NEUROTRANSMITTER_RELEASE_CYCLE	REACTOME_ACETYLCHOLINE_NEUROTRANSMITTER_RELEASE_CYCLE		10	0.42037	0.895764	0.609551	0.944345	1	2600	tags=40%, list=22%, signal=52%
REACTOME_MITOTIC_M_M_G1_PHASES	REACTOME_MITOTIC_M_M_G1_PHASES		142	0.276726	0.89511	0.718338	0.944116	1	3961	tags=36%, list=34%, signal=54%
KEGG_NEUROTROPHIN_SIGNALING_PATHWAY	KEGG_NEUROTROPHIN_SIGNALING_PATHWAY		116	0.278908	0.894043	0.702786	0.944645	1	2214	tags=19%, list=19%, signal=23%
BIOCARTA_P38MAPK_PATHWAY	BIOCARTA_P38MAPK_PATHWAY		39	0.317425	0.894038	0.654776	0.943051	1	756	tags=10%, list=7%, signal=11%
PID_IL6_7_PATHWAY	PID_IL6_7_PATHWAY		44	0.308565	0.891754	0.670091	0.946121	1	2242	tags=23%, list=19%, signal=28%
REACTOME_MITOTIC_G1_G1_S_PHASES	REACTOME_MITOTIC_G1_G1_S_PHASES		114	0.279866	0.887715	0.712074	0.952833	1	4097	tags=33%, list=35%, signal=51%
REACTOME_G1_S_TRANSITION	REACTOME_G1_S_TRANSITION		93	0.285668	0.88622	0.699374	0.954322	1	4691	tags=42%, list=41%, signal=70%
KEGG_JAK_STAT_SIGNALING_PATHWAY	KEGG_JAK_STAT_SIGNALING_PATHWAY		107	0.280812	0.884697	0.724742	0.955827	1	2943	tags=34%, list=25%, signal=45%
KEGG_GLYCEROLIPID_METABOLISM	KEGG_GLYCEROLIPID_METABOLISM		35	0.317925	0.882416	0.653571	0.958802	1	1517	tags=14%, list=13%, signal=16%
PID_ILK_PATHWAY	PID_ILK_PATHWAY		44	0.302971	0.881965	0.665529	0.958114	1	2973	tags=27%, list=26%, signal=37%
SIG_PIP3_SIGNALING_IN_CARDIAC_MYOCTES	SIG_PIP3_SIGNALING_IN_CARDIAC_MYOCTES		62	0.294891	0.880998	0.690789	0.958463	1	1624	tags=16%, list=14%, signal=19%
REACTOME_ROLE_OF_DCC_IN_REGULATING_APOPTOSIS	REACTOME_ROLE_OF_DCC_IN_REGULATING_APOPTOSIS		8	0.433116	0.877723	0.65037	0.963477	1	4166	tags=63%, list=36%, signal=98%
BIOCARTA_D4GDI_PATHWAY	BIOCARTA_D4GDI_PATHWAY		11	0.393064	0.877096	0.650838	0.963129	1	4117	tags=73%, list=36%, signal=113%
REACTOME_ACYL_CHAIN_REMODELLING_OF_PC	REACTOME_ACYL_CHAIN_REMODELLING_OF_PC		11	0.398367	0.876949	0.651639	0.96178	1	756	tags=18%, list=7%, signal=19%
REACTOME_IMMUNE_SYSTEM	REACTOME_IMMUNE_SYSTEM		705	0.258544	0.875158	0.926	0.96373	1	2977	tags=25%, list=26%, signal=31%
KEGG_TYPE_I_DIABETES_MELLITUS	KEGG_TYPE_I_DIABETES_MELLITUS		16	0.362106	0.873589	0.675033	0.965264	1	1898	tags=31%, list=16%, signal=37%
BIOCARTA_NFAT_PATHWAY	BIOCARTA_NFAT_PATHWAY		48	0.299482	0.873445	0.677778	0.963922	1	1131	tags=15%, list=10%, signal=16%
SIG_CD40PATHWAYMAP	SIG_CD40PATHWAYMAP		33	0.315474	0.873126	0.671765	0.962967	1	2069	tags=18%, list=18%, signal=22%
REACTOME_PREFOLDIN_MEDIATED_TRANSFER_OF_SUBSTRATE_TO_CCT_TRIC	REACTOME_PREFOLDIN_MEDIATED_TRANSFER_OF_SUBSTRATE_TO_CCT_TRIC		20	0.349661	0.872125	0.673831	0.96334	1	5410	tags=60%, list=47%, signal=112%
PID_PTP1B_PATHWAY	PID_PTP1B_PATHWAY		47	0.300009	0.872097	0.676372	0.961807	1	2124	tags=26%, list=18%, signal=31%
REACTOME_METABOLISM_OF_CARBOHYDRATES	REACTOME_METABOLISM_OF_CARBOHYDRATES		197	0.262363	0.871836	0.792757	0.960688	1	3336	tags=31%, list=29%, signal=43%
KEGG_TIGHT_JUNCTION	KEGG_TIGHT_JUNCTION		115	0.272072	0.871525	0.755694	0.959704	1	2966	tags=27%, list=26%, signal=36%
REACTOME_SYNTHESIS_OF_PIPS_AT_THE_PLASMA_MEMBRANE	REACTOME_SYNTHESIS_OF_PIPS_AT_THE_PLASMA_MEMBRANE		23	0.331682	0.87142	0.667901	0.958301	1	1907	tags=22%, list=16%, signal=26%
REACTOME_CD28_DEPENDENT_PI3K_AKT_SIGNALING	REACTOME_CD28_DEPENDENT_PI3K_AKT_SIGNALING		19	0.347305	0.86792	0.654193	0.963713	1	1898	tags=26%, list=16%, signal=31%
REACTOME_SIGNALING_BY_NOTCH	REACTOME_SIGNALING_BY_NOTCH		86	0.279215	0.867574	0.714894	0.962815	1	2078	tags=20%, list=18%, signal=24%
SIG_INSULIN_RECEPTOR_PATHWAY_IN_CARDIAC_MYOCYTES	SIG_INSULIN_RECEPTOR_PATHWAY_IN_CARDIAC_MYOCYTES		45	0.301627	0.864869	0.705028	0.966447	1	721	tags=9%, list=6%, signal=9%
KEGG_HISTIDINE_METABOLISM	KEGG_HISTIDINE_METABOLISM		22	0.337891	0.861252	0.679408	0.97176	1	2265	tags=32%, list=20%, signal=39%
REACTOME_SYNTHESIS_SECRETION_AND_DEACYLATION_OF_GHRELIN	REACTOME_SYNTHESIS_SECRETION_AND_DEACYLATION_OF_GHRELIN		10	0.395775	0.858348	0.65864	0.975768	1	2539	tags=40%, list=22%, signal=51%
REACTOME_CYTOKINE_SIGNALING_IN_IMMUNE_SYSTEM	REACTOME_CYTOKINE_SIGNALING_IN_IMMUNE_SYSTEM		207	0.258368	0.853674	0.831984	0.982989	1	2303	tags=20%, list=20%, signal=25%
REACTOME_SIGNALING_BY_ILS	REACTOME_SIGNALING_BY_ILS		92	0.271328	0.852784	0.740084	0.983047	1	1886	tags=18%, list=16%, signal=22%
KEGG_PHOSPHATIDYLINOSITOL_SIGNALING_SYSTEM	KEGG_PHOSPHATIDYLINOSITOL_SIGNALING_SYSTEM		63	0.2819	0.849437	0.728962	0.987827	1	1656	tags=19%, list=14%, signal=22%
KEGG_PROSTATE_CANCER	KEGG_PROSTATE_CANCER		82	0.270721	0.849147	0.754202	0.986779	1	1732	tags=18%, list=15%, signal=21%
KEGG_ALDOSTERONE_REGULATED_SODIUM_REABSORPTION	KEGG_ALDOSTERONE_REGULATED_SODIUM_REABSORPTION		35	0.301841	0.846931	0.690058	0.989235	1	1518	tags=20%, list=13%, signal=23%
REACTOME_DOWNSTREAM_TCR_SIGNALING	REACTOME_DOWNSTREAM_TCR_SIGNALING		25	0.317419	0.846902	0.702206	0.98768	1	1890	tags=24%, list=16%, signal=29%
REACTOME_PHASE_II_CONJUGATION	REACTOME_PHASE_II_CONJUGATION		41	0.292567	0.846025	0.705817	0.98761	1	4443	tags=63%, list=38%, signal=103%
REACTOME_SIGNALLING_BY_NGF	REACTOME_SIGNALLING_BY_NGF		200	0.256419	0.845834	0.825605	0.986342	1	2214	tags=17%, list=19%, signal=21%
PID_ERBB2_ERBB3_PATHWAY	PID_ERBB2_ERBB3_PATHWAY		41	0.296375	0.844761	0.72948	0.986674	1	1460	tags=15%, list=13%, signal=17%
KEGG_LONG_TERM_DEPRESSION	KEGG_LONG_TERM_DEPRESSION		61	0.281551	0.843527	0.75655	0.987444	1	2523	tags=23%, list=22%, signal=29%
PID_MYC_PATHWAY	PID_MYC_PATHWAY		22	0.329216	0.842248	0.689106	0.988151	1	29	tags=5%, list=0%, signal=5%
REACTOME_P53_INDEPENDENT_G1_S_DNA_DAMAGE_CHECKPOINT	REACTOME_P53_INDEPENDENT_G1_S_DNA_DAMAGE_CHECKPOINT		47	0.290564	0.842042	0.728795	0.98694	1	5368	tags=57%, list=46%, signal=107%
ST_PHOSPHOINOSITIDE_3_KINASE_PATHWAY	ST_PHOSPHOINOSITIDE_3_KINASE_PATHWAY		33	0.303481	0.840739	0.726635	0.987737	1	903	tags=12%, list=8%, signal=13%
REACTOME_APOPTOSIS	REACTOME_APOPTOSIS		129	0.257442	0.840154	0.792893	0.987245	1	4185	tags=40%, list=36%, signal=62%
PID_RB_1PATHWAY	PID_RB_1PATHWAY		60	0.27715	0.840074	0.745415	0.985814	1	2704	tags=22%, list=23%, signal=28%
PID_IL2_PI3K_PATHWAY	PID_IL2_PI3K_PATHWAY		29	0.316347	0.838631	0.702703	0.986928	1	750	tags=14%, list=6%, signal=15%
REACTOME_RECYCLING_PATHWAY_OF_L1	REACTOME_RECYCLING_PATHWAY_OF_L1		23	0.319451	0.838411	0.686732	0.985778	1	2090	tags=22%, list=18%, signal=26%
ST_GA13_PATHWAY	ST_GA13_PATHWAY		33	0.304047	0.838021	0.71018	0.984907	1	1004	tags=12%, list=9%, signal=13%
KEGG_NOD_LIKE_RECEPTOR_SIGNALING_PATHWAY	KEGG_NOD_LIKE_RECEPTOR_SIGNALING_PATHWAY		46	0.286103	0.837305	0.737136	0.984624	1	3325	tags=33%, list=29%, signal=46%
KEGG_ADHERENS_JUNCTION	KEGG_ADHERENS_JUNCTION		73	0.271599	0.837202	0.753498	0.983233	1	2971	tags=26%, list=26%, signal=35%
PID_CASPASE_PATHWAY	PID_CASPASE_PATHWAY		48	0.288037	0.835944	0.751716	0.983936	1	4117	tags=50%, list=36%, signal=77%
KEGG_STARCH_AND_SUCROSE_METABOLISM	KEGG_STARCH_AND_SUCROSE_METABOLISM		30	0.311971	0.834148	0.726526	0.985602	1	452	tags=10%, list=4%, signal=10%
KEGG_PPAR_SIGNALING_PATHWAY	KEGG_PPAR_SIGNALING_PATHWAY		54	0.282021	0.833116	0.762115	0.985889	1	3515	tags=37%, list=30%, signal=53%
REACTOME_G2_M_CHECKPOINTS	REACTOME_G2_M_CHECKPOINTS		32	0.299831	0.833024	0.700713	0.984515	1	4650	tags=50%, list=40%, signal=83%
PID_S1P_S1P1_PATHWAY	PID_S1P_S1P1_PATHWAY		19	0.332767	0.831427	0.703562	0.985736	1	1359	tags=21%, list=12%, signal=24%
REACTOME_CELL_CYCLE_CHECKPOINTS	REACTOME_CELL_CYCLE_CHECKPOINTS		100	0.260958	0.830417	0.798127	0.985981	1	5387	tags=53%, list=47%, signal=98%
REACTOME_CYCLIN_E_ASSOCIATED_EVENTS_DURING_G1_S_TRANSITION_	REACTOME_CYCLIN_E_ASSOCIATED_EVENTS_DURING_G1_S_TRANSITION_		60	0.275152	0.830349	0.7481	0.98454	1	5387	tags=52%, list=47%, signal=96%
REACTOME_SCF_BETA_TRCP_MEDIATED_DEGRADATION_OF_EMI1	REACTOME_SCF_BETA_TRCP_MEDIATED_DEGRADATION_OF_EMI1		47	0.283651	0.829812	0.736494	0.983973	1	5214	tags=53%, list=45%, signal=96%
BIOCARTA_GATA3_PATHWAY	BIOCARTA_GATA3_PATHWAY		13	0.362389	0.829166	0.681638	0.983553	1	816	tags=15%, list=7%, signal=17%
REACTOME_FANCONI_ANEMIA_PATHWAY	REACTOME_FANCONI_ANEMIA_PATHWAY		19	0.333085	0.828709	0.705732	0.982839	1	3447	tags=32%, list=30%, signal=45%
REACTOME_SIGNALING_BY_FGFR_MUTANTS	REACTOME_SIGNALING_BY_FGFR_MUTANTS		33	0.300824	0.827745	0.739837	0.983027	1	2033	tags=24%, list=18%, signal=29%
REACTOME_LAGGING_STRAND_SYNTHESIS	REACTOME_LAGGING_STRAND_SYNTHESIS		17	0.334218	0.826045	0.7275	0.984519	1	5256	tags=65%, list=45%, signal=118%
PID_MYC_ACTIV_PATHWAY	PID_MYC_ACTIV_PATHWAY		73	0.267701	0.825692	0.774332	0.983635	1	3855	tags=34%, list=33%, signal=51%
REACTOME_SIGNAL_AMPLIFICATION	REACTOME_SIGNAL_AMPLIFICATION		29	0.306006	0.8235	0.732247	0.985864	1	2818	tags=31%, list=24%, signal=41%
REACTOME_G1_PHASE	REACTOME_G1_PHASE		33	0.300801	0.823193	0.732869	0.984881	1	1629	tags=12%, list=14%, signal=14%
REACTOME_GAMMA_CARBOXYLATION_TRANSPORT_AND_AMINO_TERMINAL_CLEAVAGE_OF_PROTEINS	REACTOME_GAMMA_CARBOXYLATION_TRANSPORT_AND_AMINO_TERMINAL_CLEAVAGE_OF_PROTEINS		6	0.433683	0.821134	0.721481	0.986812	1	412	tags=17%, list=4%, signal=17%
KEGG_ASCORBATE_AND_ALDARATE_METABOLISM	KEGG_ASCORBATE_AND_ALDARATE_METABOLISM		9	0.392045	0.819686	0.717731	0.987725	1	4877	tags=78%, list=42%, signal=134%
KEGG_PROTEASOME	KEGG_PROTEASOME		41	0.287794	0.819666	0.758465	0.986233	1	4958	tags=51%, list=43%, signal=89%
KEGG_BLADDER_CANCER	KEGG_BLADDER_CANCER		37	0.29123	0.818452	0.744559	0.986767	1	1727	tags=19%, list=15%, signal=22%
KEGG_LINOLEIC_ACID_METABOLISM	KEGG_LINOLEIC_ACID_METABOLISM		15	0.348547	0.817515	0.722008	0.9869	1	3553	tags=53%, list=31%, signal=77%
ST_WNT_CA2_CYCLIC_GMP_PATHWAY	ST_WNT_CA2_CYCLIC_GMP_PATHWAY		14	0.351832	0.817512	0.720685	0.985393	1	843	tags=14%, list=7%, signal=15%
REACTOME_TGF_BETA_RECEPTOR_SIGNALING_IN_EMT_EPITHELIAL_TO_MESENCHYMAL_TRANSITION	REACTOME_TGF_BETA_RECEPTOR_SIGNALING_IN_EMT_EPITHELIAL_TO_MESENCHYMAL_TRANSITION		14	0.352188	0.814903	0.716667	0.988243	1	1629	tags=21%, list=14%, signal=25%
REACTOME_APC_C_CDH1_MEDIATED_DEGRADATION_OF_CDC20_AND_OTHER_APC_C_CDH1_TARGETED_PROTEINS_IN_LATE_MITOSIS_EARLY_G1	REACTOME_APC_C_CDH1_MEDIATED_DEGRADATION_OF_CDC20_AND_OTHER_APC_C_CDH1_TARGETED_PROTEINS_IN_LATE_MITOSIS_EARLY_G1		63	0.264778	0.813602	0.772532	0.988836	1	5214	tags=51%, list=45%, signal=92%
REACTOME_ADAPTIVE_IMMUNE_SYSTEM	REACTOME_ADAPTIVE_IMMUNE_SYSTEM		431	0.240937	0.811892	0.955	0.990025	1	2977	tags=23%, list=26%, signal=30%
REACTOME_TOLL_RECEPTOR_CASCADES	REACTOME_TOLL_RECEPTOR_CASCADES		101	0.254487	0.809018	0.831776	0.993285	1	2188	tags=19%, list=19%, signal=23%
REACTOME_INFLUENZA_LIFE_CYCLE	REACTOME_INFLUENZA_LIFE_CYCLE		129	0.249779	0.808789	0.834532	0.992129	1	5290	tags=64%, list=46%, signal=116%
BIOCARTA_PROTEASOME_PATHWAY	BIOCARTA_PROTEASOME_PATHWAY		27	0.300858	0.808195	0.736078	0.991579	1	5134	tags=59%, list=44%, signal=106%
PID_CDC42_REG_PATHWAY	PID_CDC42_REG_PATHWAY		28	0.293371	0.800904	0.756919	1	1	2491	tags=21%, list=22%, signal=27%
KEGG_ENDOCYTOSIS	KEGG_ENDOCYTOSIS		146	0.247293	0.800091	0.88049	1	1	2782	tags=22%, list=24%, signal=28%
KEGG_INOSITOL_PHOSPHATE_METABOLISM	KEGG_INOSITOL_PHOSPHATE_METABOLISM		44	0.278196	0.798673	0.781427	1	1	1907	tags=20%, list=16%, signal=24%
REACTOME_REGULATION_OF_MITOTIC_CELL_CYCLE	REACTOME_REGULATION_OF_MITOTIC_CELL_CYCLE		73	0.262214	0.79796	0.82519	1	1	5214	tags=52%, list=45%, signal=94%
BIOCARTA_NOS1_PATHWAY	BIOCARTA_NOS1_PATHWAY		19	0.31673	0.797169	0.737171	1	1	1267	tags=16%, list=11%, signal=18%
REACTOME_NGF_SIGNALLING_VIA_TRKA_FROM_THE_PLASMA_MEMBRANE	REACTOME_NGF_SIGNALLING_VIA_TRKA_FROM_THE_PLASMA_MEMBRANE		125	0.248945	0.795448	0.855385	1	1	1468	tags=12%, list=13%, signal=14%
REACTOME_AMINO_ACID_SYNTHESIS_AND_INTERCONVERSION_TRANSAMINATION	REACTOME_AMINO_ACID_SYNTHESIS_AND_INTERCONVERSION_TRANSAMINATION		16	0.322032	0.794423	0.765319	1	1	239	tags=6%, list=2%, signal=6%
REACTOME_RAP1_SIGNALLING	REACTOME_RAP1_SIGNALLING		14	0.334279	0.793941	0.744063	1	1	2965	tags=36%, list=26%, signal=48%
KEGG_NON_SMALL_CELL_LUNG_CANCER	KEGG_NON_SMALL_CELL_LUNG_CANCER		51	0.270586	0.793895	0.813246	1	1	1732	tags=18%, list=15%, signal=21%
REACTOME_RIP_MEDIATED_NFKB_ACTIVATION_VIA_DAI	REACTOME_RIP_MEDIATED_NFKB_ACTIVATION_VIA_DAI		16	0.323483	0.792675	0.758044	1	1	1681	tags=19%, list=15%, signal=22%
REACTOME_LIPOPROTEIN_METABOLISM	REACTOME_LIPOPROTEIN_METABOLISM		23	0.312336	0.792122	0.77375	1	1	3439	tags=52%, list=30%, signal=74%
REACTOME_SIGNALING_BY_BMP	REACTOME_SIGNALING_BY_BMP		21	0.311982	0.791647	0.76799	0.999652	1	2169	tags=19%, list=19%, signal=23%
REACTOME_DOPAMINE_NEUROTRANSMITTER_RELEASE_CYCLE	REACTOME_DOPAMINE_NEUROTRANSMITTER_RELEASE_CYCLE		11	0.358569	0.791047	0.744413	0.99908	1	802	tags=18%, list=7%, signal=20%
KEGG_ACUTE_MYELOID_LEUKEMIA	KEGG_ACUTE_MYELOID_LEUKEMIA		55	0.266168	0.790779	0.806346	0.998	1	1424	tags=15%, list=12%, signal=17%
REACTOME_PI3K_CASCADE	REACTOME_PI3K_CASCADE		52	0.269386	0.789561	0.807778	0.998361	1	2033	tags=21%, list=18%, signal=26%
PID_ATF2_PATHWAY	PID_ATF2_PATHWAY		53	0.268587	0.789539	0.829162	0.996915	1	2078	tags=23%, list=18%, signal=27%
REACTOME_PRE_NOTCH_PROCESSING_IN_GOLGI	REACTOME_PRE_NOTCH_PROCESSING_IN_GOLGI		16	0.3222	0.787184	0.768734	0.99915	1	1281	tags=25%, list=11%, signal=28%
REACTOME_APC_C_CDC20_MEDIATED_DEGRADATION_OF_MITOTIC_PROTEINS	REACTOME_APC_C_CDC20_MEDIATED_DEGRADATION_OF_MITOTIC_PROTEINS		63	0.25947	0.783986	0.837514	1	1	5214	tags=51%, list=45%, signal=92%
PID_LYMPH_ANGIOGENESIS_PATHWAY	PID_LYMPH_ANGIOGENESIS_PATHWAY		25	0.299816	0.783806	0.776699	1	1	1146	tags=16%, list=10%, signal=18%
PID_HDAC_CLASSIII_PATHWAY	PID_HDAC_CLASSIII_PATHWAY		18	0.316932	0.782312	0.762452	1	1	10	tags=6%, list=0%, signal=6%
PID_TRKR_PATHWAY	PID_TRKR_PATHWAY		58	0.259281	0.779869	0.829582	1	1	2456	tags=21%, list=21%, signal=26%
PID_PLK1_PATHWAY	PID_PLK1_PATHWAY		38	0.273961	0.778241	0.802526	1	1	3940	tags=34%, list=34%, signal=52%
REACTOME_G1_S_SPECIFIC_TRANSCRIPTION	REACTOME_G1_S_SPECIFIC_TRANSCRIPTION		13	0.339656	0.778215	0.763369	1	1	3617	tags=46%, list=31%, signal=67%
REACTOME_P53_DEPENDENT_G1_DNA_DAMAGE_RESPONSE	REACTOME_P53_DEPENDENT_G1_DNA_DAMAGE_RESPONSE		51	0.265121	0.777659	0.828918	1	1	5214	tags=49%, list=45%, signal=89%
REACTOME_SIGNALING_BY_ERBB4	REACTOME_SIGNALING_BY_ERBB4		73	0.251632	0.773875	0.839653	1	1	1629	tags=14%, list=14%, signal=16%
REACTOME_AUTODEGRADATION_OF_THE_E3_UBIQUITIN_LIGASE_COP1	REACTOME_AUTODEGRADATION_OF_THE_E3_UBIQUITIN_LIGASE_COP1		45	0.267127	0.773647	0.830489	1	1	5214	tags=51%, list=45%, signal=93%
BIOCARTA_CDC42RAC_PATHWAY	BIOCARTA_CDC42RAC_PATHWAY		16	0.322597	0.771387	0.763871	1	1	1758	tags=19%, list=15%, signal=22%
PID_EPO_PATHWAY	PID_EPO_PATHWAY		33	0.274961	0.769477	0.791813	1	1	1922	tags=21%, list=17%, signal=25%
REACTOME_IL_2_SIGNALING	REACTOME_IL_2_SIGNALING		35	0.2741	0.767202	0.787631	1	1	2262	tags=23%, list=20%, signal=28%
REACTOME_AUTODEGRADATION_OF_CDH1_BY_CDH1_APC_C	REACTOME_AUTODEGRADATION_OF_CDH1_BY_CDH1_APC_C		56	0.256615	0.762641	0.846154	1	1	5214	tags=50%, list=45%, signal=91%
REACTOME_EARLY_PHASE_OF_HIV_LIFE_CYCLE	REACTOME_EARLY_PHASE_OF_HIV_LIFE_CYCLE		13	0.334428	0.761883	0.801068	1	1	3723	tags=54%, list=32%, signal=79%
BIOCARTA_PARKIN_PATHWAY	BIOCARTA_PARKIN_PATHWAY		10	0.354704	0.761093	0.787966	1	1	408	tags=10%, list=4%, signal=10%
PID_IL2_STAT5_PATHWAY	PID_IL2_STAT5_PATHWAY		26	0.286206	0.760951	0.808303	1	1	750	tags=15%, list=6%, signal=16%
PID_PRL_SIGNALING_EVENTS_PATHWAY	PID_PRL_SIGNALING_EVENTS_PATHWAY		22	0.296333	0.759414	0.800743	1	1	4056	tags=50%, list=35%, signal=77%
PID_AR_PATHWAY	PID_AR_PATHWAY		45	0.261705	0.757987	0.819507	1	1	3467	tags=29%, list=30%, signal=41%
REACTOME_NOTCH1_INTRACELLULAR_DOMAIN_REGULATES_TRANSCRIPTION	REACTOME_NOTCH1_INTRACELLULAR_DOMAIN_REGULATES_TRANSCRIPTION		37	0.268278	0.757575	0.828179	1	1	2679	tags=24%, list=23%, signal=32%
REACTOME_DESTABILIZATION_OF_MRNA_BY_AUF1_HNRNP_D0	REACTOME_DESTABILIZATION_OF_MRNA_BY_AUF1_HNRNP_D0		48	0.255082	0.755472	0.848824	1	1	5214	tags=50%, list=45%, signal=91%
REACTOME_PROCESSIVE_SYNTHESIS_ON_THE_LAGGING_STRAND	REACTOME_PROCESSIVE_SYNTHESIS_ON_THE_LAGGING_STRAND		13	0.325946	0.754834	0.794308	1	1	3308	tags=38%, list=29%, signal=54%
BIOCARTA_PTDINS_PATHWAY	BIOCARTA_PTDINS_PATHWAY		23	0.288071	0.75349	0.814634	1	1	1922	tags=17%, list=17%, signal=21%
ST_B_CELL_ANTIGEN_RECEPTOR	ST_B_CELL_ANTIGEN_RECEPTOR		37	0.264495	0.74834	0.835473	1	1	1922	tags=19%, list=17%, signal=23%
REACTOME_FORMATION_OF_TUBULIN_FOLDING_INTERMEDIATES_BY_CCT_TRIC	REACTOME_FORMATION_OF_TUBULIN_FOLDING_INTERMEDIATES_BY_CCT_TRIC		13	0.321978	0.747272	0.804027	1	1	5300	tags=54%, list=46%, signal=99%
PID_NETRIN_PATHWAY	PID_NETRIN_PATHWAY		30	0.269601	0.746849	0.829812	1	1	2314	tags=20%, list=20%, signal=25%
REACTOME_RNA_POL_III_TRANSCRIPTION_TERMINATION	REACTOME_RNA_POL_III_TRANSCRIPTION_TERMINATION		19	0.300019	0.744444	0.795337	1	1	3681	tags=32%, list=32%, signal=46%
REACTOME_SLBP_DEPENDENT_PROCESSING_OF_REPLICATION_DEPENDENT_HISTONE_PRE_MRNAS	REACTOME_SLBP_DEPENDENT_PROCESSING_OF_REPLICATION_DEPENDENT_HISTONE_PRE_MRNAS		10	0.340852	0.744366	0.79473	1	1	5185	tags=70%, list=45%, signal=127%
ST_FAS_SIGNALING_PATHWAY	ST_FAS_SIGNALING_PATHWAY		56	0.248682	0.743472	0.857773	1	1	3433	tags=25%, list=30%, signal=35%
BIOCARTA_FCER1_PATHWAY	BIOCARTA_FCER1_PATHWAY		36	0.264278	0.74081	0.834135	1	1	1922	tags=19%, list=17%, signal=23%
BIOCARTA_RAS_PATHWAY	BIOCARTA_RAS_PATHWAY		22	0.28881	0.740604	0.841051	1	1	813	tags=9%, list=7%, signal=10%
REACTOME_METABOLISM_OF_VITAMINS_AND_COFACTORS	REACTOME_METABOLISM_OF_VITAMINS_AND_COFACTORS		47	0.253855	0.737833	0.865934	1	1	1804	tags=15%, list=16%, signal=18%
KEGG_RIG_I_LIKE_RECEPTOR_SIGNALING_PATHWAY	KEGG_RIG_I_LIKE_RECEPTOR_SIGNALING_PATHWAY		47	0.253006	0.737782	0.8625	1	1	1869	tags=15%, list=16%, signal=18%
BIOCARTA_IL1R_PATHWAY	BIOCARTA_IL1R_PATHWAY		31	0.269913	0.737205	0.835458	1	1	1721	tags=16%, list=15%, signal=19%
REACTOME_PI3K_EVENTS_IN_ERBB4_SIGNALING	REACTOME_PI3K_EVENTS_IN_ERBB4_SIGNALING		30	0.267963	0.732091	0.838129	1	1	1477	tags=13%, list=13%, signal=15%
PID_NFKAPPAB_ATYPICAL_PATHWAY	PID_NFKAPPAB_ATYPICAL_PATHWAY		17	0.298523	0.730864	0.838926	1	1	758	tags=12%, list=7%, signal=13%
REACTOME_SIGNAL_REGULATORY_PROTEIN_SIRP_FAMILY_INTERACTIONS	REACTOME_SIGNAL_REGULATORY_PROTEIN_SIRP_FAMILY_INTERACTIONS		10	0.340852	0.730687	0.811066	1	1	2926	tags=50%, list=25%, signal=67%
REACTOME_PURINE_METABOLISM	REACTOME_PURINE_METABOLISM		29	0.267239	0.72955	0.848057	1	1	1543	tags=14%, list=13%, signal=16%
REACTOME_ER_PHAGOSOME_PATHWAY	REACTOME_ER_PHAGOSOME_PATHWAY		52	0.249681	0.728647	0.870756	1	1	4958	tags=44%, list=43%, signal=77%
BIOCARTA_MAPK_PATHWAY	BIOCARTA_MAPK_PATHWAY		86	0.233891	0.728402	0.920668	1	1	1869	tags=14%, list=16%, signal=17%
BIOCARTA_HER2_PATHWAY	BIOCARTA_HER2_PATHWAY		21	0.282834	0.725374	0.836709	1	1	1477	tags=19%, list=13%, signal=22%
KEGG_ARGININE_AND_PROLINE_METABOLISM	KEGG_ARGININE_AND_PROLINE_METABOLISM		48	0.250518	0.722505	0.876529	1	1	3422	tags=33%, list=30%, signal=47%
REACTOME_MYOGENESIS	REACTOME_MYOGENESIS		21	0.284919	0.720733	0.848866	1	1	2966	tags=33%, list=26%, signal=45%
BIOCARTA_TCR_PATHWAY	BIOCARTA_TCR_PATHWAY		43	0.251729	0.717909	0.868182	1	1	1637	tags=19%, list=14%, signal=22%
REACTOME_SIGNALING_BY_NOTCH3	REACTOME_SIGNALING_BY_NOTCH3		12	0.317534	0.715645	0.84072	1	1	2870	tags=25%, list=25%, signal=33%
PID_THROMBIN_PAR1_PATHWAY	PID_THROMBIN_PAR1_PATHWAY		40	0.252376	0.714007	0.879449	1	1	1508	tags=15%, list=13%, signal=17%
REACTOME_PLATELET_SENSITIZATION_BY_LDL	REACTOME_PLATELET_SENSITIZATION_BY_LDL		16	0.293138	0.713363	0.841398	1	1	2134	tags=19%, list=18%, signal=23%
PID_HIV_NEF_PATHWAY	PID_HIV_NEF_PATHWAY		34	0.256464	0.713093	0.885514	1	1	4117	tags=47%, list=36%, signal=73%
BIOCARTA_SALMONELLA_PATHWAY	BIOCARTA_SALMONELLA_PATHWAY		13	0.298695	0.709414	0.84	1	1	1758	tags=15%, list=15%, signal=18%
BIOCARTA_HIVNEF_PATHWAY	BIOCARTA_HIVNEF_PATHWAY		54	0.236539	0.708524	0.904656	1	1	3282	tags=30%, list=28%, signal=41%
PID_LKB1_PATHWAY	PID_LKB1_PATHWAY		36	0.254206	0.707405	0.880093	1	1	1467	tags=11%, list=13%, signal=13%
REACTOME_NEF_MEDIATES_DOWN_MODULATION_OF_CELL_SURFACE_RECEPTORS_BY_RECRUITING_THEM_TO_CLATHRIN_ADAPTERS	REACTOME_NEF_MEDIATES_DOWN_MODULATION_OF_CELL_SURFACE_RECEPTORS_BY_RECRUITING_THEM_TO_CLATHRIN_ADAPTERS		18	0.285029	0.706923	0.852978	1	1	1843	tags=22%, list=16%, signal=26%
REACTOME_ACTIVATED_TLR4_SIGNALLING	REACTOME_ACTIVATED_TLR4_SIGNALLING		82	0.227903	0.706745	0.929843	1	1	2032	tags=16%, list=18%, signal=19%
REACTOME_RESOLUTION_OF_AP_SITES_VIA_THE_MULTIPLE_NUCLEOTIDE_PATCH_REPLACEMENT_PATHWAY	REACTOME_RESOLUTION_OF_AP_SITES_VIA_THE_MULTIPLE_NUCLEOTIDE_PATCH_REPLACEMENT_PATHWAY		16	0.290693	0.705344	0.873385	1	1	5401	tags=63%, list=47%, signal=117%
BIOCARTA_ECM_PATHWAY	BIOCARTA_ECM_PATHWAY		24	0.268188	0.705264	0.848039	1	1	2464	tags=25%, list=21%, signal=32%
REACTOME_LIPID_DIGESTION_MOBILIZATION_AND_TRANSPORT	REACTOME_LIPID_DIGESTION_MOBILIZATION_AND_TRANSPORT		38	0.250785	0.705065	0.88876	1	1	4022	tags=47%, list=35%, signal=72%
REACTOME_ALPHA_LINOLENIC_ACID_ALA_METABOLISM	REACTOME_ALPHA_LINOLENIC_ACID_ALA_METABOLISM		10	0.327513	0.705024	0.828929	1	1	439	tags=10%, list=4%, signal=10%
PID_THROMBIN_PAR4_PATHWAY	PID_THROMBIN_PAR4_PATHWAY		13	0.303822	0.704073	0.860497	1	1	2647	tags=23%, list=23%, signal=30%
BIOCARTA_IL2_PATHWAY	BIOCARTA_IL2_PATHWAY		21	0.277953	0.703127	0.861111	1	1	758	tags=14%, list=7%, signal=15%
REACTOME_VIRAL_MESSENGER_RNA_SYNTHESIS	REACTOME_VIRAL_MESSENGER_RNA_SYNTHESIS		14	0.298803	0.70193	0.843373	1	1	3681	tags=43%, list=32%, signal=63%
PID_NECTIN_PATHWAY	PID_NECTIN_PATHWAY		30	0.259257	0.699349	0.888494	1	1	3266	tags=30%, list=28%, signal=42%
REACTOME_MRNA_SPLICING_MINOR_PATHWAY	REACTOME_MRNA_SPLICING_MINOR_PATHWAY		35	0.252379	0.696306	0.895881	1	1	4325	tags=43%, list=37%, signal=68%
REACTOME_REGULATION_OF_ORNITHINE_DECARBOXYLASE_ODC	REACTOME_REGULATION_OF_ORNITHINE_DECARBOXYLASE_ODC		47	0.240682	0.694777	0.908186	1	1	4958	tags=45%, list=43%, signal=78%
REACTOME_TRAF6_MEDIATED_IRF7_ACTIVATION_IN_TLR7_8_OR_9_SIGNALING	REACTOME_TRAF6_MEDIATED_IRF7_ACTIVATION_IN_TLR7_8_OR_9_SIGNALING		9	0.32558	0.694479	0.853026	1	1	3362	tags=44%, list=29%, signal=63%
PID_CD8_TCR_DOWNSTREAM_PATHWAY	PID_CD8_TCR_DOWNSTREAM_PATHWAY		45	0.240932	0.692677	0.903079	1	1	3042	tags=29%, list=26%, signal=39%
REACTOME_REGULATION_OF_HYPOXIA_INDUCIBLE_FACTOR_HIF_BY_OXYGEN	REACTOME_REGULATION_OF_HYPOXIA_INDUCIBLE_FACTOR_HIF_BY_OXYGEN		19	0.272759	0.690987	0.870849	1	1	2165	tags=16%, list=19%, signal=19%
REACTOME_CASPASE_MEDIATED_CLEAVAGE_OF_CYTOSKELETAL_PROTEINS	REACTOME_CASPASE_MEDIATED_CLEAVAGE_OF_CYTOSKELETAL_PROTEINS		11	0.310616	0.689784	0.853933	1	1	4185	tags=64%, list=36%, signal=100%
PID_ARF_3PATHWAY	PID_ARF_3PATHWAY		16	0.281858	0.688875	0.86911	1	1	1313	tags=13%, list=11%, signal=14%
BIOCARTA_MTA3_PATHWAY	BIOCARTA_MTA3_PATHWAY		14	0.29178	0.68867	0.856226	1	1	3595	tags=43%, list=31%, signal=62%
REACTOME_STRIATED_MUSCLE_CONTRACTION	REACTOME_STRIATED_MUSCLE_CONTRACTION		22	0.269718	0.688031	0.866337	1	1	2219	tags=27%, list=19%, signal=34%
PID_PI3K_PLC_TRK_PATHWAY	PID_PI3K_PLC_TRK_PATHWAY		33	0.24943	0.687428	0.899882	1	1	164	tags=6%, list=1%, signal=6%
REACTOME_TRYPTOPHAN_CATABOLISM	REACTOME_TRYPTOPHAN_CATABOLISM		6	0.364135	0.685473	0.873887	1	1	4308	tags=67%, list=37%, signal=106%
REACTOME_DEFENSINS	REACTOME_DEFENSINS		6	0.352581	0.682751	0.857364	1	1	2032	tags=33%, list=18%, signal=40%
REACTOME_REGULATION_OF_IFNG_SIGNALING	REACTOME_REGULATION_OF_IFNG_SIGNALING		12	0.298068	0.682742	0.855978	1	1	2673	tags=25%, list=23%, signal=32%
BIOCARTA_HIF_PATHWAY	BIOCARTA_HIF_PATHWAY		13	0.295255	0.681565	0.879518	1	1	1880	tags=23%, list=16%, signal=28%
REACTOME_RNA_POL_III_CHAIN_ELONGATION	REACTOME_RNA_POL_III_CHAIN_ELONGATION		17	0.27787	0.680638	0.883355	1	1	3681	tags=29%, list=32%, signal=43%
PID_ATR_PATHWAY	PID_ATR_PATHWAY		38	0.241734	0.679999	0.918203	1	1	952	tags=8%, list=8%, signal=9%
PID_S1P_S1P3_PATHWAY	PID_S1P_S1P3_PATHWAY		25	0.260552	0.679789	0.885127	1	1	2647	tags=24%, list=23%, signal=31%
REACTOME_BASE_EXCISION_REPAIR	REACTOME_BASE_EXCISION_REPAIR		18	0.27314	0.678267	0.899873	1	1	5401	tags=56%, list=47%, signal=104%
REACTOME_P2Y_RECEPTORS	REACTOME_P2Y_RECEPTORS		8	0.32579	0.675662	0.858187	1	1	2198	tags=38%, list=19%, signal=46%
REACTOME_IRON_UPTAKE_AND_TRANSPORT	REACTOME_IRON_UPTAKE_AND_TRANSPORT		28	0.248211	0.670676	0.898657	1	1	791	tags=11%, list=7%, signal=11%
REACTOME_FGFR4_LIGAND_BINDING_AND_ACTIVATION	REACTOME_FGFR4_LIGAND_BINDING_AND_ACTIVATION		5	0.3744	0.67066	0.868878	1	1	3290	tags=60%, list=28%, signal=84%
BIOCARTA_UCALPAIN_PATHWAY	BIOCARTA_UCALPAIN_PATHWAY		16	0.28294	0.67012	0.886889	1	1	3813	tags=38%, list=33%, signal=56%
KEGG_AMINO_SUGAR_AND_NUCLEOTIDE_SUGAR_METABOLISM	KEGG_AMINO_SUGAR_AND_NUCLEOTIDE_SUGAR_METABOLISM		41	0.232266	0.669585	0.928009	1	1	2703	tags=24%, list=23%, signal=32%
REACTOME_BRANCHED_CHAIN_AMINO_ACID_CATABOLISM	REACTOME_BRANCHED_CHAIN_AMINO_ACID_CATABOLISM		16	0.278782	0.668943	0.884768	1	1	641	tags=6%, list=6%, signal=7%
REACTOME_ACTIVATION_OF_BH3_ONLY_PROTEINS	REACTOME_ACTIVATION_OF_BH3_ONLY_PROTEINS		15	0.279288	0.668586	0.880577	1	1	1929	tags=20%, list=17%, signal=24%
REACTOME_SIGNALING_BY_SCF_KIT	REACTOME_SIGNALING_BY_SCF_KIT		66	0.220083	0.66431	0.942703	1	1	1650	tags=12%, list=14%, signal=14%
REACTOME_ADVANCED_GLYCOSYLATION_ENDPRODUCT_RECEPTOR_SIGNALING	REACTOME_ADVANCED_GLYCOSYLATION_ENDPRODUCT_RECEPTOR_SIGNALING		11	0.296518	0.663714	0.88203	1	1	2718	tags=27%, list=23%, signal=36%
REACTOME_SYNTHESIS_OF_VERY_LONG_CHAIN_FATTY_ACYL_COAS	REACTOME_SYNTHESIS_OF_VERY_LONG_CHAIN_FATTY_ACYL_COAS		13	0.29568	0.66092	0.899456	1	1	3295	tags=46%, list=28%, signal=64%
REACTOME_ABORTIVE_ELONGATION_OF_HIV1_TRANSCRIPT_IN_THE_ABSENCE_OF_TAT	REACTOME_ABORTIVE_ELONGATION_OF_HIV1_TRANSCRIPT_IN_THE_ABSENCE_OF_TAT		17	0.268859	0.658564	0.880421	1	1	3681	tags=35%, list=32%, signal=52%
REACTOME_APOPTOTIC_CLEAVAGE_OF_CELLULAR_PROTEINS	REACTOME_APOPTOTIC_CLEAVAGE_OF_CELLULAR_PROTEINS		33	0.237778	0.658302	0.901639	1	1	3279	tags=36%, list=28%, signal=51%
REACTOME_TERMINATION_OF_O_GLYCAN_BIOSYNTHESIS	REACTOME_TERMINATION_OF_O_GLYCAN_BIOSYNTHESIS		11	0.292683	0.656233	0.89011	1	1	3209	tags=55%, list=28%, signal=75%
BIOCARTA_IL10_PATHWAY	BIOCARTA_IL10_PATHWAY		17	0.263642	0.653729	0.904021	1	1	3666	tags=41%, list=32%, signal=60%
BIOCARTA_IL2RB_PATHWAY	BIOCARTA_IL2RB_PATHWAY		37	0.231704	0.653342	0.93379	1	1	2679	tags=24%, list=23%, signal=32%
REACTOME_KINESINS	REACTOME_KINESINS		20	0.258154	0.652181	0.89875	1	1	4183	tags=40%, list=36%, signal=63%
KEGG_N_GLYCAN_BIOSYNTHESIS	KEGG_N_GLYCAN_BIOSYNTHESIS		42	0.226281	0.651928	0.92953	1	1	2142	tags=14%, list=19%, signal=17%
REACTOME_MITOTIC_PROMETAPHASE	REACTOME_MITOTIC_PROMETAPHASE		70	0.209736	0.65181	0.949206	1	1	3961	tags=33%, list=34%, signal=50%
REACTOME_NOD1_2_SIGNALING_PATHWAY	REACTOME_NOD1_2_SIGNALING_PATHWAY		24	0.246737	0.651805	0.915956	1	1	3643	tags=38%, list=31%, signal=55%
REACTOME_IL_RECEPTOR_SHC_SIGNALING	REACTOME_IL_RECEPTOR_SHC_SIGNALING		22	0.252808	0.6499	0.920694	1	1	2262	tags=23%, list=20%, signal=28%
BIOCARTA_MET_PATHWAY	BIOCARTA_MET_PATHWAY		37	0.234876	0.64807	0.930603	1	1	2090	tags=22%, list=18%, signal=26%
KEGG_GLYCINE_SERINE_AND_THREONINE_METABOLISM	KEGG_GLYCINE_SERINE_AND_THREONINE_METABOLISM		28	0.242472	0.64724	0.930825	1	1	2020	tags=18%, list=17%, signal=22%
KEGG_VALINE_LEUCINE_AND_ISOLEUCINE_BIOSYNTHESIS	KEGG_VALINE_LEUCINE_AND_ISOLEUCINE_BIOSYNTHESIS		9	0.308731	0.642185	0.887262	1	1	641	tags=11%, list=6%, signal=12%
REACTOME_TETRAHYDROBIOPTERIN_BH4_SYNTHESIS_RECYCLING_SALVAGE_AND_REGULATION	REACTOME_TETRAHYDROBIOPTERIN_BH4_SYNTHESIS_RECYCLING_SALVAGE_AND_REGULATION		12	0.282956	0.642029	0.89957	1	1	1768	tags=17%, list=15%, signal=20%
REACTOME_E2F_MEDIATED_REGULATION_OF_DNA_REPLICATION	REACTOME_E2F_MEDIATED_REGULATION_OF_DNA_REPLICATION		22	0.247327	0.639553	0.932826	1	1	3617	tags=27%, list=31%, signal=40%
REACTOME_REPAIR_SYNTHESIS_FOR_GAP_FILLING_BY_DNA_POL_IN_TC_NER	REACTOME_REPAIR_SYNTHESIS_FOR_GAP_FILLING_BY_DNA_POL_IN_TC_NER		14	0.274419	0.638449	0.894118	1	1	5256	tags=64%, list=45%, signal=118%
REACTOME_P75NTR_RECRUITS_SIGNALLING_COMPLEXES	REACTOME_P75NTR_RECRUITS_SIGNALLING_COMPLEXES		10	0.292418	0.637864	0.911806	1	1	1988	tags=20%, list=17%, signal=24%
REACTOME_PYRUVATE_METABOLISM	REACTOME_PYRUVATE_METABOLISM		17	0.260207	0.634455	0.923274	1	1	4302	tags=41%, list=37%, signal=65%
REACTOME_TRIGLYCERIDE_BIOSYNTHESIS	REACTOME_TRIGLYCERIDE_BIOSYNTHESIS		31	0.231006	0.632801	0.923077	1	1	3943	tags=42%, list=34%, signal=63%
REACTOME_ABCA_TRANSPORTERS_IN_LIPID_HOMEOSTASIS	REACTOME_ABCA_TRANSPORTERS_IN_LIPID_HOMEOSTASIS		15	0.26665	0.631289	0.916	1	1	2783	tags=33%, list=24%, signal=44%
REACTOME_POST_TRANSLATIONAL_PROTEIN_MODIFICATION	REACTOME_POST_TRANSLATIONAL_PROTEIN_MODIFICATION		142	0.190849	0.624521	0.987817	1	1	1028	tags=8%, list=9%, signal=9%
REACTOME_APC_CDC20_MEDIATED_DEGRADATION_OF_NEK2A	REACTOME_APC_CDC20_MEDIATED_DEGRADATION_OF_NEK2A		21	0.240499	0.624198	0.94802	1	1	5531	tags=62%, list=48%, signal=118%
REACTOME_HOST_INTERACTIONS_OF_HIV_FACTORS	REACTOME_HOST_INTERACTIONS_OF_HIV_FACTORS		114	0.195755	0.622215	0.979381	1	1	2941	tags=20%, list=25%, signal=27%
PID_P38_MK2_PATHWAY	PID_P38_MK2_PATHWAY		21	0.243127	0.620383	0.926017	1	1	3901	tags=48%, list=34%, signal=72%
KEGG_FRUCTOSE_AND_MANNOSE_METABOLISM	KEGG_FRUCTOSE_AND_MANNOSE_METABOLISM		33	0.224232	0.617869	0.93699	1	1	3286	tags=36%, list=28%, signal=51%
REACTOME_MHC_CLASS_II_ANTIGEN_PRESENTATION	REACTOME_MHC_CLASS_II_ANTIGEN_PRESENTATION		71	0.202979	0.617442	0.969989	1	1	1797	tags=14%, list=16%, signal=17%
BIOCARTA_ERK5_PATHWAY	BIOCARTA_ERK5_PATHWAY		17	0.250294	0.615138	0.93718	1	1	781	tags=12%, list=7%, signal=13%
REACTOME_CDC6_ASSOCIATION_WITH_THE_ORC_ORIGIN_COMPLEX	REACTOME_CDC6_ASSOCIATION_WITH_THE_ORC_ORIGIN_COMPLEX		5	0.334509	0.609422	0.913522	1	1	3855	tags=60%, list=33%, signal=90%
BIOCARTA_CERAMIDE_PATHWAY	BIOCARTA_CERAMIDE_PATHWAY		21	0.237392	0.60545	0.954023	1	1	4441	tags=38%, list=38%, signal=62%
BIOCARTA_ERK_PATHWAY	BIOCARTA_ERK_PATHWAY		26	0.229492	0.603539	0.935561	1	1	2090	tags=19%, list=18%, signal=23%
KEGG_VASOPRESSIN_REGULATED_WATER_REABSORPTION	KEGG_VASOPRESSIN_REGULATED_WATER_REABSORPTION		39	0.215059	0.602543	0.970896	1	1	2056	tags=15%, list=18%, signal=19%
REACTOME_SIGNALLING_TO_RAS	REACTOME_SIGNALLING_TO_RAS		25	0.230452	0.601478	0.945755	1	1	3901	tags=40%, list=34%, signal=60%
REACTOME_PHOSPHORYLATION_OF_THE_APC_C	REACTOME_PHOSPHORYLATION_OF_THE_APC_C		16	0.251457	0.600716	0.9467	1	1	821	tags=6%, list=7%, signal=7%
KEGG_APOPTOSIS	KEGG_APOPTOSIS		72	0.194514	0.596603	0.989166	1	1	2249	tags=18%, list=19%, signal=22%
PID_ERBB1_INTERNALIZATION_PATHWAY	PID_ERBB1_INTERNALIZATION_PATHWAY		39	0.209301	0.595996	0.963443	1	1	336	tags=5%, list=3%, signal=5%
REACTOME_SYNTHESIS_OF_PC	REACTOME_SYNTHESIS_OF_PC		17	0.245285	0.59443	0.947903	1	1	1125	tags=12%, list=10%, signal=13%
BIOCARTA_BCELLSURVIVAL_PATHWAY	BIOCARTA_BCELLSURVIVAL_PATHWAY		14	0.246286	0.585386	0.932065	1	1	1705	tags=21%, list=15%, signal=25%
REACTOME_ABC_FAMILY_PROTEINS_MEDIATED_TRANSPORT	REACTOME_ABC_FAMILY_PROTEINS_MEDIATED_TRANSPORT		27	0.221122	0.581302	0.968712	1	1	2783	tags=30%, list=24%, signal=39%
REACTOME_SIGNALING_BY_WNT	REACTOME_SIGNALING_BY_WNT		60	0.192051	0.577836	0.976009	1	1	5255	tags=47%, list=45%, signal=85%
BIOCARTA_SRCRPTP_PATHWAY	BIOCARTA_SRCRPTP_PATHWAY		9	0.27272	0.576529	0.954006	1	1	2090	tags=22%, list=18%, signal=27%
REACTOME_ACTIVATION_OF_NF_KAPPAB_IN_B_CELLS	REACTOME_ACTIVATION_OF_NF_KAPPAB_IN_B_CELLS		58	0.189377	0.572903	0.981174	1	1	4958	tags=40%, list=43%, signal=69%
SA_CASPASE_CASCADE	SA_CASPASE_CASCADE		15	0.242144	0.570752	0.956349	1	1	3341	tags=40%, list=29%, signal=56%
REACTOME_METABOLISM_OF_AMINO_ACIDS_AND_DERIVATIVES	REACTOME_METABOLISM_OF_AMINO_ACIDS_AND_DERIVATIVES		166	0.174755	0.568305	1	1	1	3043	tags=22%, list=26%, signal=29%
KEGG_PARKINSONS_DISEASE	KEGG_PARKINSONS_DISEASE		102	0.178215	0.567271	0.995868	1	1	5226	tags=46%, list=45%, signal=83%
REACTOME_SIGNALING_BY_NODAL	REACTOME_SIGNALING_BY_NODAL		12	0.253546	0.565503	0.953804	1	1	1011	tags=8%, list=9%, signal=9%
REACTOME_SIGNALING_BY_NOTCH4	REACTOME_SIGNALING_BY_NOTCH4		12	0.250029	0.56399	0.952247	1	1	2404	tags=17%, list=21%, signal=21%
PID_TRAIL_PATHWAY	PID_TRAIL_PATHWAY		24	0.214727	0.561748	0.967621	1	1	307	tags=4%, list=3%, signal=4%
SA_TRKA_RECEPTOR	SA_TRKA_RECEPTOR		16	0.230621	0.559526	0.951634	1	1	2094	tags=19%, list=18%, signal=23%
BIOCARTA_ACTINY_PATHWAY	BIOCARTA_ACTINY_PATHWAY		20	0.223724	0.559179	0.964735	1	1	2094	tags=20%, list=18%, signal=24%
REACTOME_METABOLISM_OF_MRNA	REACTOME_METABOLISM_OF_MRNA		196	0.16855	0.556016	1	1	1	5290	tags=55%, list=46%, signal=99%
REACTOME_CTNNB1_PHOSPHORYLATION_CASCADE	REACTOME_CTNNB1_PHOSPHORYLATION_CASCADE		15	0.234993	0.551941	0.95	1	1	568	tags=7%, list=5%, signal=7%
REACTOME_TRANSPORT_OF_VITAMINS_NUCLEOSIDES_AND_RELATED_MOLECULES	REACTOME_TRANSPORT_OF_VITAMINS_NUCLEOSIDES_AND_RELATED_MOLECULES		25	0.209087	0.550705	0.979469	1	1	4561	tags=52%, list=39%, signal=86%
BIOCARTA_SODD_PATHWAY	BIOCARTA_SODD_PATHWAY		10	0.247172	0.550303	0.955137	1	1	4117	tags=50%, list=36%, signal=78%
REACTOME_NFKB_IS_ACTIVATED_AND_SIGNALS_SURVIVAL	REACTOME_NFKB_IS_ACTIVATED_AND_SIGNALS_SURVIVAL		9	0.264934	0.550092	0.960948	1	1	1988	tags=22%, list=17%, signal=27%
REACTOME_MYD88_MAL_CASCADE_INITIATED_ON_PLASMA_MEMBRANE	REACTOME_MYD88_MAL_CASCADE_INITIATED_ON_PLASMA_MEMBRANE		72	0.176632	0.545505	0.993603	1	1	2032	tags=14%, list=18%, signal=17%
PID_IFNG_PATHWAY	PID_IFNG_PATHWAY		37	0.192525	0.540667	0.982022	1	1	2214	tags=14%, list=19%, signal=17%
BIOCARTA_DEATH_PATHWAY	BIOCARTA_DEATH_PATHWAY		30	0.19872	0.540143	0.971496	1	1	3279	tags=33%, list=28%, signal=46%
REACTOME_HYALURONAN_METABOLISM	REACTOME_HYALURONAN_METABOLISM		13	0.233076	0.537648	0.967347	1	1	4264	tags=46%, list=37%, signal=73%
REACTOME_CHROMOSOME_MAINTENANCE	REACTOME_CHROMOSOME_MAINTENANCE		79	0.172238	0.533062	0.995785	1	1	3777	tags=27%, list=33%, signal=39%
BIOCARTA_P53_PATHWAY	BIOCARTA_P53_PATHWAY		15	0.22596	0.53169	0.964674	1	1	3932	tags=40%, list=34%, signal=60%
REACTOME_SIGNALING_BY_THE_B_CELL_RECEPTOR_BCR	REACTOME_SIGNALING_BY_THE_B_CELL_RECEPTOR_BCR		111	0.165028	0.529165	0.997925	1	1	3245	tags=22%, list=28%, signal=30%
KEGG_THYROID_CANCER	KEGG_THYROID_CANCER		27	0.197544	0.529118	0.984652	1	1	2966	tags=26%, list=26%, signal=35%
REACTOME_CELL_CYCLE_MITOTIC	REACTOME_CELL_CYCLE_MITOTIC		264	0.15871	0.524223	0.999	1	1	3866	tags=27%, list=33%, signal=39%
PID_AURORA_A_PATHWAY	PID_AURORA_A_PATHWAY		28	0.194567	0.521599	0.988095	1	1	3447	tags=32%, list=30%, signal=46%
REACTOME_DEPOSITION_OF_NEW_CENPA_CONTAINING_NUCLEOSOMES_AT_THE_CENTROMERE	REACTOME_DEPOSITION_OF_NEW_CENPA_CONTAINING_NUCLEOSOMES_AT_THE_CENTROMERE		33	0.186864	0.519295	0.988345	1	1	3961	tags=30%, list=34%, signal=46%
REACTOME_SIGNALLING_TO_ERKS	REACTOME_SIGNALLING_TO_ERKS		34	0.183199	0.512844	0.989535	1	1	2456	tags=21%, list=21%, signal=26%
REACTOME_GAP_JUNCTION_DEGRADATION	REACTOME_GAP_JUNCTION_DEGRADATION		9	0.238493	0.510028	0.97724	1	1	3134	tags=33%, list=27%, signal=46%
REACTOME_METABOLISM_OF_PROTEINS	REACTOME_METABOLISM_OF_PROTEINS		345	0.151681	0.508053	1	1	1	4972	tags=44%, list=43%, signal=74%
REACTOME_CELL_CYCLE	REACTOME_CELL_CYCLE		317	0.152763	0.507936	1	1	1	3961	tags=27%, list=34%, signal=40%
REACTOME_SPRY_REGULATION_OF_FGF_SIGNALING	REACTOME_SPRY_REGULATION_OF_FGF_SIGNALING		13	0.212027	0.4882	0.986595	1	1	2090	tags=15%, list=18%, signal=19%
KEGG_FOLATE_BIOSYNTHESIS	KEGG_FOLATE_BIOSYNTHESIS		9	0.228617	0.480687	0.988716	1	1	5663	tags=78%, list=49%, signal=152%
BIOCARTA_NDKDYNAMIN_PATHWAY	BIOCARTA_NDKDYNAMIN_PATHWAY		18	0.193713	0.478359	0.985843	1	1	4592	tags=50%, list=40%, signal=83%
REACTOME_SIGNALLING_TO_P38_VIA_RIT_AND_RIN	REACTOME_SIGNALLING_TO_P38_VIA_RIT_AND_RIN		13	0.203862	0.477808	0.990591	1	1	2094	tags=15%, list=18%, signal=19%
REACTOME_IRAK2_MEDIATED_ACTIVATION_OF_TAK1_COMPLEX_UPON_TLR7_8_OR_9_STIMULATION	REACTOME_IRAK2_MEDIATED_ACTIVATION_OF_TAK1_COMPLEX_UPON_TLR7_8_OR_9_STIMULATION		5	0.256978	0.475792	0.990338	1	1	1629	tags=20%, list=14%, signal=23%
REACTOME_NRIF_SIGNALS_CELL_DEATH_FROM_THE_NUCLEUS	REACTOME_NRIF_SIGNALS_CELL_DEATH_FROM_THE_NUCLEUS		13	0.204927	0.472958	0.990591	1	1	1988	tags=15%, list=17%, signal=19%
REACTOME_P75NTR_SIGNALS_VIA_NFKB	REACTOME_P75NTR_SIGNALS_VIA_NFKB		12	0.213849	0.47125	0.991957	1	1	1988	tags=17%, list=17%, signal=20%
REACTOME_SMAD2_SMAD3_SMAD4_HETEROTRIMER_REGULATES_TRANSCRIPTION	REACTOME_SMAD2_SMAD3_SMAD4_HETEROTRIMER_REGULATES_TRANSCRIPTION		24	0.179712	0.470263	0.991206	1	1	2736	tags=21%, list=24%, signal=27%
REACTOME_MEIOTIC_SYNAPSIS	REACTOME_MEIOTIC_SYNAPSIS		41	0.163594	0.469475	1	1	1	3777	tags=24%, list=33%, signal=36%
REACTOME_ERK_MAPK_TARGETS	REACTOME_ERK_MAPK_TARGETS		21	0.182372	0.459951	0.989988	1	1	2611	tags=19%, list=23%, signal=25%
REACTOME_ENOS_ACTIVATION_AND_REGULATION	REACTOME_ENOS_ACTIVATION_AND_REGULATION		19	0.183828	0.459758	0.990968	1	1	4592	tags=42%, list=40%, signal=70%
REACTOME_TELOMERE_MAINTENANCE	REACTOME_TELOMERE_MAINTENANCE		45	0.158782	0.458047	0.998857	1	1	3777	tags=27%, list=33%, signal=39%
KEGG_OXIDATIVE_PHOSPHORYLATION	KEGG_OXIDATIVE_PHOSPHORYLATION		104	0.142979	0.456441	1	1	1	542	tags=3%, list=5%, signal=3%
REACTOME_NFKB_AND_MAP_KINASES_ACTIVATION_MEDIATED_BY_TLR4_SIGNALING_REPERTOIRE	REACTOME_NFKB_AND_MAP_KINASES_ACTIVATION_MEDIATED_BY_TLR4_SIGNALING_REPERTOIRE		62	0.146995	0.443839	1	1	1	1869	tags=11%, list=16%, signal=13%
REACTOME_ASSOCIATION_OF_TRIC_CCT_WITH_TARGET_PROTEINS_DURING_BIOSYNTHESIS	REACTOME_ASSOCIATION_OF_TRIC_CCT_WITH_TARGET_PROTEINS_DURING_BIOSYNTHESIS		24	0.165949	0.43713	0.998721	1	1	4316	tags=33%, list=37%, signal=53%
KEGG_PEROXISOME	KEGG_PEROXISOME		67	0.132755	0.408485	1	1	1	3611	tags=22%, list=31%, signal=32%
BIOCARTA_FMLP_PATHWAY	BIOCARTA_FMLP_PATHWAY		33	0.147276	0.407638	0.996445	1	1	1624	tags=9%, list=14%, signal=11%
REACTOME_TRIF_MEDIATED_TLR3_SIGNALING	REACTOME_TRIF_MEDIATED_TLR3_SIGNALING		64	0.133466	0.403846	1	1	1	1869	tags=11%, list=16%, signal=13%
KEGG_HUNTINGTONS_DISEASE	KEGG_HUNTINGTONS_DISEASE		153	0.116157	0.378478	1	1	1	5226	tags=41%, list=45%, signal=73%
REACTOME_NEGATIVE_REGULATORS_OF_RIG_I_MDA5_SIGNALING	REACTOME_NEGATIVE_REGULATORS_OF_RIG_I_MDA5_SIGNALING		23	0.147177	0.378449	0.998782	1	1	1629	tags=9%, list=14%, signal=10%
REACTOME_RNA_POL_III_TRANSCRIPTION_INITIATION_FROM_TYPE_3_PROMOTER	REACTOME_RNA_POL_III_TRANSCRIPTION_INITIATION_FROM_TYPE_3_PROMOTER		25	0.132375	0.349741	1	1	1	3073	tags=16%, list=27%, signal=22%
REACTOME_DOWNSTREAM_SIGNALING_EVENTS_OF_B_CELL_RECEPTOR_BCR	REACTOME_DOWNSTREAM_SIGNALING_EVENTS_OF_B_CELL_RECEPTOR_BCR		83	0.108839	0.338753	1	0.999912	1	4869	tags=36%, list=42%, signal=62%

## Sheet: C2CP_Ctrl_Report
Supplementary Table 4: GSEA reports for KO vs Ctrl RNA-seq data at 25 weeks of age.
See all tabs
C2CP: prebuilt Canonical pathways from BioCarta, KEGG and Reactome from MSigDB collection
DE (Definitive endoderm), GT (Gut tube), FG (Fore gut), PE (Pancreatic endoderm), FE (Functional endocrine): Curated gene sets from Xie et al 2013 (10.1016/j.stem.2012.11.023)
IM (Immature), MA-DM (Mature-Doug Melton): Curated gene sets from Blum et al 2012 (10.1038/nbt.2141)
NAME	GS<br> follow link to MSigDB	GS DETAILS	SIZE	ES	NES	NOM p-val	FDR q-val	FWER p-val	RANK AT MAX	LEADING EDGE
REACTOME_REGULATION_OF_GENE_EXPRESSION_IN_BETA_CELLS	REACTOME_REGULATION_OF_GENE_EXPRESSION_IN_BETA_CELLS	Details ...	16	-0.797495	-2.40712	0	0	0	560	tags=50%, list=5%, signal=52%		Annotated as MA-R in Figures
KEGG_MATURITY_ONSET_DIABETES_OF_THE_YOUNG	KEGG_MATURITY_ONSET_DIABETES_OF_THE_YOUNG	Details ...	18	-0.721316	-2.30144	0	0	0	560	tags=44%, list=5%, signal=47%
REACTOME_SPHINGOLIPID_METABOLISM	REACTOME_SPHINGOLIPID_METABOLISM	Details ...	43	-0.551224	-2.25648	0	0.0012997	0.002	2041	tags=49%, list=18%, signal=59%
BIOCARTA_EGF_PATHWAY	BIOCARTA_EGF_PATHWAY	Details ...	30	-0.592519	-2.15765	0	0.0167002	0.034	2490	tags=53%, list=22%, signal=68%
BIOCARTA_EIF4_PATHWAY	BIOCARTA_EIF4_PATHWAY	Details ...	22	-0.641482	-2.15005	0	0.0149134	0.037	2581	tags=55%, list=22%, signal=70%
REACTOME_REGULATION_OF_BETA_CELL_DEVELOPMENT	REACTOME_REGULATION_OF_BETA_CELL_DEVELOPMENT	Details ...	24	-0.624358	-2.12314	0.00534759	0.0169757	0.051	760	tags=38%, list=7%, signal=40%
KEGG_TYROSINE_METABOLISM	KEGG_TYROSINE_METABOLISM	Details ...	28	-0.580127	-2.10523	0	0.0167318	0.059	652	tags=29%, list=6%, signal=30%
REACTOME_SIGNALING_BY_FGFR1_FUSION_MUTANTS	REACTOME_SIGNALING_BY_FGFR1_FUSION_MUTANTS	Details ...	16	-0.68731	-2.0797	0	0.0201913	0.082	2449	tags=63%, list=21%, signal=79%
REACTOME_GLYCOSPHINGOLIPID_METABOLISM	REACTOME_GLYCOSPHINGOLIPID_METABOLISM	Details ...	27	-0.55645	-1.94779	0	0.0858113	0.334	1945	tags=48%, list=17%, signal=58%
REACTOME_SPHINGOLIPID_DE_NOVO_BIOSYNTHESIS	REACTOME_SPHINGOLIPID_DE_NOVO_BIOSYNTHESIS	Details ...	16	-0.62861	-1.925	0.00823045	0.0981175	0.394	720	tags=44%, list=6%, signal=47%
REACTOME_PROLACTIN_RECEPTOR_SIGNALING	REACTOME_PROLACTIN_RECEPTOR_SIGNALING	Details ...	9	-0.747435	-1.9238	0	0.0904754	0.399	1172	tags=56%, list=10%, signal=62%
REACTOME_SYNTHESIS_SECRETION_AND_INACTIVATION_OF_GIP	REACTOME_SYNTHESIS_SECRETION_AND_INACTIVATION_OF_GIP	Details ...	10	-0.720909	-1.87576	0.0102041	0.134303	0.562	1124	tags=70%, list=10%, signal=77%
PID_IGF1_PATHWAY	PID_IGF1_PATHWAY	Details ...	30	-0.512965	-1.86232	0	0.139618	0.602	1967	tags=40%, list=17%, signal=48%
REACTOME_TRANS_GOLGI_NETWORK_VESICLE_BUDDING	REACTOME_TRANS_GOLGI_NETWORK_VESICLE_BUDDING	Details ...	51	-0.434273	-1.83588	0	0.160149	0.692	2427	tags=39%, list=21%, signal=49%
KEGG_SPHINGOLIPID_METABOLISM	KEGG_SPHINGOLIPID_METABOLISM	Details ...	27	-0.527678	-1.81838	0.0103627	0.171	0.739	854	tags=37%, list=7%, signal=40%
REACTOME_UNFOLDED_PROTEIN_RESPONSE	REACTOME_UNFOLDED_PROTEIN_RESPONSE	Details ...	70	-0.407009	-1.80275	0	0.185032	0.782	3302	tags=46%, list=29%, signal=64%
REACTOME_SYNTHESIS_OF_PIPS_AT_THE_LATE_ENDOSOME_MEMBRANE	REACTOME_SYNTHESIS_OF_PIPS_AT_THE_LATE_ENDOSOME_MEMBRANE	Details ...	8	-0.726306	-1.79669	0.00619195	0.18331	0.793	2869	tags=88%, list=25%, signal=116%
BIOCARTA_INSULIN_PATHWAY	BIOCARTA_INSULIN_PATHWAY	Details ...	21	-0.537101	-1.78007	0.00476191	0.19841	0.834	2490	tags=67%, list=22%, signal=85%
REACTOME_ACTIVATION_OF_CHAPERONES_BY_ATF6_ALPHA	REACTOME_ACTIVATION_OF_CHAPERONES_BY_ATF6_ALPHA	Details ...	11	-0.654223	-1.77217	0.0177936	0.20028	0.857	1155	tags=45%, list=10%, signal=50%
PID_NFKAPPAB_CANONICAL_PATHWAY	PID_NFKAPPAB_CANONICAL_PATHWAY	Details ...	22	-0.535452	-1.7715	0.0108108	0.191559	0.861	2376	tags=45%, list=21%, signal=57%
REACTOME_MITOCHONDRIAL_FATTY_ACID_BETA_OXIDATION	REACTOME_MITOCHONDRIAL_FATTY_ACID_BETA_OXIDATION		13	-0.627782	-1.76586	0.0144404	0.188663	0.866	3034	tags=54%, list=26%, signal=73%
REACTOME_GROWTH_HORMONE_RECEPTOR_SIGNALING	REACTOME_GROWTH_HORMONE_RECEPTOR_SIGNALING		20	-0.541484	-1.75869	0.0100503	0.191549	0.882	1227	tags=35%, list=11%, signal=39%
BIOCARTA_MTOR_PATHWAY	BIOCARTA_MTOR_PATHWAY		21	-0.53497	-1.75828	0	0.184047	0.883	1914	tags=38%, list=17%, signal=46%
BIOCARTA_TEL_PATHWAY	BIOCARTA_TEL_PATHWAY		17	-0.541986	-1.7547	0.00985222	0.18135	0.89	1125	tags=41%, list=10%, signal=46%
REACTOME_PI3K_AKT_ACTIVATION	REACTOME_PI3K_AKT_ACTIVATION		29	-0.490569	-1.75435	0.0135135	0.174785	0.894	1708	tags=41%, list=15%, signal=48%
BIOCARTA_RAB_PATHWAY	BIOCARTA_RAB_PATHWAY		9	-0.706699	-1.75045	0.0207612	0.173809	0.901	2793	tags=67%, list=24%, signal=88%
BIOCARTA_TPO_PATHWAY	BIOCARTA_TPO_PATHWAY		23	-0.533991	-1.74893	0	0.169983	0.903	2490	tags=57%, list=22%, signal=72%
REACTOME_SYNTHESIS_OF_PIPS_AT_THE_GOLGI_MEMBRANE	REACTOME_SYNTHESIS_OF_PIPS_AT_THE_GOLGI_MEMBRANE		11	-0.637738	-1.74353	0.0110701	0.170209	0.914	2897	tags=64%, list=25%, signal=85%
REACTOME_GOLGI_ASSOCIATED_VESICLE_BIOGENESIS	REACTOME_GOLGI_ASSOCIATED_VESICLE_BIOGENESIS		46	-0.418973	-1.74302	0	0.165065	0.914	2427	tags=37%, list=21%, signal=47%
BIOCARTA_IGF1_PATHWAY	BIOCARTA_IGF1_PATHWAY		21	-0.518996	-1.74041	0.00485437	0.162572	0.916	2490	tags=62%, list=22%, signal=79%
REACTOME_ACTIVATION_OF_CHAPERONE_GENES_BY_ATF6_ALPHA	REACTOME_ACTIVATION_OF_CHAPERONE_GENES_BY_ATF6_ALPHA		9	-0.696387	-1.73939	0.0160256	0.158407	0.916	1155	tags=56%, list=10%, signal=62%
KEGG_AMINOACYL_TRNA_BIOSYNTHESIS	KEGG_AMINOACYL_TRNA_BIOSYNTHESIS		32	-0.460297	-1.71554	0.00574713	0.182741	0.95	2062	tags=38%, list=18%, signal=45%
BIOCARTA_KREB_PATHWAY	BIOCARTA_KREB_PATHWAY		7	-0.754396	-1.71535	0.0118694	0.177381	0.95	1802	tags=57%, list=16%, signal=68%
KEGG_LYSOSOME	KEGG_LYSOSOME		110	-0.367242	-1.71361	0	0.174015	0.95	1878	tags=35%, list=16%, signal=42%
KEGG_SULFUR_METABOLISM	KEGG_SULFUR_METABOLISM		8	-0.698641	-1.70632	0.0242424	0.177927	0.955	418	tags=50%, list=4%, signal=52%
KEGG_CITRATE_CYCLE_TCA_CYCLE	KEGG_CITRATE_CYCLE_TCA_CYCLE		27	-0.475851	-1.7011	0.0060241	0.179817	0.956	3818	tags=63%, list=33%, signal=94%
BIOCARTA_PDGF_PATHWAY	BIOCARTA_PDGF_PATHWAY		31	-0.464854	-1.68672	0.00769231	0.193735	0.968	2490	tags=52%, list=22%, signal=66%
BIOCARTA_CDMAC_PATHWAY	BIOCARTA_CDMAC_PATHWAY		15	-0.559451	-1.68636	0.0213675	0.189254	0.969	2490	tags=53%, list=22%, signal=68%
REACTOME_INSULIN_SYNTHESIS_AND_PROCESSING	REACTOME_INSULIN_SYNTHESIS_AND_PROCESSING		19	-0.513471	-1.68163	0.00884956	0.190367	0.973	2974	tags=58%, list=26%, signal=78%
KEGG_OTHER_GLYCAN_DEGRADATION	KEGG_OTHER_GLYCAN_DEGRADATION		14	-0.576617	-1.6735	0.031746	0.197274	0.978	3102	tags=57%, list=27%, signal=78%
BIOCARTA_GH_PATHWAY	BIOCARTA_GH_PATHWAY		24	-0.479052	-1.66111	0.0297619	0.209214	0.986	2490	tags=63%, list=22%, signal=79%
KEGG_REGULATION_OF_AUTOPHAGY	KEGG_REGULATION_OF_AUTOPHAGY		19	-0.511943	-1.6567	0.00869565	0.210214	0.987	3114	tags=63%, list=27%, signal=86%
PID_VEGFR1_PATHWAY	PID_VEGFR1_PATHWAY		24	-0.472541	-1.64628	0	0.219254	0.99	2181	tags=58%, list=19%, signal=72%
KEGG_PHENYLALANINE_METABOLISM	KEGG_PHENYLALANINE_METABOLISM		15	-0.560057	-1.64573	0.0131579	0.215339	0.99	1405	tags=33%, list=12%, signal=38%
KEGG_VALINE_LEUCINE_AND_ISOLEUCINE_DEGRADATION	KEGG_VALINE_LEUCINE_AND_ISOLEUCINE_DEGRADATION		40	-0.417728	-1.63391	0	0.227124	0.993	999	tags=18%, list=9%, signal=19%
BIOCARTA_TRKA_PATHWAY	BIOCARTA_TRKA_PATHWAY		10	-0.601845	-1.62823	0.0510204	0.230217	0.996	1436	tags=50%, list=12%, signal=57%
REACTOME_CITRIC_ACID_CYCLE_TCA_CYCLE	REACTOME_CITRIC_ACID_CYCLE_TCA_CYCLE		18	-0.517624	-1.62476	0.0163265	0.230472	0.997	3818	tags=61%, list=33%, signal=91%
BIOCARTA_EPO_PATHWAY	BIOCARTA_EPO_PATHWAY		18	-0.528936	-1.61692	0.0215517	0.237641	0.998	2490	tags=50%, list=22%, signal=64%
REACTOME_PKB_MEDIATED_EVENTS	REACTOME_PKB_MEDIATED_EVENTS		22	-0.485653	-1.61295	0.020202	0.238402	0.998	2133	tags=41%, list=18%, signal=50%
BIOCARTA_CD40_PATHWAY	BIOCARTA_CD40_PATHWAY		14	-0.533178	-1.60794	0.021097	0.24126	0.999	2376	tags=50%, list=21%, signal=63%
BIOCARTA_IL3_PATHWAY	BIOCARTA_IL3_PATHWAY		14	-0.549538	-1.59865	0.0579151	0.250693	1	2490	tags=57%, list=22%, signal=73%
REACTOME_CYTOSOLIC_TRNA_AMINOACYLATION	REACTOME_CYTOSOLIC_TRNA_AMINOACYLATION		20	-0.485028	-1.5961	0.015625	0.24937	1	2062	tags=45%, list=18%, signal=55%
REACTOME_ACTIVATION_OF_CHAPERONE_GENES_BY_XBP1S	REACTOME_ACTIVATION_OF_CHAPERONE_GENES_BY_XBP1S		42	-0.409819	-1.58148	0.00943396	0.268125	1	3408	tags=45%, list=29%, signal=64%
REACTOME_DEADENYLATION_OF_MRNA	REACTOME_DEADENYLATION_OF_MRNA		17	-0.517596	-1.57856	0.0272727	0.266997	1	2664	tags=47%, list=23%, signal=61%
BIOCARTA_41BB_PATHWAY	BIOCARTA_41BB_PATHWAY		15	-0.534793	-1.57657	0.0551181	0.265602	1	2376	tags=53%, list=21%, signal=67%
KEGG_BUTANOATE_METABOLISM	KEGG_BUTANOATE_METABOLISM		28	-0.43907	-1.56456	0.0186335	0.280012	1	999	tags=21%, list=9%, signal=23%
REACTOME_RECRUITMENT_OF_MITOTIC_CENTROSOME_PROTEINS_AND_COMPLEXES	REACTOME_RECRUITMENT_OF_MITOTIC_CENTROSOME_PROTEINS_AND_COMPLEXES		52	-0.384428	-1.56379	0.0176991	0.2766	1	2300	tags=38%, list=20%, signal=48%
BIOCARTA_PTEN_PATHWAY	BIOCARTA_PTEN_PATHWAY		16	-0.52987	-1.56286	0.0181818	0.273575	1	2581	tags=50%, list=22%, signal=64%
BIOCARTA_IL6_PATHWAY	BIOCARTA_IL6_PATHWAY		21	-0.470803	-1.55689	0.020202	0.278871	1	3713	tags=67%, list=32%, signal=98%
REACTOME_DOUBLE_STRAND_BREAK_REPAIR	REACTOME_DOUBLE_STRAND_BREAK_REPAIR		21	-0.461962	-1.5509	0.0597015	0.28456	1	1779	tags=38%, list=15%, signal=45%
REACTOME_SYNTHESIS_OF_GLYCOSYLPHOSPHATIDYLINOSITOL_GPI	REACTOME_SYNTHESIS_OF_GLYCOSYLPHOSPHATIDYLINOSITOL_GPI		17	-0.491168	-1.52825	0.0456274	0.321449	1	3839	tags=76%, list=33%, signal=114%
BIOCARTA_NUCLEARRS_PATHWAY	BIOCARTA_NUCLEARRS_PATHWAY		12	-0.547474	-1.51006	0.0566802	0.348738	1	106	tags=25%, list=1%, signal=25%
REACTOME_NEGATIVE_REGULATION_OF_THE_PI3K_AKT_NETWORK	REACTOME_NEGATIVE_REGULATION_OF_THE_PI3K_AKT_NETWORK		6	-0.65063	-1.50304	0.0628743	0.355576	1	3584	tags=83%, list=31%, signal=121%
KEGG_RNA_DEGRADATION	KEGG_RNA_DEGRADATION		49	-0.369053	-1.50025	0.0165289	0.355762	1	3302	tags=51%, list=29%, signal=71%
REACTOME_LOSS_OF_NLP_FROM_MITOTIC_CENTROSOMES	REACTOME_LOSS_OF_NLP_FROM_MITOTIC_CENTROSOMES		45	-0.381583	-1.48922	0.0263158	0.372098	1	2300	tags=40%, list=20%, signal=50%
REACTOME_SHC1_EVENTS_IN_EGFR_SIGNALING	REACTOME_SHC1_EVENTS_IN_EGFR_SIGNALING		14	-0.493258	-1.47622	0.0686695	0.39374	1	3708	tags=64%, list=32%, signal=94%
REACTOME_PYRIMIDINE_CATABOLISM	REACTOME_PYRIMIDINE_CATABOLISM		9	-0.560161	-1.4748	0.0707395	0.390547	1	231	tags=44%, list=2%, signal=45%
REACTOME_PYRIMIDINE_METABOLISM	REACTOME_PYRIMIDINE_METABOLISM		21	-0.448361	-1.46551	0.0696517	0.403419	1	354	tags=24%, list=3%, signal=25%
REACTOME_N_GLYCAN_TRIMMING_IN_THE_ER_AND_CALNEXIN_CALRETICULIN_CYCLE	REACTOME_N_GLYCAN_TRIMMING_IN_THE_ER_AND_CALNEXIN_CALRETICULIN_CYCLE		9	-0.562629	-1.44628	0.10356	0.439712	1	2906	tags=44%, list=25%, signal=59%
BIOCARTA_VDR_PATHWAY	BIOCARTA_VDR_PATHWAY		10	-0.571788	-1.44438	0.102389	0.437425	1	2018	tags=60%, list=17%, signal=73%
KEGG_PENTOSE_AND_GLUCURONATE_INTERCONVERSIONS	KEGG_PENTOSE_AND_GLUCURONATE_INTERCONVERSIONS		11	-0.532709	-1.44056	0.0888889	0.439924	1	1280	tags=36%, list=11%, signal=41%
REACTOME_SIGNALING_BY_FGFR1_MUTANTS	REACTOME_SIGNALING_BY_FGFR1_MUTANTS		21	-0.4269	-1.43397	0.0654206	0.448358	1	1436	tags=43%, list=12%, signal=49%
BIOCARTA_MEF2D_PATHWAY	BIOCARTA_MEF2D_PATHWAY		16	-0.471335	-1.4338	0.0704846	0.442401	1	3516	tags=63%, list=30%, signal=90%
BIOCARTA_AKAPCENTROSOME_PATHWAY	BIOCARTA_AKAPCENTROSOME_PATHWAY		13	-0.49763	-1.43357	0.0976562	0.437138	1	1275	tags=23%, list=11%, signal=26%
BIOCARTA_ARENRF2_PATHWAY	BIOCARTA_ARENRF2_PATHWAY		12	-0.508793	-1.43078	0.0821429	0.437897	1	2293	tags=50%, list=20%, signal=62%
REACTOME_DEADENYLATION_DEPENDENT_MRNA_DECAY	REACTOME_DEADENYLATION_DEPENDENT_MRNA_DECAY		39	-0.380778	-1.42938	0.0403226	0.434734	1	3302	tags=51%, list=29%, signal=72%
BIOCARTA_CARM1_PATHWAY	BIOCARTA_CARM1_PATHWAY		12	-0.518624	-1.42492	0.107914	0.437854	1	3722	tags=83%, list=32%, signal=123%
REACTOME_ENERGY_DEPENDENT_REGULATION_OF_MTOR_BY_LKB1_AMPK	REACTOME_ENERGY_DEPENDENT_REGULATION_OF_MTOR_BY_LKB1_AMPK		13	-0.485359	-1.4211	0.0901961	0.440727	1	2133	tags=54%, list=18%, signal=66%
REACTOME_TRNA_AMINOACYLATION	REACTOME_TRNA_AMINOACYLATION		33	-0.383809	-1.41586	0.0413793	0.447029	1	2831	tags=42%, list=24%, signal=56%
ST_GRANULE_CELL_SURVIVAL_PATHWAY	ST_GRANULE_CELL_SURVIVAL_PATHWAY		25	-0.426797	-1.41501	0.0765027	0.442938	1	745	tags=20%, list=6%, signal=21%
BIOCARTA_IGF1MTOR_PATHWAY	BIOCARTA_IGF1MTOR_PATHWAY		18	-0.441604	-1.41451	0.0970464	0.438476	1	1436	tags=22%, list=12%, signal=25%
REACTOME_ACTIVATED_AMPK_STIMULATES_FATTY_ACID_OXIDATION_IN_MUSCLE	REACTOME_ACTIVATED_AMPK_STIMULATES_FATTY_ACID_OXIDATION_IN_MUSCLE		15	-0.461528	-1.41419	0.0892857	0.433722	1	2133	tags=40%, list=18%, signal=49%
PID_ECADHERIN_KERATINOCYTE_PATHWAY	PID_ECADHERIN_KERATINOCYTE_PATHWAY		20	-0.425057	-1.41388	0.0729167	0.428908	1	1825	tags=35%, list=16%, signal=41%
REACTOME_SOS_MEDIATED_SIGNALLING	REACTOME_SOS_MEDIATED_SIGNALLING		13	-0.493457	-1.41053	0.0894309	0.431332	1	3708	tags=69%, list=32%, signal=102%
REACTOME_NEF_MEDIATED_DOWNREGULATION_OF_MHC_CLASS_I_COMPLEX_CELL_SURFACE_EXPRESSION	REACTOME_NEF_MEDIATED_DOWNREGULATION_OF_MHC_CLASS_I_COMPLEX_CELL_SURFACE_EXPRESSION		8	-0.571468	-1.40284	0.106918	0.441696	1	1847	tags=50%, list=16%, signal=59%
KEGG_TRYPTOPHAN_METABOLISM	KEGG_TRYPTOPHAN_METABOLISM		31	-0.386474	-1.39909	0.0864198	0.444502	1	150	tags=13%, list=1%, signal=13%
PID_TCR_RAS_PATHWAY	PID_TCR_RAS_PATHWAY		13	-0.479574	-1.39591	0.101167	0.446325	1	2490	tags=46%, list=22%, signal=59%
REACTOME_THE_ACTIVATION_OF_ARYLSULFATASES	REACTOME_THE_ACTIVATION_OF_ARYLSULFATASES		6	-0.612844	-1.38544	0.135838	0.465961	1	2522	tags=67%, list=22%, signal=85%
BIOCARTA_AKAP95_PATHWAY	BIOCARTA_AKAP95_PATHWAY		10	-0.514462	-1.38329	0.113333	0.464966	1	1703	tags=30%, list=15%, signal=35%
PID_SMAD2_3PATHWAY	PID_SMAD2_3PATHWAY		17	-0.43647	-1.38299	0.088983	0.460558	1	3873	tags=76%, list=33%, signal=115%
REACTOME_GAB1_SIGNALOSOME	REACTOME_GAB1_SIGNALOSOME		30	-0.379158	-1.38236	0.0372671	0.456757	1	1859	tags=37%, list=16%, signal=44%
PID_INSULIN_PATHWAY	PID_INSULIN_PATHWAY		41	-0.354768	-1.37803	0.0588235	0.461627	1	2326	tags=41%, list=20%, signal=52%
PID_IL3_PATHWAY	PID_IL3_PATHWAY		25	-0.384076	-1.37414	0.0760234	0.465476	1	1436	tags=36%, list=12%, signal=41%
REACTOME_CALNEXIN_CALRETICULIN_CYCLE	REACTOME_CALNEXIN_CALRETICULIN_CYCLE		9	-0.562629	-1.37378	0.138047	0.461478	1	2906	tags=44%, list=25%, signal=59%
REACTOME_ANTIGEN_PRESENTATION_FOLDING_ASSEMBLY_AND_PEPTIDE_LOADING_OF_CLASS_I_MHC	REACTOME_ANTIGEN_PRESENTATION_FOLDING_ASSEMBLY_AND_PEPTIDE_LOADING_OF_CLASS_I_MHC		13	-0.483537	-1.36987	0.115672	0.464811	1	2104	tags=54%, list=18%, signal=66%
PID_HNF3B_PATHWAY	PID_HNF3B_PATHWAY		38	-0.355547	-1.3681	0.0725806	0.463546	1	1177	tags=18%, list=10%, signal=20%
REACTOME_TRANSCRIPTIONAL_REGULATION_OF_WHITE_ADIPOCYTE_DIFFERENTIATION	REACTOME_TRANSCRIPTIONAL_REGULATION_OF_WHITE_ADIPOCYTE_DIFFERENTIATION		51	-0.333842	-1.36724	0.0373832	0.460864	1	2377	tags=39%, list=21%, signal=49%
REACTOME_PIP3_ACTIVATES_AKT_SIGNALING	REACTOME_PIP3_ACTIVATES_AKT_SIGNALING		21	-0.415626	-1.36449	0.09	0.46167	1	3914	tags=67%, list=34%, signal=101%
REACTOME_POST_TRANSLATIONAL_MODIFICATION_SYNTHESIS_OF_GPI_ANCHORED_PROTEINS	REACTOME_POST_TRANSLATIONAL_MODIFICATION_SYNTHESIS_OF_GPI_ANCHORED_PROTEINS		25	-0.395581	-1.36053	0.097561	0.465634	1	3638	tags=60%, list=31%, signal=87%
REACTOME_REGULATION_OF_INSULIN_SECRETION	REACTOME_REGULATION_OF_INSULIN_SECRETION		81	-0.304273	-1.35077	0.0163934	0.482708	1	1275	tags=32%, list=11%, signal=36%
REACTOME_MITOTIC_G2_G2_M_PHASES	REACTOME_MITOTIC_G2_G2_M_PHASES		66	-0.315691	-1.34851	0.0384615	0.483272	1	2300	tags=33%, list=20%, signal=41%
REACTOME_BMAL1_CLOCK_NPAS2_ACTIVATES_CIRCADIAN_EXPRESSION	REACTOME_BMAL1_CLOCK_NPAS2_ACTIVATES_CIRCADIAN_EXPRESSION		27	-0.383077	-1.3417	0.0809249	0.494823	1	2284	tags=52%, list=20%, signal=64%
REACTOME_TRANSPORT_OF_MATURE_TRANSCRIPT_TO_CYTOPLASM	REACTOME_TRANSPORT_OF_MATURE_TRANSCRIPT_TO_CYTOPLASM		43	-0.339327	-1.3363	0.0865385	0.502171	1	4200	tags=53%, list=36%, signal=84%
BIOCARTA_P53HYPOXIA_PATHWAY	BIOCARTA_P53HYPOXIA_PATHWAY		20	-0.402634	-1.33385	0.13964	0.502977	1	863	tags=25%, list=7%, signal=27%
BIOCARTA_PPARA_PATHWAY	BIOCARTA_PPARA_PATHWAY		51	-0.333819	-1.33194	0.0654206	0.50281	1	2490	tags=43%, list=22%, signal=55%
BIOCARTA_LONGEVITY_PATHWAY	BIOCARTA_LONGEVITY_PATHWAY		13	-0.467011	-1.3313	0.136364	0.499241	1	1436	tags=38%, list=12%, signal=44%
REACTOME_PHOSPHOLIPID_METABOLISM	REACTOME_PHOSPHOLIPID_METABOLISM		139	-0.285798	-1.33043	0	0.496649	1	1945	tags=34%, list=17%, signal=40%
REACTOME_METABOLISM_OF_NUCLEOTIDES	REACTOME_METABOLISM_OF_NUCLEOTIDES		63	-0.320941	-1.32982	0.0875	0.493496	1	1231	tags=24%, list=11%, signal=26%
REACTOME_HOMOLOGOUS_RECOMBINATION_REPAIR_OF_REPLICATION_INDEPENDENT_DOUBLE_STRAND_BREAKS	REACTOME_HOMOLOGOUS_RECOMBINATION_REPAIR_OF_REPLICATION_INDEPENDENT_DOUBLE_STRAND_BREAKS		15	-0.43822	-1.32928	0.117409	0.489942	1	1274	tags=33%, list=11%, signal=37%
REACTOME_REGULATION_OF_RHEB_GTPASE_ACTIVITY_BY_AMPK	REACTOME_REGULATION_OF_RHEB_GTPASE_ACTIVITY_BY_AMPK		9	-0.515688	-1.32464	0.155797	0.496603	1	1767	tags=56%, list=15%, signal=66%
KEGG_LYSINE_DEGRADATION	KEGG_LYSINE_DEGRADATION		43	-0.332666	-1.32056	0.0630631	0.502144	1	1876	tags=33%, list=16%, signal=39%
KEGG_CIRCADIAN_RHYTHM_MAMMAL	KEGG_CIRCADIAN_RHYTHM_MAMMAL		11	-0.475635	-1.31976	0.142349	0.499264	1	1359	tags=45%, list=12%, signal=51%
PID_DNA_PK_PATHWAY	PID_DNA_PK_PATHWAY		14	-0.442835	-1.31917	0.134454	0.496137	1	4095	tags=71%, list=35%, signal=110%
KEGG_INSULIN_SIGNALING_PATHWAY	KEGG_INSULIN_SIGNALING_PATHWAY		125	-0.266604	-1.31143	0	0.508804	1	2490	tags=38%, list=22%, signal=47%
KEGG_NON_HOMOLOGOUS_END_JOINING	KEGG_NON_HOMOLOGOUS_END_JOINING		12	-0.461428	-1.30604	0.132404	0.51666	1	2314	tags=42%, list=20%, signal=52%
BIOCARTA_NGF_PATHWAY	BIOCARTA_NGF_PATHWAY		17	-0.41818	-1.30439	0.126904	0.515671	1	2490	tags=53%, list=22%, signal=67%
BIOCARTA_AKT_PATHWAY	BIOCARTA_AKT_PATHWAY		17	-0.427738	-1.30363	0.135458	0.513016	1	2376	tags=41%, list=21%, signal=52%
PID_PDGFRA_PATHWAY	PID_PDGFRA_PATHWAY		20	-0.411832	-1.30205	0.128319	0.512222	1	745	tags=30%, list=6%, signal=32%
KEGG_CYSTEINE_AND_METHIONINE_METABOLISM	KEGG_CYSTEINE_AND_METHIONINE_METABOLISM		25	-0.377686	-1.30193	0.106383	0.508185	1	1152	tags=24%, list=10%, signal=27%
KEGG_PROTEIN_EXPORT	KEGG_PROTEIN_EXPORT		19	-0.405716	-1.29831	0.118182	0.511759	1	2134	tags=32%, list=18%, signal=39%
BIOCARTA_RANKL_PATHWAY	BIOCARTA_RANKL_PATHWAY		12	-0.474526	-1.29651	0.163569	0.511623	1	797	tags=25%, list=7%, signal=27%
REACTOME_REGULATION_OF_INSULIN_SECRETION_BY_ACETYLCHOLINE	REACTOME_REGULATION_OF_INSULIN_SECRETION_BY_ACETYLCHOLINE		10	-0.49135	-1.29508	0.169675	0.510796	1	1234	tags=30%, list=11%, signal=34%
BIOCARTA_GLEEVEC_PATHWAY	BIOCARTA_GLEEVEC_PATHWAY		23	-0.389845	-1.29417	0.111111	0.508763	1	2490	tags=43%, list=22%, signal=55%
REACTOME_CIRCADIAN_CLOCK	REACTOME_CIRCADIAN_CLOCK		42	-0.329482	-1.29295	0.0714286	0.507146	1	2511	tags=45%, list=22%, signal=58%
PID_CIRCADIAN_PATHWAY	PID_CIRCADIAN_PATHWAY		14	-0.443102	-1.28774	0.189781	0.5148	1	972	tags=29%, list=8%, signal=31%
REACTOME_TRANSFERRIN_ENDOCYTOSIS_AND_RECYCLING	REACTOME_TRANSFERRIN_ENDOCYTOSIS_AND_RECYCLING		20	-0.401205	-1.28538	0.122549	0.516259	1	1356	tags=40%, list=12%, signal=45%
KEGG_GLYCOSPHINGOLIPID_BIOSYNTHESIS_GLOBO_SERIES	KEGG_GLYCOSPHINGOLIPID_BIOSYNTHESIS_GLOBO_SERIES		14	-0.439397	-1.28469	0.166667	0.513925	1	1230	tags=36%, list=11%, signal=40%
REACTOME_MEMBRANE_TRAFFICKING	REACTOME_MEMBRANE_TRAFFICKING		102	-0.286119	-1.28203	0	0.51584	1	2487	tags=30%, list=21%, signal=38%
KEGG_MTOR_SIGNALING_PATHWAY	KEGG_MTOR_SIGNALING_PATHWAY		45	-0.318104	-1.2818	0.05	0.5122	1	1833	tags=42%, list=16%, signal=50%
REACTOME_SIGNAL_ATTENUATION	REACTOME_SIGNAL_ATTENUATION		12	-0.457188	-1.28	0.159836	0.512045	1	2490	tags=58%, list=22%, signal=74%
ST_PAC1_RECEPTOR_PATHWAY	ST_PAC1_RECEPTOR_PATHWAY		6	-0.560594	-1.26999	0.226744	0.531058	1	671	tags=33%, list=6%, signal=35%
REACTOME_DIABETES_PATHWAYS	REACTOME_DIABETES_PATHWAYS		110	-0.266108	-1.26815	0.0285714	0.5308	1	1915	tags=28%, list=17%, signal=33%
BIOCARTA_VIP_PATHWAY	BIOCARTA_VIP_PATHWAY		25	-0.36553	-1.26775	0.151042	0.527599	1	2376	tags=40%, list=21%, signal=50%
PID_TELOMERASE_PATHWAY	PID_TELOMERASE_PATHWAY		62	-0.291325	-1.26768	0.0674157	0.523863	1	1988	tags=29%, list=17%, signal=35%
REACTOME_SHC_RELATED_EVENTS	REACTOME_SHC_RELATED_EVENTS		15	-0.423572	-1.26645	0.169422	0.522606	1	2490	tags=47%, list=22%, signal=59%
REACTOME_INCRETIN_SYNTHESIS_SECRETION_AND_INACTIVATION	REACTOME_INCRETIN_SYNTHESIS_SECRETION_AND_INACTIVATION		17	-0.411918	-1.26029	0.163462	0.532318	1	1124	tags=47%, list=10%, signal=52%
REACTOME_TRANSPORT_OF_MATURE_MRNA_DERIVED_FROM_AN_INTRONLESS_TRANSCRIPT	REACTOME_TRANSPORT_OF_MATURE_MRNA_DERIVED_FROM_AN_INTRONLESS_TRANSCRIPT		32	-0.341597	-1.25945	0.131034	0.530432	1	4197	tags=59%, list=36%, signal=93%
ST_DIFFERENTIATION_PATHWAY_IN_PC12_CELLS	ST_DIFFERENTIATION_PATHWAY_IN_PC12_CELLS		42	-0.320923	-1.2591	0.112782	0.527211	1	731	tags=17%, list=6%, signal=18%
BIOCARTA_VEGF_PATHWAY	BIOCARTA_VEGF_PATHWAY		26	-0.361105	-1.25909	0.0952381	0.523431	1	1771	tags=35%, list=15%, signal=41%
BIOCARTA_SARS_PATHWAY	BIOCARTA_SARS_PATHWAY		9	-0.50026	-1.25821	0.208333	0.52157	1	1845	tags=44%, list=16%, signal=53%
KEGG_SNARE_INTERACTIONS_IN_VESICULAR_TRANSPORT	KEGG_SNARE_INTERACTIONS_IN_VESICULAR_TRANSPORT		30	-0.362146	-1.2558	0.144578	0.523222	1	2078	tags=27%, list=18%, signal=32%
REACTOME_PERK_REGULATED_GENE_EXPRESSION	REACTOME_PERK_REGULATED_GENE_EXPRESSION		23	-0.359364	-1.25077	0.157068	0.530709	1	2124	tags=35%, list=18%, signal=43%
REACTOME_VITAMIN_B5_PANTOTHENATE_METABOLISM	REACTOME_VITAMIN_B5_PANTOTHENATE_METABOLISM		11	-0.456458	-1.25044	0.195312	0.527776	1	2235	tags=36%, list=19%, signal=45%
BIOCARTA_CHREBP2_PATHWAY	BIOCARTA_CHREBP2_PATHWAY		39	-0.319152	-1.24791	0.149123	0.529941	1	2446	tags=38%, list=21%, signal=49%
BIOCARTA_SPRY_PATHWAY	BIOCARTA_SPRY_PATHWAY		17	-0.392682	-1.24775	0.162791	0.526636	1	2490	tags=41%, list=22%, signal=52%
REACTOME_COPI_MEDIATED_TRANSPORT	REACTOME_COPI_MEDIATED_TRANSPORT		9	-0.494621	-1.24703	0.22508	0.524502	1	502	tags=11%, list=4%, signal=12%
REACTOME_LYSOSOME_VESICLE_BIOGENESIS	REACTOME_LYSOSOME_VESICLE_BIOGENESIS		21	-0.377339	-1.2467	0.137056	0.521771	1	1900	tags=33%, list=16%, signal=40%
PID_RETINOIC_ACID_PATHWAY	PID_RETINOIC_ACID_PATHWAY		28	-0.344511	-1.24561	0.143713	0.520522	1	2747	tags=46%, list=24%, signal=61%
REACTOME_CYTOSOLIC_SULFONATION_OF_SMALL_MOLECULES	REACTOME_CYTOSOLIC_SULFONATION_OF_SMALL_MOLECULES		8	-0.508043	-1.24426	0.203226	0.520015	1	446	tags=38%, list=4%, signal=39%
REACTOME_TRANSPORT_OF_RIBONUCLEOPROTEINS_INTO_THE_HOST_NUCLEUS	REACTOME_TRANSPORT_OF_RIBONUCLEOPROTEINS_INTO_THE_HOST_NUCLEUS		27	-0.348979	-1.24032	0.166667	0.525504	1	3684	tags=48%, list=32%, signal=70%
REACTOME_PI_METABOLISM	REACTOME_PI_METABOLISM		35	-0.32474	-1.23436	0.160839	0.535466	1	1924	tags=43%, list=17%, signal=51%
REACTOME_SIGNALING_BY_CONSTITUTIVELY_ACTIVE_EGFR	REACTOME_SIGNALING_BY_CONSTITUTIVELY_ACTIVE_EGFR		17	-0.410258	-1.23321	0.186992	0.534601	1	2326	tags=47%, list=20%, signal=59%
REACTOME_SYNTHESIS_SECRETION_AND_INACTIVATION_OF_GLP1	REACTOME_SYNTHESIS_SECRETION_AND_INACTIVATION_OF_GLP1		15	-0.418292	-1.23225	0.213389	0.533702	1	1124	tags=47%, list=10%, signal=52%
BIOCARTA_RNA_PATHWAY	BIOCARTA_RNA_PATHWAY		9	-0.488605	-1.22453	0.212996	0.548077	1	3089	tags=56%, list=27%, signal=76%
BIOCARTA_PYK2_PATHWAY	BIOCARTA_PYK2_PATHWAY		27	-0.348099	-1.22068	0.182857	0.553765	1	2490	tags=37%, list=22%, signal=47%
REACTOME_PTM_GAMMA_CARBOXYLATION_HYPUSINE_FORMATION_AND_ARYLSULFATASE_ACTIVATION	REACTOME_PTM_GAMMA_CARBOXYLATION_HYPUSINE_FORMATION_AND_ARYLSULFATASE_ACTIVATION		16	-0.410103	-1.21779	0.226337	0.557165	1	1801	tags=44%, list=16%, signal=52%
PID_S1P_S1P4_PATHWAY	PID_S1P_S1P4_PATHWAY		12	-0.44005	-1.21417	0.22093	0.562336	1	2490	tags=42%, list=22%, signal=53%
BIOCARTA_AKAP13_PATHWAY	BIOCARTA_AKAP13_PATHWAY		8	-0.506366	-1.2102	0.25	0.567508	1	3385	tags=50%, list=29%, signal=71%
PID_TCR_CALCIUM_PATHWAY	PID_TCR_CALCIUM_PATHWAY		19	-0.373163	-1.20747	0.199134	0.570425	1	2118	tags=42%, list=18%, signal=51%
KEGG_GLYCOSAMINOGLYCAN_DEGRADATION	KEGG_GLYCOSAMINOGLYCAN_DEGRADATION		18	-0.387323	-1.20558	0.247664	0.571306	1	1851	tags=39%, list=16%, signal=46%
PID_IL5_PATHWAY	PID_IL5_PATHWAY		12	-0.437658	-1.20499	0.205992	0.569203	1	1436	tags=42%, list=12%, signal=48%
BIOCARTA_ETC_PATHWAY	BIOCARTA_ETC_PATHWAY		10	-0.461954	-1.20331	0.245283	0.570195	1	1802	tags=30%, list=16%, signal=35%
REACTOME_GLUCOSE_TRANSPORT	REACTOME_GLUCOSE_TRANSPORT		38	-0.309114	-1.20209	0.17931	0.569736	1	1069	tags=18%, list=9%, signal=20%
PID_MTOR_4PATHWAY	PID_MTOR_4PATHWAY		62	-0.27703	-1.20089	0.120482	0.569208	1	2490	tags=35%, list=22%, signal=45%
KEGG_ABC_TRANSPORTERS	KEGG_ABC_TRANSPORTERS		37	-0.326407	-1.19766	0.189542	0.57361	1	969	tags=24%, list=8%, signal=26%
REACTOME_RNA_POL_II_PRE_TRANSCRIPTION_EVENTS	REACTOME_RNA_POL_II_PRE_TRANSCRIPTION_EVENTS		50	-0.289378	-1.19699	0.12069	0.571804	1	1965	tags=22%, list=17%, signal=26%
REACTOME_PRE_NOTCH_EXPRESSION_AND_PROCESSING	REACTOME_PRE_NOTCH_EXPRESSION_AND_PROCESSING		32	-0.31722	-1.18781	0.19375	0.590101	1	2240	tags=44%, list=19%, signal=54%
BIOCARTA_TFF_PATHWAY	BIOCARTA_TFF_PATHWAY		20	-0.353364	-1.18723	0.229268	0.588089	1	731	tags=20%, list=6%, signal=21%
KEGG_BASAL_TRANSCRIPTION_FACTORS	KEGG_BASAL_TRANSCRIPTION_FACTORS		30	-0.32803	-1.18666	0.181818	0.586083	1	3315	tags=43%, list=29%, signal=61%
REACTOME_ACTIVATION_OF_GENES_BY_ATF4	REACTOME_ACTIVATION_OF_GENES_BY_ATF4		20	-0.359472	-1.18368	0.244318	0.590144	1	2941	tags=45%, list=25%, signal=60%
BIOCARTA_RARRXR_PATHWAY	BIOCARTA_RARRXR_PATHWAY		14	-0.401689	-1.17991	0.260684	0.595554	1	3759	tags=64%, list=32%, signal=95%
REACTOME_REGULATION_OF_AMPK_ACTIVITY_VIA_LKB1	REACTOME_REGULATION_OF_AMPK_ACTIVITY_VIA_LKB1		10	-0.45368	-1.17795	0.25	0.596752	1	2133	tags=50%, list=18%, signal=61%
KEGG_ALANINE_ASPARTATE_AND_GLUTAMATE_METABOLISM	KEGG_ALANINE_ASPARTATE_AND_GLUTAMATE_METABOLISM		29	-0.327649	-1.17749	0.214724	0.5945	1	393	tags=14%, list=3%, signal=14%
REACTOME_SHC_MEDIATED_SIGNALLING	REACTOME_SHC_MEDIATED_SIGNALLING		14	-0.400727	-1.17596	0.224	0.594668	1	3708	tags=64%, list=32%, signal=94%
REACTOME_INTEGRATION_OF_PROVIRUS	REACTOME_INTEGRATION_OF_PROVIRUS		8	-0.476054	-1.17371	0.246711	0.596774	1	712	tags=25%, list=6%, signal=27%
PID_MET_PATHWAY	PID_MET_PATHWAY		75	-0.268693	-1.15927	0.142857	0.629407	1	1921	tags=27%, list=17%, signal=32%
REACTOME_METABOLISM_OF_LIPIDS_AND_LIPOPROTEINS	REACTOME_METABOLISM_OF_LIPIDS_AND_LIPOPROTEINS		348	-0.208818	-1.15927	0	0.625851	1	1962	tags=25%, list=17%, signal=29%
REACTOME_MEMBRANE_BINDING_AND_TARGETTING_OF_GAG_PROTEINS	REACTOME_MEMBRANE_BINDING_AND_TARGETTING_OF_GAG_PROTEINS		8	-0.470481	-1.1584	0.262048	0.624535	1	482	tags=25%, list=4%, signal=26%
BIOCARTA_ATM_PATHWAY	BIOCARTA_ATM_PATHWAY		18	-0.360157	-1.15064	0.238938	0.641229	1	2376	tags=39%, list=21%, signal=49%
ST_JNK_MAPK_PATHWAY	ST_JNK_MAPK_PATHWAY		37	-0.309958	-1.14959	0.246667	0.640461	1	1639	tags=24%, list=14%, signal=28%
KEGG_BETA_ALANINE_METABOLISM	KEGG_BETA_ALANINE_METABOLISM		21	-0.355545	-1.14557	0.246154	0.647387	1	393	tags=14%, list=3%, signal=15%
REACTOME_AMINO_ACID_TRANSPORT_ACROSS_THE_PLASMA_MEMBRANE	REACTOME_AMINO_ACID_TRANSPORT_ACROSS_THE_PLASMA_MEMBRANE		29	-0.318356	-1.14208	0.261438	0.653406	1	1643	tags=31%, list=14%, signal=36%
PID_RANBP2_PATHWAY	PID_RANBP2_PATHWAY		11	-0.408108	-1.1415	0.268551	0.651256	1	3684	tags=55%, list=32%, signal=80%
REACTOME_LATE_PHASE_OF_HIV_LIFE_CYCLE	REACTOME_LATE_PHASE_OF_HIV_LIFE_CYCLE		91	-0.24897	-1.14123	0.179487	0.648527	1	3969	tags=42%, list=34%, signal=63%
SA_PTEN_PATHWAY	SA_PTEN_PATHWAY		16	-0.383833	-1.13673	0.310345	0.656614	1	2581	tags=56%, list=22%, signal=72%
REACTOME_FATTY_ACID_TRIACYLGLYCEROL_AND_KETONE_BODY_METABOLISM	REACTOME_FATTY_ACID_TRIACYLGLYCEROL_AND_KETONE_BODY_METABOLISM		135	-0.232847	-1.13427	0.0952381	0.659524	1	1905	tags=24%, list=16%, signal=28%
REACTOME_ACTIVATION_OF_THE_AP1_FAMILY_OF_TRANSCRIPTION_FACTORS	REACTOME_ACTIVATION_OF_THE_AP1_FAMILY_OF_TRANSCRIPTION_FACTORS		10	-0.436015	-1.13339	0.277966	0.658387	1	3087	tags=60%, list=27%, signal=82%
PID_HDAC_CLASSI_PATHWAY	PID_HDAC_CLASSI_PATHWAY		62	-0.273352	-1.13204	0.171429	0.658331	1	2520	tags=34%, list=22%, signal=43%
REACTOME_GLYCOGEN_BREAKDOWN_GLYCOGENOLYSIS	REACTOME_GLYCOGEN_BREAKDOWN_GLYCOGENOLYSIS		14	-0.381816	-1.12758	0.299145	0.666325	1	2468	tags=50%, list=21%, signal=63%
SIG_IL4RECEPTOR_IN_B_LYPHOCYTES	SIG_IL4RECEPTOR_IN_B_LYPHOCYTES		26	-0.324097	-1.12733	0.25	0.663447	1	2490	tags=50%, list=22%, signal=64%
KEGG_UBIQUITIN_MEDIATED_PROTEOLYSIS	KEGG_UBIQUITIN_MEDIATED_PROTEOLYSIS		120	-0.245337	-1.12505	0.142857	0.666194	1	3946	tags=48%, list=34%, signal=73%
KEGG_GLYCOSPHINGOLIPID_BIOSYNTHESIS_GANGLIO_SERIES	KEGG_GLYCOSPHINGOLIPID_BIOSYNTHESIS_GANGLIO_SERIES		15	-0.374882	-1.1224	0.283721	0.669722	1	1230	tags=27%, list=11%, signal=30%
REACTOME_RESPIRATORY_ELECTRON_TRANSPORT	REACTOME_RESPIRATORY_ELECTRON_TRANSPORT		61	-0.254667	-1.12159	0.222222	0.668437	1	8646	tags=100%, list=75%, signal=393%
REACTOME_REGULATION_OF_GLUCOKINASE_BY_GLUCOKINASE_REGULATORY_PROTEIN	REACTOME_REGULATION_OF_GLUCOKINASE_BY_GLUCOKINASE_REGULATORY_PROTEIN		27	-0.320917	-1.11878	0.277108	0.672256	1	3684	tags=48%, list=32%, signal=70%
PID_IL2_1PATHWAY	PID_IL2_1PATHWAY		52	-0.266927	-1.11764	0.208696	0.671777	1	1436	tags=29%, list=12%, signal=33%
BIOCARTA_DREAM_PATHWAY	BIOCARTA_DREAM_PATHWAY		13	-0.390757	-1.11649	0.296443	0.671443	1	1840	tags=46%, list=16%, signal=55%
REACTOME_ENDOSOMAL_SORTING_COMPLEX_REQUIRED_FOR_TRANSPORT_ESCRT	REACTOME_ENDOSOMAL_SORTING_COMPLEX_REQUIRED_FOR_TRANSPORT_ESCRT		22	-0.329188	-1.11495	0.262136	0.672144	1	1166	tags=14%, list=10%, signal=15%
REACTOME_FACILITATIVE_NA_INDEPENDENT_GLUCOSE_TRANSPORTERS	REACTOME_FACILITATIVE_NA_INDEPENDENT_GLUCOSE_TRANSPORTERS		11	-0.424742	-1.11391	0.323651	0.671417	1	107	tags=18%, list=1%, signal=18%
BIOCARTA_IGF1R_PATHWAY	BIOCARTA_IGF1R_PATHWAY		22	-0.33256	-1.10631	0.28866	0.689213	1	2490	tags=50%, list=22%, signal=64%
REACTOME_ANTIVIRAL_MECHANISM_BY_IFN_STIMULATED_GENES	REACTOME_ANTIVIRAL_MECHANISM_BY_IFN_STIMULATED_GENES		61	-0.262122	-1.10511	0.269231	0.68891	1	3188	tags=34%, list=28%, signal=47%
REACTOME_PROLONGED_ERK_ACTIVATION_EVENTS	REACTOME_PROLONGED_ERK_ACTIVATION_EVENTS		17	-0.361937	-1.10415	0.362832	0.687837	1	2490	tags=41%, list=22%, signal=52%
ST_TYPE_I_INTERFERON_PATHWAY	ST_TYPE_I_INTERFERON_PATHWAY		7	-0.473645	-1.10222	0.337386	0.689632	1	3689	tags=57%, list=32%, signal=84%
BIOCARTA_BCR_PATHWAY	BIOCARTA_BCR_PATHWAY		33	-0.292283	-1.10139	0.304965	0.688233	1	2490	tags=42%, list=22%, signal=54%
BIOCARTA_CALCINEURIN_PATHWAY	BIOCARTA_CALCINEURIN_PATHWAY		17	-0.350434	-1.09737	0.32618	0.695533	1	2136	tags=35%, list=18%, signal=43%
REACTOME_AKT_PHOSPHORYLATES_TARGETS_IN_THE_CYTOSOL	REACTOME_AKT_PHOSPHORYLATES_TARGETS_IN_THE_CYTOSOL		12	-0.390549	-1.08851	0.360294	0.716896	1	1708	tags=33%, list=15%, signal=39%
BIOCARTA_NFKB_PATHWAY	BIOCARTA_NFKB_PATHWAY		22	-0.319749	-1.08483	0.320574	0.72342	1	2460	tags=41%, list=21%, signal=52%
KEGG_SELENOAMINO_ACID_METABOLISM	KEGG_SELENOAMINO_ACID_METABOLISM		21	-0.328409	-1.08442	0.293532	0.721026	1	520	tags=19%, list=4%, signal=20%
KEGG_DRUG_METABOLISM_OTHER_ENZYMES	KEGG_DRUG_METABOLISM_OTHER_ENZYMES		23	-0.333116	-1.08401	0.336842	0.718785	1	1280	tags=26%, list=11%, signal=29%
BIOCARTA_MAL_PATHWAY	BIOCARTA_MAL_PATHWAY		18	-0.347905	-1.07858	0.324074	0.730311	1	4119	tags=61%, list=36%, signal=95%
REACTOME_SIGNALING_BY_INSULIN_RECEPTOR	REACTOME_SIGNALING_BY_INSULIN_RECEPTOR		84	-0.23175	-1.07828	0.296296	0.727594	1	1797	tags=30%, list=16%, signal=35%
BIOCARTA_TNFR1_PATHWAY	BIOCARTA_TNFR1_PATHWAY		29	-0.296583	-1.07657	0.291045	0.728868	1	754	tags=14%, list=7%, signal=15%
REACTOME_NEP_NS2_INTERACTS_WITH_THE_CELLULAR_EXPORT_MACHINERY	REACTOME_NEP_NS2_INTERACTS_WITH_THE_CELLULAR_EXPORT_MACHINERY		27	-0.306199	-1.07468	0.331395	0.730761	1	3684	tags=44%, list=32%, signal=65%
PID_ERB_GENOMIC_PATHWAY	PID_ERB_GENOMIC_PATHWAY		10	-0.412419	-1.07448	0.377863	0.727905	1	1489	tags=30%, list=13%, signal=34%
REACTOME_IL1_SIGNALING	REACTOME_IL1_SIGNALING		32	-0.286514	-1.07007	0.320611	0.73685	1	1101	tags=19%, list=10%, signal=21%
KEGG_HOMOLOGOUS_RECOMBINATION	KEGG_HOMOLOGOUS_RECOMBINATION		25	-0.299381	-1.06856	0.359606	0.737684	1	1746	tags=24%, list=15%, signal=28%
PID_GMCSF_PATHWAY	PID_GMCSF_PATHWAY		35	-0.283569	-1.06712	0.326923	0.738584	1	2490	tags=43%, list=22%, signal=54%
REACTOME_INSULIN_RECEPTOR_RECYCLING	REACTOME_INSULIN_RECEPTOR_RECYCLING		18	-0.33293	-1.0668	0.312796	0.735976	1	1343	tags=33%, list=12%, signal=38%
REACTOME_RNA_POL_II_TRANSCRIPTION_PRE_INITIATION_AND_PROMOTER_OPENING	REACTOME_RNA_POL_II_TRANSCRIPTION_PRE_INITIATION_AND_PROMOTER_OPENING		38	-0.280122	-1.06484	0.302632	0.737704	1	1965	tags=24%, list=17%, signal=28%
BIOCARTA_MYOSIN_PATHWAY	BIOCARTA_MYOSIN_PATHWAY		29	-0.298889	-1.06354	0.314465	0.737779	1	1739	tags=34%, list=15%, signal=40%
PID_S1P_S1P2_PATHWAY	PID_S1P_S1P2_PATHWAY		23	-0.309794	-1.06125	0.356322	0.740989	1	1873	tags=30%, list=16%, signal=36%
PID_WNT_CANONICAL_PATHWAY	PID_WNT_CANONICAL_PATHWAY		18	-0.335648	-1.06055	0.351759	0.739776	1	3665	tags=61%, list=32%, signal=89%
PID_ERBB1_RECEPTOR_PROXIMAL_PATHWAY	PID_ERBB1_RECEPTOR_PROXIMAL_PATHWAY		35	-0.278365	-1.06026	0.347518	0.737239	1	2490	tags=40%, list=22%, signal=51%
KEGG_VIBRIO_CHOLERAE_INFECTION	KEGG_VIBRIO_CHOLERAE_INFECTION		48	-0.263707	-1.05966	0.309091	0.735392	1	2279	tags=33%, list=20%, signal=41%
REACTOME_NUCLEOTIDE_LIKE_PURINERGIC_RECEPTORS	REACTOME_NUCLEOTIDE_LIKE_PURINERGIC_RECEPTORS		12	-0.382442	-1.05573	0.373494	0.742885	1	1493	tags=50%, list=13%, signal=57%
PID_IL1_PATHWAY	PID_IL1_PATHWAY		32	-0.287769	-1.05033	0.418919	0.754357	1	1708	tags=25%, list=15%, signal=29%
PID_INSULIN_GLUCOSE_PATHWAY	PID_INSULIN_GLUCOSE_PATHWAY		22	-0.320232	-1.0502	0.376289	0.751327	1	3583	tags=55%, list=31%, signal=79%
PID_PI3KCI_AKT_PATHWAY	PID_PI3KCI_AKT_PATHWAY		30	-0.293048	-1.04908	0.383648	0.751169	1	3495	tags=50%, list=30%, signal=71%
KEGG_DORSO_VENTRAL_AXIS_FORMATION	KEGG_DORSO_VENTRAL_AXIS_FORMATION		21	-0.315742	-1.04416	0.406542	0.761589	1	2532	tags=52%, list=22%, signal=67%
PID_TCPTP_PATHWAY	PID_TCPTP_PATHWAY		41	-0.264238	-1.03874	0.394231	0.773662	1	2326	tags=34%, list=20%, signal=43%
PID_RET_PATHWAY	PID_RET_PATHWAY		38	-0.266553	-1.03479	0.404255	0.781581	1	2490	tags=39%, list=22%, signal=50%
PID_VEGF_VEGFR_PATHWAY	PID_VEGF_VEGFR_PATHWAY		9	-0.408697	-1.03357	0.417219	0.781856	1	1771	tags=56%, list=15%, signal=66%
REACTOME_BIOSYNTHESIS_OF_THE_N_GLYCAN_PRECURSOR_DOLICHOL_LIPID_LINKED_OLIGOSACCHARIDE_LLO_AND_TRANSFER_TO_A_NASCENT_PROTEIN	REACTOME_BIOSYNTHESIS_OF_THE_N_GLYCAN_PRECURSOR_DOLICHOL_LIPID_LINKED_OLIGOSACCHARIDE_LLO_AND_TRANSFER_TO_A_NASCENT_PROTEIN		25	-0.301133	-1.0332	0.405	0.779439	1	3326	tags=52%, list=29%, signal=73%
PID_REG_GR_PATHWAY	PID_REG_GR_PATHWAY		65	-0.23422	-1.02931	0.320988	0.787859	1	1899	tags=26%, list=16%, signal=31%
REACTOME_JNK_C_JUN_KINASES_PHOSPHORYLATION_AND_ACTIVATION_MEDIATED_BY_ACTIVATED_HUMAN_TAK1	REACTOME_JNK_C_JUN_KINASES_PHOSPHORYLATION_AND_ACTIVATION_MEDIATED_BY_ACTIVATED_HUMAN_TAK1		11	-0.383937	-1.028	0.434457	0.788311	1	7138	tags=100%, list=62%, signal=261%
BIOCARTA_GPCR_PATHWAY	BIOCARTA_GPCR_PATHWAY		31	-0.272752	-1.02727	0.444444	0.787007	1	2490	tags=42%, list=22%, signal=53%
PID_P38_MKK3_6PATHWAY	PID_P38_MKK3_6PATHWAY		23	-0.301175	-1.02645	0.397959	0.786092	1	1845	tags=30%, list=16%, signal=36%
BIOCARTA_CARDIACEGF_PATHWAY	BIOCARTA_CARDIACEGF_PATHWAY		16	-0.336414	-1.02585	0.427313	0.784429	1	745	tags=31%, list=6%, signal=33%
REACTOME_PURINE_RIBONUCLEOSIDE_MONOPHOSPHATE_BIOSYNTHESIS	REACTOME_PURINE_RIBONUCLEOSIDE_MONOPHOSPHATE_BIOSYNTHESIS		11	-0.376489	-1.02055	0.416031	0.796047	1	2368	tags=36%, list=20%, signal=46%
REACTOME_SYNTHESIS_AND_INTERCONVERSION_OF_NUCLEOTIDE_DI_AND_TRIPHOSPHATES	REACTOME_SYNTHESIS_AND_INTERCONVERSION_OF_NUCLEOTIDE_DI_AND_TRIPHOSPHATES		16	-0.333271	-1.02014	0.414938	0.793847	1	1225	tags=25%, list=11%, signal=28%
KEGG_GLYOXYLATE_AND_DICARBOXYLATE_METABOLISM	KEGG_GLYOXYLATE_AND_DICARBOXYLATE_METABOLISM		14	-0.355334	-1.01858	0.447471	0.794794	1	1184	tags=21%, list=10%, signal=24%
PID_VEGFR1_2_PATHWAY	PID_VEGFR1_2_PATHWAY		66	-0.245994	-1.01831	0.3625	0.792282	1	1921	tags=27%, list=17%, signal=33%
KEGG_PYRIMIDINE_METABOLISM	KEGG_PYRIMIDINE_METABOLISM		84	-0.22465	-1.01182	0.4375	0.807499	1	1231	tags=14%, list=11%, signal=16%
REACTOME_SYNTHESIS_OF_BILE_ACIDS_AND_BILE_SALTS_VIA_7ALPHA_HYDROXYCHOLESTEROL	REACTOME_SYNTHESIS_OF_BILE_ACIDS_AND_BILE_SALTS_VIA_7ALPHA_HYDROXYCHOLESTEROL		7	-0.437723	-1.01153	0.443804	0.805104	1	62	tags=14%, list=1%, signal=14%
BIOCARTA_CBL_PATHWAY	BIOCARTA_CBL_PATHWAY		12	-0.352666	-1.00873	0.446097	0.809664	1	1891	tags=42%, list=16%, signal=50%
ST_TUMOR_NECROSIS_FACTOR_PATHWAY	ST_TUMOR_NECROSIS_FACTOR_PATHWAY		27	-0.282825	-1.00518	0.481928	0.816205	1	3995	tags=56%, list=35%, signal=85%
REACTOME_RESPIRATORY_ELECTRON_TRANSPORT_ATP_SYNTHESIS_BY_CHEMIOSMOTIC_COUPLING_AND_HEAT_PRODUCTION_BY_UNCOUPLING_PROTEINS_	REACTOME_RESPIRATORY_ELECTRON_TRANSPORT_ATP_SYNTHESIS_BY_CHEMIOSMOTIC_COUPLING_AND_HEAT_PRODUCTION_BY_UNCOUPLING_PROTEINS_		76	-0.227786	-1.00304	0.480769	0.818612	1	8959	tags=100%, list=77%, signal=439%
REACTOME_MRNA_DECAY_BY_5_TO_3_EXORIBONUCLEASE	REACTOME_MRNA_DECAY_BY_5_TO_3_EXORIBONUCLEASE		13	-0.352374	-1.00207	0.476562	0.817973	1	3807	tags=69%, list=33%, signal=103%
BIOCARTA_AHSP_PATHWAY	BIOCARTA_AHSP_PATHWAY		8	-0.400259	-1.00186	0.413333	0.815143	1	6948	tags=100%, list=60%, signal=250%
REACTOME_HDL_MEDIATED_LIPID_TRANSPORT	REACTOME_HDL_MEDIATED_LIPID_TRANSPORT		13	-0.356123	-0.999181	0.473881	0.819739	1	431	tags=23%, list=4%, signal=24%
BIOCARTA_STRESS_PATHWAY	BIOCARTA_STRESS_PATHWAY		24	-0.300221	-0.99852	0.473988	0.818356	1	2560	tags=38%, list=22%, signal=48%
KEGG_PENTOSE_PHOSPHATE_PATHWAY	KEGG_PENTOSE_PHOSPHATE_PATHWAY		21	-0.303991	-0.996649	0.421296	0.820401	1	711	tags=14%, list=6%, signal=15%
REACTOME_MITOCHONDRIAL_TRNA_AMINOACYLATION	REACTOME_MITOCHONDRIAL_TRNA_AMINOACYLATION		16	-0.32663	-0.994148	0.449782	0.824388	1	2831	tags=38%, list=24%, signal=50%
REACTOME_REGULATED_PROTEOLYSIS_OF_P75NTR	REACTOME_REGULATED_PROTEOLYSIS_OF_P75NTR		10	-0.374061	-0.989978	0.4811	0.832986	1	4276	tags=70%, list=37%, signal=111%
REACTOME_HORMONE_SENSITIVE_LIPASE_HSL_MEDIATED_TRIACYLGLYCEROL_HYDROLYSIS	REACTOME_HORMONE_SENSITIVE_LIPASE_HSL_MEDIATED_TRIACYLGLYCEROL_HYDROLYSIS		10	-0.382809	-0.989701	0.479167	0.830537	1	2118	tags=30%, list=18%, signal=37%
BIOCARTA_RB_PATHWAY	BIOCARTA_RB_PATHWAY		11	-0.364541	-0.984459	0.459854	0.841792	1	1845	tags=36%, list=16%, signal=43%
BIOCARTA_CCR5_PATHWAY	BIOCARTA_CCR5_PATHWAY		16	-0.330702	-0.983925	0.510917	0.840011	1	745	tags=25%, list=6%, signal=27%
BIOCARTA_ARAP_PATHWAY	BIOCARTA_ARAP_PATHWAY		12	-0.357896	-0.983716	0.466403	0.837423	1	921	tags=25%, list=8%, signal=27%
BIOCARTA_RELA_PATHWAY	BIOCARTA_RELA_PATHWAY		16	-0.325948	-0.982456	0.47541	0.837772	1	2376	tags=44%, list=21%, signal=55%
REACTOME_EGFR_DOWNREGULATION	REACTOME_EGFR_DOWNREGULATION		24	-0.290386	-0.981711	0.438503	0.836595	1	2016	tags=29%, list=17%, signal=35%
PID_NCADHERIN_PATHWAY	PID_NCADHERIN_PATHWAY		31	-0.267098	-0.980687	0.540373	0.836399	1	2304	tags=32%, list=20%, signal=40%
REACTOME_TRAF6_MEDIATED_IRF7_ACTIVATION	REACTOME_TRAF6_MEDIATED_IRF7_ACTIVATION		16	-0.318991	-0.979442	0.481013	0.836757	1	1899	tags=38%, list=16%, signal=45%
ST_ERK1_ERK2_MAPK_PATHWAY	ST_ERK1_ERK2_MAPK_PATHWAY		30	-0.26015	-0.977864	0.508982	0.838158	1	2560	tags=33%, list=22%, signal=43%
REACTOME_RNA_POL_II_TRANSCRIPTION	REACTOME_RNA_POL_II_TRANSCRIPTION		80	-0.227712	-0.977324	0.581818	0.83637	1	1970	tags=19%, list=17%, signal=22%
BIOCARTA_RACCYCD_PATHWAY	BIOCARTA_RACCYCD_PATHWAY		26	-0.289644	-0.976411	0.517442	0.835827	1	2490	tags=35%, list=22%, signal=44%
REACTOME_RORA_ACTIVATES_CIRCADIAN_EXPRESSION	REACTOME_RORA_ACTIVATES_CIRCADIAN_EXPRESSION		21	-0.302678	-0.97495	0.494737	0.836504	1	2284	tags=48%, list=20%, signal=59%
PID_RAC1_PATHWAY	PID_RAC1_PATHWAY		52	-0.23364	-0.970953	0.523256	0.844211	1	2111	tags=27%, list=18%, signal=33%
PID_RXR_VDR_PATHWAY	PID_RXR_VDR_PATHWAY		25	-0.286741	-0.967497	0.52514	0.851176	1	865	tags=20%, list=7%, signal=22%
BIOCARTA_ETS_PATHWAY	BIOCARTA_ETS_PATHWAY		18	-0.303385	-0.967234	0.497797	0.848816	1	745	tags=17%, list=6%, signal=18%
KEGG_FATTY_ACID_METABOLISM	KEGG_FATTY_ACID_METABOLISM		33	-0.266003	-0.966229	0.53125	0.848629	1	1844	tags=21%, list=16%, signal=25%
REACTOME_RNA_POL_I_TRANSCRIPTION_INITIATION	REACTOME_RNA_POL_I_TRANSCRIPTION_INITIATION		22	-0.301473	-0.963457	0.471795	0.853605	1	4029	tags=50%, list=35%, signal=77%
REACTOME_GLUCOSE_METABOLISM	REACTOME_GLUCOSE_METABOLISM		58	-0.235178	-0.961016	0.585106	0.857577	1	2468	tags=29%, list=21%, signal=37%
BIOCARTA_HDAC_PATHWAY	BIOCARTA_HDAC_PATHWAY		26	-0.278265	-0.960871	0.505682	0.854831	1	2292	tags=35%, list=20%, signal=43%
KEGG_PRION_DISEASES	KEGG_PRION_DISEASES		29	-0.263226	-0.957545	0.548611	0.860705	1	1303	tags=24%, list=11%, signal=27%
KEGG_GALACTOSE_METABOLISM	KEGG_GALACTOSE_METABOLISM		24	-0.272168	-0.95237	0.52451	0.871797	1	729	tags=17%, list=6%, signal=18%
REACTOME_INTERACTIONS_OF_VPR_WITH_HOST_CELLULAR_PROTEINS	REACTOME_INTERACTIONS_OF_VPR_WITH_HOST_CELLULAR_PROTEINS		31	-0.258764	-0.948562	0.583851	0.879252	1	3684	tags=45%, list=32%, signal=66%
REACTOME_REGULATION_OF_PYRUVATE_DEHYDROGENASE_PDH_COMPLEX	REACTOME_REGULATION_OF_PYRUVATE_DEHYDROGENASE_PDH_COMPLEX		11	-0.340972	-0.942943	0.523466	0.89126	1	4117	tags=64%, list=36%, signal=99%
BIOCARTA_EIF2_PATHWAY	BIOCARTA_EIF2_PATHWAY		10	-0.363589	-0.941016	0.554386	0.893481	1	7373	tags=100%, list=64%, signal=275%
REACTOME_PRE_NOTCH_TRANSCRIPTION_AND_TRANSLATION	REACTOME_PRE_NOTCH_TRANSCRIPTION_AND_TRANSLATION		18	-0.301987	-0.940133	0.528889	0.892803	1	2240	tags=44%, list=19%, signal=55%
PID_BARD1_PATHWAY	PID_BARD1_PATHWAY		28	-0.264948	-0.933746	0.591463	0.907156	1	1274	tags=21%, list=11%, signal=24%
KEGG_PROPANOATE_METABOLISM	KEGG_PROPANOATE_METABOLISM		28	-0.2634	-0.933691	0.573034	0.904109	1	1191	tags=18%, list=10%, signal=20%
REACTOME_HIV_LIFE_CYCLE	REACTOME_HIV_LIFE_CYCLE		104	-0.202493	-0.933288	0.676471	0.901838	1	1965	tags=17%, list=17%, signal=21%
REACTOME_SYNTHESIS_OF_PIPS_AT_THE_EARLY_ENDOSOME_MEMBRANE	REACTOME_SYNTHESIS_OF_PIPS_AT_THE_EARLY_ENDOSOME_MEMBRANE		9	-0.354023	-0.932895	0.51	0.899707	1	2869	tags=67%, list=25%, signal=89%
REACTOME_TRANSCRIPTION	REACTOME_TRANSCRIPTION		145	-0.187012	-0.924121	0.714286	0.920407	1	3759	tags=37%, list=32%, signal=54%
REACTOME_FORMATION_OF_INCISION_COMPLEX_IN_GG_NER	REACTOME_FORMATION_OF_INCISION_COMPLEX_IN_GG_NER		20	-0.285896	-0.922356	0.55665	0.92169	1	2747	tags=30%, list=24%, signal=39%
PID_S1P_META_PATHWAY	PID_S1P_META_PATHWAY		16	-0.304078	-0.919419	0.529915	0.926335	1	1144	tags=25%, list=10%, signal=28%
BIOCARTA_AT1R_PATHWAY	BIOCARTA_AT1R_PATHWAY		30	-0.254733	-0.917882	0.571429	0.927385	1	667	tags=13%, list=6%, signal=14%
REACTOME_CIRCADIAN_REPRESSION_OF_EXPRESSION_BY_REV_ERBA	REACTOME_CIRCADIAN_REPRESSION_OF_EXPRESSION_BY_REV_ERBA		20	-0.284351	-0.916786	0.562232	0.927337	1	2453	tags=50%, list=21%, signal=63%
PID_P75_NTR_PATHWAY	PID_P75_NTR_PATHWAY		62	-0.211237	-0.916628	0.695122	0.924532	1	2460	tags=27%, list=21%, signal=35%
BIOCARTA_MCALPAIN_PATHWAY	BIOCARTA_MCALPAIN_PATHWAY		21	-0.276033	-0.914933	0.565445	0.925933	1	1275	tags=24%, list=11%, signal=27%
REACTOME_DESTABILIZATION_OF_MRNA_BY_TRISTETRAPROLIN_TTP	REACTOME_DESTABILIZATION_OF_MRNA_BY_TRISTETRAPROLIN_TTP		15	-0.298053	-0.914208	0.577869	0.924731	1	3302	tags=53%, list=29%, signal=75%
REACTOME_PEPTIDE_HORMONE_BIOSYNTHESIS	REACTOME_PEPTIDE_HORMONE_BIOSYNTHESIS		6	-0.408416	-0.913556	0.525199	0.923187	1	2030	tags=50%, list=18%, signal=61%
BIOCARTA_LEPTIN_PATHWAY	BIOCARTA_LEPTIN_PATHWAY		10	-0.339427	-0.910544	0.562963	0.928172	1	1767	tags=50%, list=15%, signal=59%
REACTOME_TRANSCRIPTIONAL_ACTIVITY_OF_SMAD2_SMAD3_SMAD4_HETEROTRIMER	REACTOME_TRANSCRIPTIONAL_ACTIVITY_OF_SMAD2_SMAD3_SMAD4_HETEROTRIMER		35	-0.247963	-0.908368	0.630137	0.930871	1	2430	tags=31%, list=21%, signal=40%
BIOCARTA_AGPCR_PATHWAY	BIOCARTA_AGPCR_PATHWAY		10	-0.346132	-0.908132	0.585209	0.92824	1	2115	tags=50%, list=18%, signal=61%
REACTOME_MRNA_3_END_PROCESSING	REACTOME_MRNA_3_END_PROCESSING		22	-0.268432	-0.903776	0.617225	0.93685	1	8477	tags=100%, list=73%, signal=373%
REACTOME_MTORC1_MEDIATED_SIGNALLING	REACTOME_MTORC1_MEDIATED_SIGNALLING		8	-0.362576	-0.90051	0.596825	0.942527	1	7384	tags=100%, list=64%, signal=276%
KEGG_EPITHELIAL_CELL_SIGNALING_IN_HELICOBACTER_PYLORI_INFECTION	KEGG_EPITHELIAL_CELL_SIGNALING_IN_HELICOBACTER_PYLORI_INFECTION		60	-0.210118	-0.896817	0.72449	0.949102	1	1845	tags=27%, list=16%, signal=32%
BIOCARTA_P35ALZHEIMERS_PATHWAY	BIOCARTA_P35ALZHEIMERS_PATHWAY		10	-0.338606	-0.892398	0.597222	0.956765	1	7662	tags=100%, list=66%, signal=295%
REACTOME_INSULIN_RECEPTOR_SIGNALLING_CASCADE	REACTOME_INSULIN_RECEPTOR_SIGNALLING_CASCADE		67	-0.211968	-0.891497	0.783784	0.95585	1	2490	tags=37%, list=22%, signal=47%
REACTOME_SIGNALING_BY_TGF_BETA_RECEPTOR_COMPLEX	REACTOME_SIGNALING_BY_TGF_BETA_RECEPTOR_COMPLEX		58	-0.215644	-0.890666	0.688172	0.954581	1	2430	tags=28%, list=21%, signal=35%
REACTOME_G0_AND_EARLY_G1	REACTOME_G0_AND_EARLY_G1		18	-0.2859	-0.890492	0.665094	0.951802	1	8274	tags=100%, list=71%, signal=350%
KEGG_GLYCOSYLPHOSPHATIDYLINOSITOL_GPI_ANCHOR_BIOSYNTHESIS	KEGG_GLYCOSYLPHOSPHATIDYLINOSITOL_GPI_ANCHOR_BIOSYNTHESIS		23	-0.256794	-0.890311	0.670391	0.949079	1	3638	tags=57%, list=31%, signal=82%
PID_ECADHERIN_NASCENT_AJ_PATHWAY	PID_ECADHERIN_NASCENT_AJ_PATHWAY		39	-0.232964	-0.889951	0.727273	0.946958	1	1436	tags=18%, list=12%, signal=20%
KEGG_NITROGEN_METABOLISM	KEGG_NITROGEN_METABOLISM		9	-0.350546	-0.889652	0.595611	0.944564	1	88	tags=11%, list=1%, signal=11%
PID_ECADHERIN_STABILIZATION_PATHWAY	PID_ECADHERIN_STABILIZATION_PATHWAY		40	-0.229254	-0.889199	0.721854	0.942627	1	1233	tags=20%, list=11%, signal=22%
REACTOME_SULFUR_AMINO_ACID_METABOLISM	REACTOME_SULFUR_AMINO_ACID_METABOLISM		21	-0.265132	-0.887878	0.630769	0.942763	1	1572	tags=24%, list=14%, signal=28%
REACTOME_SYNTHESIS_OF_PE	REACTOME_SYNTHESIS_OF_PE		10	-0.337396	-0.887762	0.633452	0.939935	1	7676	tags=100%, list=66%, signal=296%
PID_FAK_PATHWAY	PID_FAK_PATHWAY		56	-0.213856	-0.887101	0.72449	0.938433	1	2422	tags=30%, list=21%, signal=38%
REACTOME_MRNA_PROCESSING	REACTOME_MRNA_PROCESSING		120	-0.184968	-0.886525	0.782609	0.936615	1	9172	tags=99%, list=79%, signal=472%
REACTOME_MEIOSIS	REACTOME_MEIOSIS		70	-0.202912	-0.886512	0.701754	0.933607	1	1922	tags=21%, list=17%, signal=26%
PID_RHOA_PATHWAY	PID_RHOA_PATHWAY		42	-0.230317	-0.879981	0.714286	0.946588	1	1825	tags=26%, list=16%, signal=31%
BIOCARTA_CCR3_PATHWAY	BIOCARTA_CCR3_PATHWAY		19	-0.266502	-0.879028	0.684492	0.945747	1	1234	tags=16%, list=11%, signal=18%
PID_CD40_PATHWAY	PID_CD40_PATHWAY		28	-0.245946	-0.876897	0.67033	0.948236	1	2376	tags=32%, list=21%, signal=40%
REACTOME_CONVERSION_FROM_APC_C_CDC20_TO_APC_C_CDH1_IN_LATE_ANAPHASE	REACTOME_CONVERSION_FROM_APC_C_CDC20_TO_APC_C_CDH1_IN_LATE_ANAPHASE		16	-0.284899	-0.87596	0.657658	0.947466	1	8285	tags=100%, list=72%, signal=351%
PID_ATM_PATHWAY	PID_ATM_PATHWAY		30	-0.240934	-0.874624	0.657754	0.947596	1	1274	tags=20%, list=11%, signal=22%
REACTOME_SYNTHESIS_OF_SUBSTRATES_IN_N_GLYCAN_BIOSYTHESIS	REACTOME_SYNTHESIS_OF_SUBSTRATES_IN_N_GLYCAN_BIOSYTHESIS		13	-0.308318	-0.873938	0.614815	0.946263	1	2761	tags=46%, list=24%, signal=61%
PID_FANCONI_PATHWAY	PID_FANCONI_PATHWAY		43	-0.21854	-0.871274	0.761905	0.949533	1	1344	tags=16%, list=12%, signal=18%
REACTOME_MEIOTIC_RECOMBINATION	REACTOME_MEIOTIC_RECOMBINATION		47	-0.218728	-0.870912	0.737864	0.947472	1	1922	tags=23%, list=17%, signal=28%
REACTOME_RAF_MAP_KINASE_CASCADE	REACTOME_RAF_MAP_KINASE_CASCADE		9	-0.336835	-0.862999	0.597786	0.963038	1	3708	tags=56%, list=32%, signal=82%
BIOCARTA_EIF_PATHWAY	BIOCARTA_EIF_PATHWAY		13	-0.302271	-0.861268	0.642553	0.96411	1	2815	tags=31%, list=24%, signal=41%
REACTOME_PPARA_ACTIVATES_GENE_EXPRESSION	REACTOME_PPARA_ACTIVATES_GENE_EXPRESSION		79	-0.194916	-0.86101	0.854545	0.96167	1	1698	tags=20%, list=15%, signal=24%
ST_INTERLEUKIN_4_PATHWAY	ST_INTERLEUKIN_4_PATHWAY		23	-0.254756	-0.860534	0.707921	0.959833	1	2326	tags=39%, list=20%, signal=49%
PID_ERBB1_DOWNSTREAM_PATHWAY	PID_ERBB1_DOWNSTREAM_PATHWAY		101	-0.179466	-0.859856	0.777778	0.958371	1	2560	tags=27%, list=22%, signal=34%
REACTOME_APOPTOSIS_INDUCED_DNA_FRAGMENTATION	REACTOME_APOPTOSIS_INDUCED_DNA_FRAGMENTATION		11	-0.317072	-0.859229	0.681159	0.956658	1	1326	tags=18%, list=11%, signal=21%
REACTOME_TIE2_SIGNALING	REACTOME_TIE2_SIGNALING		17	-0.274748	-0.85643	0.658416	0.960042	1	1436	tags=29%, list=12%, signal=34%
KEGG_DRUG_METABOLISM_CYTOCHROME_P450	KEGG_DRUG_METABOLISM_CYTOCHROME_P450		34	-0.231878	-0.856244	0.722222	0.957504	1	652	tags=12%, list=6%, signal=12%
BIOCARTA_NTHI_PATHWAY	BIOCARTA_NTHI_PATHWAY		23	-0.242918	-0.853413	0.728261	0.961045	1	2376	tags=39%, list=21%, signal=49%
REACTOME_MITOCHONDRIAL_PROTEIN_IMPORT	REACTOME_MITOCHONDRIAL_PROTEIN_IMPORT		42	-0.225295	-0.853404	0.752	0.958116	1	8980	tags=100%, list=78%, signal=444%
REACTOME_PURINE_SALVAGE	REACTOME_PURINE_SALVAGE		11	-0.308558	-0.85324	0.658451	0.955494	1	819	tags=18%, list=7%, signal=20%
REACTOME_G2_M_DNA_DAMAGE_CHECKPOINT	REACTOME_G2_M_DNA_DAMAGE_CHECKPOINT		7	-0.34913	-0.851485	0.620061	0.956416	1	576	tags=14%, list=5%, signal=15%
KEGG_GLYCOLYSIS_GLUCONEOGENESIS	KEGG_GLYCOLYSIS_GLUCONEOGENESIS		48	-0.204905	-0.850827	0.738318	0.955019	1	1177	tags=17%, list=10%, signal=18%
REACTOME_PROCESSING_OF_CAPPED_INTRON_CONTAINING_PRE_MRNA	REACTOME_PROCESSING_OF_CAPPED_INTRON_CONTAINING_PRE_MRNA		104	-0.181064	-0.850116	0.885714	0.953618	1	9172	tags=99%, list=79%, signal=472%
REACTOME_ASPARAGINE_N_LINKED_GLYCOSYLATION	REACTOME_ASPARAGINE_N_LINKED_GLYCOSYLATION		70	-0.185127	-0.847012	0.884615	0.9576	1	3154	tags=39%, list=27%, signal=53%
REACTOME_SYNTHESIS_OF_BILE_ACIDS_AND_BILE_SALTS	REACTOME_SYNTHESIS_OF_BILE_ACIDS_AND_BILE_SALTS		11	-0.310629	-0.844687	0.646617	0.959881	1	62	tags=9%, list=1%, signal=9%
BIOCARTA_TNFR2_PATHWAY	BIOCARTA_TNFR2_PATHWAY		17	-0.275246	-0.840284	0.697095	0.966425	1	2376	tags=41%, list=21%, signal=52%
PID_TNF_PATHWAY	PID_TNF_PATHWAY		43	-0.218233	-0.839133	0.793103	0.966116	1	2617	tags=30%, list=23%, signal=39%
PID_AR_NONGENOMIC_PATHWAY	PID_AR_NONGENOMIC_PATHWAY		30	-0.235525	-0.838416	0.736111	0.964699	1	1436	tags=23%, list=12%, signal=27%
BIOCARTA_INTEGRIN_PATHWAY	BIOCARTA_INTEGRIN_PATHWAY		37	-0.215579	-0.838085	0.770992	0.962534	1	2490	tags=27%, list=22%, signal=34%
REACTOME_MAP_KINASE_ACTIVATION_IN_TLR_CASCADE	REACTOME_MAP_KINASE_ACTIVATION_IN_TLR_CASCADE		43	-0.209972	-0.836478	0.788136	0.963118	1	3111	tags=35%, list=27%, signal=48%
REACTOME_NFKB_ACTIVATION_THROUGH_FADD_RIP1_PATHWAY_MEDIATED_BY_CASPASE_8_AND10	REACTOME_NFKB_ACTIVATION_THROUGH_FADD_RIP1_PATHWAY_MEDIATED_BY_CASPASE_8_AND10		10	-0.313351	-0.833269	0.640845	0.967043	1	3790	tags=60%, list=33%, signal=89%
KEGG_SPLICEOSOME	KEGG_SPLICEOSOME		93	-0.180899	-0.83224	0.95	0.966487	1	3345	tags=29%, list=29%, signal=40%
REACTOME_HYALURONAN_UPTAKE_AND_DEGRADATION	REACTOME_HYALURONAN_UPTAKE_AND_DEGRADATION		9	-0.314087	-0.83108	0.678322	0.966208	1	1280	tags=22%, list=11%, signal=25%
REACTOME_METABOLISM_OF_NON_CODING_RNA	REACTOME_METABOLISM_OF_NON_CODING_RNA		43	-0.211617	-0.830734	0.806452	0.964109	1	9138	tags=100%, list=79%, signal=473%
REACTOME_DARPP_32_EVENTS	REACTOME_DARPP_32_EVENTS		23	-0.249323	-0.830497	0.740113	0.961707	1	3385	tags=43%, list=29%, signal=61%
PID_BETA_CATENIN_DEG_PATHWAY	PID_BETA_CATENIN_DEG_PATHWAY		16	-0.274501	-0.825082	0.72766	0.970364	1	3665	tags=50%, list=32%, signal=73%
BIOCARTA_HCMV_PATHWAY	BIOCARTA_HCMV_PATHWAY		17	-0.264059	-0.823543	0.76	0.970558	1	2490	tags=35%, list=22%, signal=45%
REACTOME_RETROGRADE_NEUROTROPHIN_SIGNALLING	REACTOME_RETROGRADE_NEUROTROPHIN_SIGNALLING		12	-0.290437	-0.82307	0.714286	0.968678	1	2016	tags=33%, list=17%, signal=40%
BIOCARTA_CXCR4_PATHWAY	BIOCARTA_CXCR4_PATHWAY		22	-0.240466	-0.819589	0.746193	0.97262	1	2490	tags=36%, list=22%, signal=46%
KEGG_RNA_POLYMERASE	KEGG_RNA_POLYMERASE		27	-0.225906	-0.815082	0.769231	0.978696	1	1019	tags=11%, list=9%, signal=12%
REACTOME_PYRUVATE_METABOLISM_AND_CITRIC_ACID_TCA_CYCLE	REACTOME_PYRUVATE_METABOLISM_AND_CITRIC_ACID_TCA_CYCLE		38	-0.213678	-0.812467	0.856	0.980942	1	2330	tags=26%, list=20%, signal=33%
BIOCARTA_EPONFKB_PATHWAY	BIOCARTA_EPONFKB_PATHWAY		10	-0.318491	-0.809193	0.713768	0.984713	1	2678	tags=50%, list=23%, signal=65%
REACTOME_PROTEOLYTIC_CLEAVAGE_OF_SNARE_COMPLEX_PROTEINS	REACTOME_PROTEOLYTIC_CLEAVAGE_OF_SNARE_COMPLEX_PROTEINS		12	-0.28875	-0.808365	0.753731	0.983493	1	1900	tags=25%, list=16%, signal=30%
REACTOME_ABACAVIR_TRANSPORT_AND_METABOLISM	REACTOME_ABACAVIR_TRANSPORT_AND_METABOLISM		8	-0.332423	-0.804081	0.722973	0.988732	1	1358	tags=50%, list=12%, signal=57%
PID_CDC42_PATHWAY	PID_CDC42_PATHWAY		66	-0.185562	-0.799024	0.91358	0.99509	1	1908	tags=20%, list=16%, signal=23%
REACTOME_ANTIGEN_PROCESSING_UBIQUITINATION_PROTEASOME_DEGRADATION	REACTOME_ANTIGEN_PROCESSING_UBIQUITINATION_PROTEASOME_DEGRADATION		182	-0.151097	-0.798851	1	0.992621	1	3132	tags=30%, list=27%, signal=40%
REACTOME_FORMATION_OF_RNA_POL_II_ELONGATION_COMPLEX_	REACTOME_FORMATION_OF_RNA_POL_II_ELONGATION_COMPLEX_		35	-0.208525	-0.796665	0.818841	0.993735	1	9172	tags=100%, list=79%, signal=480%
KEGG_MISMATCH_REPAIR	KEGG_MISMATCH_REPAIR		21	-0.240479	-0.788421	0.797357	1	1	470	tags=10%, list=4%, signal=10%
REACTOME_GLYCOLYSIS	REACTOME_GLYCOLYSIS		25	-0.226175	-0.788193	0.798995	1	1	8966	tags=100%, list=77%, signal=442%
KEGG_ADIPOCYTOKINE_SIGNALING_PATHWAY	KEGG_ADIPOCYTOKINE_SIGNALING_PATHWAY		65	-0.180468	-0.784772	0.970588	1	1	2388	tags=29%, list=21%, signal=37%
REACTOME_FATTY_ACYL_COA_BIOSYNTHESIS	REACTOME_FATTY_ACYL_COA_BIOSYNTHESIS		17	-0.252023	-0.782733	0.808511	1	1	1905	tags=29%, list=16%, signal=35%
BIOCARTA_NO1_PATHWAY	BIOCARTA_NO1_PATHWAY		26	-0.230816	-0.781784	0.792553	1	1	2136	tags=35%, list=18%, signal=42%
REACTOME_CLEAVAGE_OF_GROWING_TRANSCRIPT_IN_THE_TERMINATION_REGION_	REACTOME_CLEAVAGE_OF_GROWING_TRANSCRIPT_IN_THE_TERMINATION_REGION_		30	-0.223762	-0.781551	0.852071	1	1	8995	tags=100%, list=78%, signal=447%
BIOCARTA_RANMS_PATHWAY	BIOCARTA_RANMS_PATHWAY		10	-0.292646	-0.781106	0.727273	1	1	2520	tags=40%, list=22%, signal=51%
REACTOME_BOTULINUM_NEUROTOXICITY	REACTOME_BOTULINUM_NEUROTOXICITY		14	-0.267926	-0.778842	0.771429	1	1	1900	tags=29%, list=16%, signal=34%
REACTOME_APOPTOTIC_EXECUTION_PHASE	REACTOME_APOPTOTIC_EXECUTION_PHASE		45	-0.193212	-0.777613	0.88785	1	1	230	tags=7%, list=2%, signal=7%
REACTOME_ARMS_MEDIATED_ACTIVATION	REACTOME_ARMS_MEDIATED_ACTIVATION		15	-0.266973	-0.776887	0.717489	0.999994	1	3708	tags=53%, list=32%, signal=78%
BIOCARTA_SET_PATHWAY	BIOCARTA_SET_PATHWAY		10	-0.296718	-0.775269	0.72069	1	1	160	tags=10%, list=1%, signal=10%
REACTOME_TAK1_ACTIVATES_NFKB_BY_PHOSPHORYLATION_AND_ACTIVATION_OF_IKKS_COMPLEX	REACTOME_TAK1_ACTIVATES_NFKB_BY_PHOSPHORYLATION_AND_ACTIVATION_OF_IKKS_COMPLEX		16	-0.253623	-0.766823	0.798479	1	1	3995	tags=56%, list=35%, signal=86%
REACTOME_NUCLEOTIDE_EXCISION_REPAIR	REACTOME_NUCLEOTIDE_EXCISION_REPAIR		48	-0.183174	-0.766106	0.914286	1	1	9467	tags=100%, list=82%, signal=546%
BIOCARTA_IL22BP_PATHWAY	BIOCARTA_IL22BP_PATHWAY		15	-0.251139	-0.763716	0.787402	1	1	2810	tags=33%, list=24%, signal=44%
REACTOME_DESTABILIZATION_OF_MRNA_BY_BRF1	REACTOME_DESTABILIZATION_OF_MRNA_BY_BRF1		15	-0.256767	-0.762741	0.82716	1	1	8610	tags=100%, list=74%, signal=390%
REACTOME_METABOLISM_OF_PORPHYRINS	REACTOME_METABOLISM_OF_PORPHYRINS		14	-0.255477	-0.760372	0.80695	1	1	2383	tags=29%, list=21%, signal=36%
REACTOME_VEGF_LIGAND_RECEPTOR_INTERACTIONS	REACTOME_VEGF_LIGAND_RECEPTOR_INTERACTIONS		9	-0.297313	-0.757995	0.802589	1	1	1771	tags=44%, list=15%, signal=52%
REACTOME_IRAK1_RECRUITS_IKK_COMPLEX	REACTOME_IRAK1_RECRUITS_IKK_COMPLEX		9	-0.299641	-0.756988	0.793333	1	1	2460	tags=44%, list=21%, signal=56%
BIOCARTA_TOLL_PATHWAY	BIOCARTA_TOLL_PATHWAY		34	-0.200492	-0.753287	0.913669	1	1	2460	tags=32%, list=21%, signal=41%
REACTOME_MAPK_TARGETS_NUCLEAR_EVENTS_MEDIATED_BY_MAP_KINASES	REACTOME_MAPK_TARGETS_NUCLEAR_EVENTS_MEDIATED_BY_MAP_KINASES		30	-0.216513	-0.750471	0.891026	1	1	3106	tags=37%, list=27%, signal=50%
KEGG_BASE_EXCISION_REPAIR	KEGG_BASE_EXCISION_REPAIR		33	-0.204812	-0.749888	0.914474	1	1	334	tags=6%, list=3%, signal=6%
BIOCARTA_RHO_PATHWAY	BIOCARTA_RHO_PATHWAY		32	-0.191037	-0.745177	0.880503	1	1	1825	tags=22%, list=16%, signal=26%
PID_NFAT_3PATHWAY	PID_NFAT_3PATHWAY		50	-0.183692	-0.743258	0.933962	1	1	2118	tags=28%, list=18%, signal=34%
REACTOME_PROCESSING_OF_INTRONLESS_PRE_MRNAS	REACTOME_PROCESSING_OF_INTRONLESS_PRE_MRNAS		12	-0.2682	-0.741935	0.82716	1	1	8477	tags=100%, list=73%, signal=373%
REACTOME_INHIBITION_OF_REPLICATION_INITIATION_OF_DAMAGED_DNA_BY_RB1_E2F1	REACTOME_INHIBITION_OF_REPLICATION_INITIATION_OF_DAMAGED_DNA_BY_RB1_E2F1		10	-0.281013	-0.740306	0.794677	1	1	636	tags=10%, list=5%, signal=11%
REACTOME_MRNA_SPLICING	REACTOME_MRNA_SPLICING		75	-0.170657	-0.736172	0.928571	1	1	9172	tags=99%, list=79%, signal=472%
BIOCARTA_DNAFRAGMENT_PATHWAY	BIOCARTA_DNAFRAGMENT_PATHWAY		10	-0.289398	-0.733491	0.845921	1	1	160	tags=10%, list=1%, signal=10%
REACTOME_IL_6_SIGNALING	REACTOME_IL_6_SIGNALING		9	-0.292414	-0.731172	0.818792	1	1	2810	tags=44%, list=24%, signal=59%
REACTOME_MRNA_CAPPING	REACTOME_MRNA_CAPPING		27	-0.20838	-0.728414	0.931818	1	1	9172	tags=100%, list=79%, signal=480%
BIOCARTA_EGFR_SMRTE_PATHWAY	BIOCARTA_EGFR_SMRTE_PATHWAY		11	-0.257085	-0.722701	0.826568	1	1	2661	tags=45%, list=23%, signal=59%
REACTOME_RNA_POL_I_RNA_POL_III_AND_MITOCHONDRIAL_TRANSCRIPTION	REACTOME_RNA_POL_I_RNA_POL_III_AND_MITOCHONDRIAL_TRANSCRIPTION		80	-0.158883	-0.722298	1	1	1	3759	tags=40%, list=32%, signal=59%
BIOCARTA_CARM_ER_PATHWAY	BIOCARTA_CARM_ER_PATHWAY		31	-0.191682	-0.721247	0.881944	1	1	2377	tags=26%, list=21%, signal=32%
REACTOME_PROCESSING_OF_CAPPED_INTRONLESS_PRE_MRNA	REACTOME_PROCESSING_OF_CAPPED_INTRONLESS_PRE_MRNA		20	-0.223568	-0.716472	0.835052	1	1	8995	tags=100%, list=78%, signal=447%
REACTOME_CHOLESTEROL_BIOSYNTHESIS	REACTOME_CHOLESTEROL_BIOSYNTHESIS		18	-0.232526	-0.715745	0.862222	1	1	8891	tags=100%, list=77%, signal=430%
REACTOME_TRANSCRIPTION_COUPLED_NER_TC_NER	REACTOME_TRANSCRIPTION_COUPLED_NER_TC_NER		43	-0.183095	-0.714831	0.951923	1	1	9467	tags=100%, list=82%, signal=546%
REACTOME_METABOLISM_OF_RNA	REACTOME_METABOLISM_OF_RNA		236	-0.151684	-0.714411	1	1	1	9710	tags=100%, list=84%, signal=605%
REACTOME_RIG_I_MDA5_MEDIATED_INDUCTION_OF_IFN_ALPHA_BETA_PATHWAYS	REACTOME_RIG_I_MDA5_MEDIATED_INDUCTION_OF_IFN_ALPHA_BETA_PATHWAYS		47	-0.178038	-0.714401	0.980392	1	1	2376	tags=30%, list=21%, signal=37%
REACTOME_ELONGATION_ARREST_AND_RECOVERY	REACTOME_ELONGATION_ARREST_AND_RECOVERY		24	-0.208326	-0.713543	0.943182	1	1	9172	tags=100%, list=79%, signal=480%
REACTOME_TRAF6_MEDIATED_NFKB_ACTIVATION	REACTOME_TRAF6_MEDIATED_NFKB_ACTIVATION		18	-0.220206	-0.711202	0.894515	1	1	2376	tags=28%, list=21%, signal=35%
PID_P38_ALPHA_BETA_DOWNSTREAM_PATHWAY	PID_P38_ALPHA_BETA_DOWNSTREAM_PATHWAY		36	-0.188196	-0.710438	0.919708	1	1	1934	tags=25%, list=17%, signal=30%
REACTOME_FORMATION_OF_THE_HIV1_EARLY_ELONGATION_COMPLEX	REACTOME_FORMATION_OF_THE_HIV1_EARLY_ELONGATION_COMPLEX		26	-0.208362	-0.707975	0.94012	1	1	9172	tags=100%, list=79%, signal=480%
PID_P53_REGULATION_PATHWAY	PID_P53_REGULATION_PATHWAY		54	-0.169887	-0.704585	0.94382	1	1	3156	tags=35%, list=27%, signal=48%
KEGG_LIMONENE_AND_PINENE_DEGRADATION	KEGG_LIMONENE_AND_PINENE_DEGRADATION		10	-0.272968	-0.700253	0.854305	1	1	1293	tags=20%, list=11%, signal=22%
REACTOME_METABOLISM_OF_POLYAMINES	REACTOME_METABOLISM_OF_POLYAMINES		12	-0.2596	-0.699499	0.844106	1	1	2894	tags=42%, list=25%, signal=55%
REACTOME_INHIBITION_OF_THE_PROTEOLYTIC_ACTIVITY_OF_APC_C_REQUIRED_FOR_THE_ONSET_OF_ANAPHASE_BY_MITOTIC_SPINDLE_CHECKPOINT_COMPONENTS	REACTOME_INHIBITION_OF_THE_PROTEOLYTIC_ACTIVITY_OF_APC_C_REQUIRED_FOR_THE_ONSET_OF_ANAPHASE_BY_MITOTIC_SPINDLE_CHECKPOINT_COMPONENTS		18	-0.221194	-0.6929	0.887029	1	1	9022	tags=100%, list=78%, signal=452%
REACTOME_CLASS_I_MHC_MEDIATED_ANTIGEN_PROCESSING_PRESENTATION	REACTOME_CLASS_I_MHC_MEDIATED_ANTIGEN_PROCESSING_PRESENTATION		210	-0.136493	-0.688463	1	1	1	3132	tags=30%, list=27%, signal=40%
REACTOME_REGULATORY_RNA_PATHWAYS	REACTOME_REGULATORY_RNA_PATHWAYS		20	-0.208254	-0.684024	0.892308	1	1	9172	tags=100%, list=79%, signal=480%
BIOCARTA_TALL1_PATHWAY	BIOCARTA_TALL1_PATHWAY		14	-0.234315	-0.680737	0.909836	1	1	2777	tags=43%, list=24%, signal=56%
REACTOME_RECRUITMENT_OF_NUMA_TO_MITOTIC_CENTROSOMES	REACTOME_RECRUITMENT_OF_NUMA_TO_MITOTIC_CENTROSOMES		9	-0.274787	-0.679783	0.831035	1	1	2780	tags=33%, list=24%, signal=44%
KEGG_ONE_CARBON_POOL_BY_FOLATE	KEGG_ONE_CARBON_POOL_BY_FOLATE		16	-0.223045	-0.679255	0.895455	1	1	1503	tags=19%, list=13%, signal=22%
REACTOME_DESTABILIZATION_OF_MRNA_BY_KSRP	REACTOME_DESTABILIZATION_OF_MRNA_BY_KSRP		15	-0.225626	-0.672249	0.912863	1	1	3302	tags=47%, list=29%, signal=65%
REACTOME_RNA_POL_III_TRANSCRIPTION	REACTOME_RNA_POL_III_TRANSCRIPTION		32	-0.183745	-0.66973	0.968354	1	1	3022	tags=31%, list=26%, signal=42%
BIOCARTA_IL4_PATHWAY	BIOCARTA_IL4_PATHWAY		10	-0.250451	-0.669598	0.893103	1	1	1227	tags=20%, list=11%, signal=22%
REACTOME_FORMATION_OF_TRANSCRIPTION_COUPLED_NER_TC_NER_REPAIR_COMPLEX	REACTOME_FORMATION_OF_TRANSCRIPTION_COUPLED_NER_TC_NER_REPAIR_COMPLEX		28	-0.182857	-0.662457	0.957317	1	1	9467	tags=100%, list=82%, signal=547%
BIOCARTA_CDK5_PATHWAY	BIOCARTA_CDK5_PATHWAY		10	-0.257176	-0.661535	0.905263	1	1	3708	tags=50%, list=32%, signal=73%
REACTOME_GLOBAL_GENOMIC_NER_GG_NER	REACTOME_GLOBAL_GENOMIC_NER_GG_NER		32	-0.18292	-0.661448	0.969512	1	1	9467	tags=100%, list=82%, signal=547%
BIOCARTA_P27_PATHWAY	BIOCARTA_P27_PATHWAY		12	-0.233789	-0.656032	0.914397	1	1	8875	tags=100%, list=77%, signal=428%
REACTOME_MRNA_DECAY_BY_3_TO_5_EXORIBONUCLEASE	REACTOME_MRNA_DECAY_BY_3_TO_5_EXORIBONUCLEASE		9	-0.256634	-0.653521	0.882155	1	1	8610	tags=100%, list=74%, signal=390%
REACTOME_GLUCONEOGENESIS	REACTOME_GLUCONEOGENESIS		28	-0.183118	-0.647823	0.954023	1	1	2462	tags=29%, list=21%, signal=36%
ST_P38_MAPK_PATHWAY	ST_P38_MAPK_PATHWAY		35	-0.169064	-0.647438	0.966887	1	1	2560	tags=23%, list=22%, signal=29%
REACTOME_DOWNREGULATION_OF_SMAD2_3_SMAD4_TRANSCRIPTIONAL_ACTIVITY	REACTOME_DOWNREGULATION_OF_SMAD2_3_SMAD4_TRANSCRIPTIONAL_ACTIVITY		18	-0.205316	-0.644573	0.960976	1	1	2430	tags=33%, list=21%, signal=42%
KEGG_TERPENOID_BACKBONE_BIOSYNTHESIS	KEGG_TERPENOID_BACKBONE_BIOSYNTHESIS		14	-0.21492	-0.643888	0.916	1	1	3071	tags=36%, list=27%, signal=49%
REACTOME_PROTEIN_FOLDING	REACTOME_PROTEIN_FOLDING		40	-0.161773	-0.643154	0.983471	1	1	725	tags=8%, list=6%, signal=8%
REACTOME_PACKAGING_OF_TELOMERE_ENDS	REACTOME_PACKAGING_OF_TELOMERE_ENDS		22	-0.187802	-0.642919	0.968912	1	1	3750	tags=50%, list=32%, signal=74%
REACTOME_ERKS_ARE_INACTIVATED	REACTOME_ERKS_ARE_INACTIVATED		12	-0.225748	-0.64271	0.911111	1	1	8968	tags=100%, list=77%, signal=443%
REACTOME_REGULATION_OF_MRNA_STABILITY_BY_PROTEINS_THAT_BIND_AU_RICH_ELEMENTS	REACTOME_REGULATION_OF_MRNA_STABILITY_BY_PROTEINS_THAT_BIND_AU_RICH_ELEMENTS		77	-0.14164	-0.642689	0.986842	1	1	9950	tags=100%, list=86%, signal=706%
PID_MAPK_TRK_PATHWAY	PID_MAPK_TRK_PATHWAY		34	-0.168487	-0.640963	0.962025	1	1	2490	tags=26%, list=22%, signal=34%
REACTOME_REMOVAL_OF_THE_FLAP_INTERMEDIATE_FROM_THE_C_STRAND	REACTOME_REMOVAL_OF_THE_FLAP_INTERMEDIATE_FROM_THE_C_STRAND		9	-0.250022	-0.639618	0.903973	1	1	407	tags=11%, list=4%, signal=12%
REACTOME_ETHANOL_OXIDATION	REACTOME_ETHANOL_OXIDATION		6	-0.289578	-0.638363	0.858357	1	1	8228	tags=100%, list=71%, signal=345%
REACTOME_RESOLUTION_OF_AP_SITES_VIA_THE_SINGLE_NUCLEOTIDE_REPLACEMENT_PATHWAY	REACTOME_RESOLUTION_OF_AP_SITES_VIA_THE_SINGLE_NUCLEOTIDE_REPLACEMENT_PATHWAY		11	-0.236881	-0.636779	0.918605	1	1	8839	tags=100%, list=76%, signal=422%
REACTOME_MICRORNA_MIRNA_BIOGENESIS	REACTOME_MICRORNA_MIRNA_BIOGENESIS		17	-0.2082	-0.634707	0.942857	1	1	9172	tags=100%, list=79%, signal=481%
REACTOME_HIV_INFECTION	REACTOME_HIV_INFECTION		177	-0.130072	-0.630184	1	1	1	2016	tags=15%, list=17%, signal=18%
ST_JAK_STAT_PATHWAY	ST_JAK_STAT_PATHWAY		8	-0.261276	-0.627132	0.891813	1	1	3454	tags=63%, list=30%, signal=89%
PID_CERAMIDE_PATHWAY	PID_CERAMIDE_PATHWAY		47	-0.155674	-0.624253	0.978495	1	1	877	tags=11%, list=8%, signal=11%
BIOCARTA_FAS_PATHWAY	BIOCARTA_FAS_PATHWAY		28	-0.174365	-0.621908	0.959302	1	1	476	tags=7%, list=4%, signal=7%
REACTOME_POST_CHAPERONIN_TUBULIN_FOLDING_PATHWAY	REACTOME_POST_CHAPERONIN_TUBULIN_FOLDING_PATHWAY		9	-0.249176	-0.619503	0.918089	1	1	493	tags=11%, list=4%, signal=12%
BIOCARTA_SKP2E2F_PATHWAY	BIOCARTA_SKP2E2F_PATHWAY		8	-0.265327	-0.618365	0.907348	1	1	636	tags=13%, list=5%, signal=13%
REACTOME_DNA_REPAIR	REACTOME_DNA_REPAIR		99	-0.130137	-0.615559	1	1	1	1274	tags=10%, list=11%, signal=11%
KEGG_PYRUVATE_METABOLISM	KEGG_PYRUVATE_METABOLISM		33	-0.165188	-0.606596	0.962733	1	1	1191	tags=15%, list=10%, signal=17%
REACTOME_REGULATION_OF_IFNA_SIGNALING	REACTOME_REGULATION_OF_IFNA_SIGNALING		12	-0.22618	-0.606214	0.944444	1	1	8963	tags=100%, list=77%, signal=442%
REACTOME_BASE_FREE_SUGAR_PHOSPHATE_REMOVAL_VIA_THE_SINGLE_NUCLEOTIDE_REPLACEMENT_PATHWAY	REACTOME_BASE_FREE_SUGAR_PHOSPHATE_REMOVAL_VIA_THE_SINGLE_NUCLEOTIDE_REPLACEMENT_PATHWAY		9	-0.23684	-0.603944	0.932584	1	1	8839	tags=100%, list=76%, signal=422%
REACTOME_TRAF3_DEPENDENT_IRF_ACTIVATION_PATHWAY	REACTOME_TRAF3_DEPENDENT_IRF_ACTIVATION_PATHWAY		12	-0.209917	-0.586542	0.95539	1	1	1884	tags=25%, list=16%, signal=30%
KEGG_PORPHYRIN_AND_CHLOROPHYLL_METABOLISM	KEGG_PORPHYRIN_AND_CHLOROPHYLL_METABOLISM		25	-0.167372	-0.583899	0.983425	1	1	3004	tags=36%, list=26%, signal=49%
REACTOME_NEPHRIN_INTERACTIONS	REACTOME_NEPHRIN_INTERACTIONS		19	-0.176995	-0.566107	0.986175	1	1	1921	tags=26%, list=17%, signal=31%
BIOCARTA_ATRBRCA_PATHWAY	BIOCARTA_ATRBRCA_PATHWAY		19	-0.174959	-0.565383	0.972477	1	1	1274	tags=16%, list=11%, signal=18%
BIOCARTA_CK1_PATHWAY	BIOCARTA_CK1_PATHWAY		16	-0.186174	-0.558835	0.968504	1	1	1840	tags=25%, list=16%, signal=30%
REACTOME_RNA_POL_I_TRANSCRIPTION	REACTOME_RNA_POL_I_TRANSCRIPTION		49	-0.135629	-0.558641	1	1	1	3759	tags=41%, list=32%, signal=60%
REACTOME_TRAF6_MEDIATED_INDUCTION_OF_NFKB_AND_MAP_KINASES_UPON_TLR7_8_OR_9_ACTIVATION	REACTOME_TRAF6_MEDIATED_INDUCTION_OF_NFKB_AND_MAP_KINASES_UPON_TLR7_8_OR_9_ACTIVATION		66	-0.125121	-0.542088	1	1	1	797	tags=8%, list=7%, signal=8%
KEGG_ALZHEIMERS_DISEASE	KEGG_ALZHEIMERS_DISEASE		143	-0.111979	-0.534595	1	1	1	1288	tags=8%, list=11%, signal=9%
REACTOME_NUCLEAR_EVENTS_KINASE_AND_TRANSCRIPTION_FACTOR_ACTIVATION	REACTOME_NUCLEAR_EVENTS_KINASE_AND_TRANSCRIPTION_FACTOR_ACTIVATION		24	-0.157754	-0.529576	1	1	1	98	tags=4%, list=1%, signal=4%
REACTOME_PEROXISOMAL_LIPID_METABOLISM	REACTOME_PEROXISOMAL_LIPID_METABOLISM		16	-0.170972	-0.521271	0.991525	1	1	2789	tags=25%, list=24%, signal=33%
REACTOME_TCA_CYCLE_AND_RESPIRATORY_ELECTRON_TRANSPORT	REACTOME_TCA_CYCLE_AND_RESPIRATORY_ELECTRON_TRANSPORT		110	-0.113533	-0.511401	1	1	1	10277	tags=100%, list=89%, signal=881%
PID_FOXO_PATHWAY	PID_FOXO_PATHWAY		42	-0.128915	-0.506814	1	1	1	2646	tags=21%, list=23%, signal=28%
REACTOME_RNA_POL_III_TRANSCRIPTION_INITIATION_FROM_TYPE_2_PROMOTER	REACTOME_RNA_POL_III_TRANSCRIPTION_INITIATION_FROM_TYPE_2_PROMOTER		23	-0.151479	-0.504939	0.994975	1	1	2975	tags=30%, list=26%, signal=41%
ST_INTERFERON_GAMMA_PATHWAY	ST_INTERFERON_GAMMA_PATHWAY		6	-0.225453	-0.503346	0.977208	1	1	2271	tags=33%, list=20%, signal=41%
KEGG_NUCLEOTIDE_EXCISION_REPAIR	KEGG_NUCLEOTIDE_EXCISION_REPAIR		43	-0.126485	-0.493428	1	1	1	10120	tags=100%, list=87%, signal=791%
REACTOME_RNA_POL_I_PROMOTER_OPENING	REACTOME_RNA_POL_I_PROMOTER_OPENING		26	-0.14148	-0.489152	1	1	1	3750	tags=46%, list=32%, signal=68%
REACTOME_RNA_POL_I_TRANSCRIPTION_TERMINATION	REACTOME_RNA_POL_I_TRANSCRIPTION_TERMINATION		20	-0.147161	-0.480041	1	1	1	3759	tags=40%, list=32%, signal=59%
ST_STAT3_PATHWAY	ST_STAT3_PATHWAY		9	-0.180655	-0.461775	0.9967	1	1	9489	tags=100%, list=82%, signal=554%
REACTOME_APC_C_CDC20_MEDIATED_DEGRADATION_OF_CYCLIN_B	REACTOME_APC_C_CDC20_MEDIATED_DEGRADATION_OF_CYCLIN_B		18	-0.140917	-0.454512	0.99061	1	1	9950	tags=100%, list=86%, signal=710%
REACTOME_ACTIVATED_TAK1_MEDIATES_P38_MAPK_ACTIVATION	REACTOME_ACTIVATED_TAK1_MEDIATES_P38_MAPK_ACTIVATION		12	-0.161594	-0.442248	0.995885	0.9987	1	9710	tags=100%, list=84%, signal=619%

## Sheet: OThers_KO_Report
Supplementary Table 4: GSEA reports for KO vs Ctrl RNA-seq data at 25 weeks of age.
See all tabs
C2CP: prebuilt Canonical pathways from BioCarta, KEGG and Reactome from MSigDB collection
DE (Definitive endoderm), GT (Gut tube), FG (Fore gut), PE (Pancreatic endoderm), FE (Functional endocrine): Curated gene sets from Xie et al 2013 (10.1016/j.stem.2012.11.023)
IM-DM (Immature), MA-DM (Mature): Curated gene sets from Blum et al 2012 (10.1038/nbt.2141)
NAME	GS<br> follow link to MSigDB	GS DETAILS	SIZE	ES	NES	NOM p-val	FDR q-val	FWER p-val	RANK AT MAX	LEADING EDGE
GT	GT	Details ...	106	0.55115	1.75544	0	0.000857143	0.001	2484	tags=47%, list=21%, signal=60%
IM-DM	IM-DM	Details ...	79	0.559096	1.74309	0	0.000428571	0.001	2600	tags=49%, list=22%, signal=63%
PE	PE	Details ...	180	0.508547	1.6713	0	0.000857143	0.003	2644	tags=48%, list=23%, signal=61%
DE	DE	Details ...	494	0.469371	1.58333	0	0.00128571	0.006	2406	tags=37%, list=21%, signal=45%
FE	FE	Details ...	518	0.38507	1.30008	0	0.0491257	0.255	2350	tags=36%, list=20%, signal=43%
FG	FG	Details ...	358	0.382014	1.28006	0.004004	0.0480428	0.293	2161	tags=28%, list=19%, signal=34%

## Sheet: Others_Ctrl_Report
Supplementary Table 4: GSEA reports for KO vs Ctrl RNA-seq data at 25 weeks of age.
See all tabs
C2CP: prebuilt Canonical pathways from BioCarta, KEGG and Reactome from MSigDB collection
DE (Definitive endoderm), GT (Gut tube), FG (Fore gut), PE (Pancreatic endoderm), FE (Functional endocrine): Curated gene sets from Xie et al 2013 (10.1016/j.stem.2012.11.023)
IM (Immature), MA-DM (Mature-Doug Melton): Curated gene sets from Blum et al 2012 (10.1038/nbt.2141)
NAME	GS<br> follow link to MSigDB	GS DETAILS	SIZE	ES	NES	NOM p-val	FDR q-val	FWER p-val	RANK AT MAX	LEADING EDGE
MA-DM	MA-DM	Details ...	55	-0.52127	-2.19735	0	0	0	1417	tags=40%, list=12%, signal=45%
