# Supplementary material for: The Polycomb-Dependent Epigenome Controls β Cell Dysfunction, Dedifferentiation, and Diabetes
Source: Cell Metab. 2018 Jun 5;27(6):1294–1308.e7. doi: 10.1016/j.cmet.2018.04.013 (PMC5989056; doi:10.1016/j.cmet.2018.04.013)
Supplement: Table S5. List of All RNA-Seq and ChIP-Seq Data Used for this Paper, Related to the STAR Methods Key Resources Table, Deposited Data Section [file mmc6.xlsx]

## Sheet: Sheet1
Supplementary Table S5: List of all RNA-seq and ChIP-seq data used for this paper
Related to STAR Method Key Resource Table (Deposited Data section)
Data	Organism/Strain	Data	Data-type	Age	Source/References	Accession	Comments	FASTQ
Mouse ChIP-seq data set 1	Mouse C57BL6	H3K27ac	ChIP-seq	8-10 weeks	This manuscript	GSE110648
	Mouse C57BL6	H3K27me3	ChIP-seq	8-10 weeks	This manuscript	GSE110648
	Mouse C57BL6	H3K9me3	ChIP-seq	8-10 weeks	This manuscript	GSE110648
	Mouse C57BL6	H2AK119Ub	ChIP-seq	8-10 weeks	This manuscript	GSE110648
	Mouse C57BL6	Input		8-10 weeks	This manuscript	GSE110648
Mouse ChIP-seq data set 2	Mouse C57BL6	H3K27ac	ChIP-seq	8-16 weeks	This manuscript	GSE110648	5% fly spike-in
	Mouse C57BL6	H3K27me1	ChIP-seq	8-16 weeks	This manuscript	GSE110648	5% fly spike-in
	Mouse C57BL6	H3K36me3	ChIP-seq	8-16 weeks	This manuscript	GSE110648	5% fly spike-in
	Mouse C57BL6	Input		8-16 weeks	This manuscript	GSE110648	5% fly spike-in
Mouse ChIP-seq data set 3	Mouse C57BL6	H3K4me3	ChIP-seq	15 weeks	This manuscript	GSE110648	20% fly spike-in
	Mouse C57BL6	H3K27ac	ChIP-seq	15 weeks	This manuscript	GSE110648	20% fly spike-in
	Mouse C57BL6	H3K27me2	ChIP-seq	15 weeks	This manuscript	GSE110648	20% fly spike-in
	Mouse C57BL6	Input		15 weeks	This manuscript	GSE110648	20% fly spike-in
	βEedKO Mouse	H3K27ac	ChIP-seq	14 weeks	This manuscript	GSE110648	20% fly spike-in
	βEedKO Mouse	Input		14 weeks	This manuscript	GSE110648	20% fly spike-in
Mouse ChIP-seq data set 4	Mouse C57BL6	Rbp1_NTD	ChIP-seq	15 weeks	This manuscript	GSE110648	Pol2
Mouse bulk RNA-seq data	Mouse C57BL6	RNA	RNA-seq	8-10 weeks	This manuscript	GSE110648	several replicates
	Mouse C57BL6	RNA	RNA-seq	25 weeks	This manuscript	GSE110648	several replicates
scRNA-seq	Mouse C57BL6	Celseq2	scRNA-seq	28 weeks	This manuscript	GSE110648	FACS sorted beta cells, Chow diet
	Mouse C57BL6	Celseq2	scRNA-seq	28 weeks	This manuscript	GSE110648	FACS sorted beta cells, High fat diet mice
	βEedKO Mouse	Celseq2	scRNA-seq	14 weeks	This manuscript	GSE110648	FACS sorted beta cells
	MIn6-B1 cell line	Celseq2	scRNA-seq	-	This manuscript	GSE110648	Transfected with ectopic transcription factors and eGFP
DNA-methylation	Mouse C57BL6	DNA-meth.	WGSBS	4-6 weeks	Avrahami et. Al. 2015	GSE68618
More mouse ChIP-seq data	Mouse C57BL6	H3K4me1	ChIP-seq	8-10 weeks	Hoffman et al 2010	SRP000660
	Mouse C57BL6	H3K9me3	ChIP-seq	8-10 weeks	Tennant et al 2013	GSE30298
	Mouse C57BL6	H3K27me3	ChIP-seq	8-10 weeks	Tennant, et al 2014	GSE30298
	Mouse C57BL6	Input		8-10 weeks	Hoffman et al 2010	SRP000660
Human ChIP-seq and RNA-seq data	Human	H3K27me3	ChIP-seq	28-54 years	Bramswig et al. 2013	GSE50386
	Human	H3K4me3	ChIP-seq	28-54 years	Bramswig et al. 2013	GSE50386
	Human	RNA	RNA-seq	47-69 years	Fadista et al 2014	GSE50398
